# Supplementary material for: Altered neuronal physiology, development, and function associated with a common chromosome 15 duplication involving CHRNA7
Source: BMC Biol. 2021 Jul 28;19:147. doi: 10.1186/s12915-021-01080-7 (PMC8317352; doi:10.1186/s12915-021-01080-7)
Supplement: Supplementary file 4 — Additional file 4. Tables describing clones used and replicates performed, antibodies, cell counts, and data values. (.xlsx). (A) Indication of which clonal line was used for each biological replicate experiment and the number of biological replicates that were performed to procure the data for each figure panel. (B) Antibodies used for immunocytochemistry and immunoblotting, with the dilutions, suppliers, and host species indicated. (C) Number of Ki67-expressing NPCs and total number of DAPI-stained nuclei quantified to define the Ki67-expressing fraction in Fig. 2F. For Fig. 3D, total number of neurons used for quantitation of neurite length, based upon number of DAPI-expressing nuclei. Additional sheets provide data values for each figure panel involving <6 replicate experiments are also provided here or as indicated. [file 12915_2021_1080_MOESM4_ESM.xlsx]

## Sheet: A_Clones
Additional file 4. Biological replicates and clones used for each panel
	Number of biological replicates and clones used
Figure number	Replicate 1	Replicate 2	Replicate 3	Replicate 4	Replicate 5	Replicate 6	Replicate 7		Total number of replicates
Figure 1B	Clone 1_cExNPC/cINNPC	Clone 1_cExNPC/cINNPC	Clone 3_cExNPC/cINNPC	Clone 3_cExNPC/cINNPC					4 Replicates
Figure 1C	Clone 1	Clone 1	Clone 1	Clone 1	Clone 3	Clone 3	Clone 3		7 Replicates
Figure 1D	Clone 1	Clone 1	Clone 1	Clone 3	Clone 3	Clone 3	Clone 3		7 Replicates
Figure 1F	Clone 1	Clone 1	Clone 1	Clone 1	Clone 3	Clone 3	Clone 3		7 Replicates
Figure 1G	Clone 1	Clone 1	Clone 1	Clone 3	Clone 3	Clone 3	Clone 3		7 Replicates
Figure 2B-D	Clone 1	Clone 3							2 Replicates
Figure 2E	Clone 1	Clone 1	Clone 3	Clone 3					4 Replicates
Figure 2F	Clone 1	Clone 1	Clone 1	Clone 1					4 Replicates
Figure 3C	Clone 1	Clone 1	Clone 1	Clone 3	Clone 3	Clone 3	Clone 3		7 Replicates
Figure 3D'	Clone 1	Clone 3	Clone 3						3 Replicates
Figure 3E' and 3E''	Clone 1	Clone 1	Clone 3	Clone 3					4 Replicates
Figure 4A-4H	Clone 1	Clone 1	Clone 1	Clone 1					4 Replicates; values in Additional file 5
Figure 5C- 5E	Clone 1	Clone 1	Clone 1	Clone 1	Clone 3	Clone 3			6 Replicates
Figure 6A-6B	Clone 1	Clone 1	Clone 1	Clone 1					3 Replicates;values in Additional file 5
Figure 6C	Clone 1	Clone 1	Clone 1	Clone 3					4 Replicates
Figure 6D	Clone 1	Clone 1	Clone 1	Clone 3					3 Replicates
Figure 7A	Clone 1	Clone 3	Clone 3						3 Replicates; values in Additional 13
Figure 7B-7F	Clone 1	Clone 3	Clone 3						3 Replicates; values in Additional 13
Figure 8A-8H	Clone 1	Clone 3	Clone 3						3 Replicates; values in Additional 13
Additional file 2A-C	Representative images from Clone1
Additional file 3A-B	Clone 1	Clone 1	Clone 1	Clone 3	Clone 3	Clone 3			6 Replicates
Additional file 7A-G	Clone 1	Clone 1	Clone 1	Clone 1					4 Replicates; values in Additional file 5
Additional file 9A-F	Clone 1	Clone 1	Clone 1	Clone 1					4 Replicates; values in Additional file 5
Additional fiile 11A	Clone 1	Clone 1	Clone 1	Clone 1					4 Replicates; values in Additional file 5
Additional file 11B	Clone 3	Clone 3	Clone 3						3 Replicates
Additional file 12B	Representative images from Clone1
All experiments involving the UC-M or UC-F used one clonal line

## Sheet: B_Antibodies
Additional file 4. Antibodies used for Immunocytochemistry
Antibodies	Dilutions used	Company name	Source
DLX2	1 in 200	Millipore	Rabbit
Ki-67	1 in 200	Thermo Scientific	Rabbit
TBR-1	1 in 100	Abcam	Rabbit
PAX6	1 in 100	DSHB	Mouse
MAP2	1 in 300	Sigma	Mouse
SOX1	1 in 200	R and D Sysytems	Goat
VGAT	1 in 200	Synaptic Systems	Mouse
VGLUT	1 in 100	Synaptic Systems	Rabbit
Alexa Flour 488	1 in 1000	Thermo Scientific	Donkey
Alexa Flour 555	1 in 1000	Thermo Scientific	Donkey
Alexa Flour 647	1 in 1000	Thermo Scientific	Donkey
Antibodies used for Immunoblotting
Antibodies	Dilutions used	Company name	Source
GJA1	1 in 1000	Proteintech	Rabbit
TGFB2	1 in 1000	Millipore-Sigma	Rabbit

## Sheet: C_ICC cell count
Additional file 4. Quantification of Ki67 ICC and neurite length
		UC-M		UM		AP
Figure No.	Target protein name	No. Ki67+	Total	No. Ki67+	Total	No. Ki67+	Total
Figure 2F	KI67	358	3515	486	3883	635	2762
Figure 3D´	for neurite length, total number of neurons used for quantitation, based upon #s of DAPI-expressing nuclei	N/A	2585	N/A	3097	N/A	2715

## Sheet: Fig1B_values
Group	CHRNA7_mRNA	NPC
UC-F	0.90359	cEX
UC-F	1.06827	cEX
UC-F	0.858676	cEX
UC-F	1.20647	cEX
UC-F	1.09051	cEX
UC-F	1.03089	cEX
UC-F	0.954019	cIN
UC-F	1.36401	cIN
UC-F	0.661699	cIN
UC-F	0.988991	cIN
UC-F	0.674502	cIN
UC-F	0.802075	cIN
UC-M	1	cEX
UC-M	0.860412	cEX
UC-M	1.16223	cEX
UC-M	1	cEX
UC-M	0.318406	cEX
UC-M	3.14065	cEX
UC-M	1	cEX
UC-M	0.773187	cEX
UC-M	1.29335	cEX
UC-M	1	cEX
UC-M	0.919722	cEX
UC-M	1.08729	cEX
UC-M	1	cIN
UC-M	0.563249	cIN
UC-M	1.77541	cIN
UC-M	1	cIN
UC-M	0.549659	cIN
UC-M	1.81931	cIN
UC-M	1	cIN
UC-M	0.859574	cIN
UC-M	1.16337	cIN
UC-M	1	cIN
UC-M	0.640241	cIN
UC-M	1.56191	cIN
UM	7.01748	cEX
UM	5.62218	cEX
UM	8.75907	cEX
UM	3.6959	cEX
UM	2.99357	cEX
UM	4.56301	cEX
UM	2.3831	cEX
UM	1.1748	cEX
UM	4.83416	cEX
UM	2.4068	cEX
UM	1.94721	cEX
UM	2.97487	cEX
UM	1.31311	cIN
UM	0.649961	cIN
UM	2.65285	cIN
UM	1.47946	cIN
UM	1.28168	cIN
UM	1.70776	cIN
UM	2.45993	cIN
UM	1.35741	cIN
UM	4.45794	cIN
UM	4.08531	cIN
UM	3.34703	cIN
UM	4.98643	cIN
AP	8.48912	cEX
AP	7.33282	cEX
AP	9.82775	cEX
AP	4.27751	cEX
AP	3.7665	cEX
AP	4.85785	cEX
AP	2.48769	cEX
AP	1.41314	cEX
AP	4.37933	cEX
AP	3.59621	cEX
AP	2.35368	cEX
AP	5.49468	cEX
AP	1.72021	cIN
AP	1.62611	cIN
AP	1.81976	cIN
AP	2.50652	cIN
AP	2.27113	cIN
AP	2.76632	cIN
AP	2.64148	cIN
AP	1.21646	cIN
AP	5.73583	cIN
AP	4.69258	cIN
AP	3.87398	cIN
AP	5.68414	cIN

## Sheet: Fig2E_values
Sample$	DLX2	TBR1	PAX6
UC-M	37.1046	0.111686	0.304276
UC-M	23.0578	0.297086	1.55681
UC-M	33.4627	0.081677	0.291983
UC-M	53.6277	0.303255	1.13865
UM	16.2005	0.100092	0.427499
UM	18.1182	0.115921	0.419143
UM	16.3811	0.111455	0.385582
UM	32.2202	0.056798	0.677446
AP	57.485	0.583095	3.45756
AP	69.8052	0.535635	2.50386
AP	58.4287	0.640487	3.38331
AP	69.4716	0.493368	2.08506

## Sheet: Fig2F_values
Sample$	Ki67
UC-M	10.8434
UC-M	4.16667
UC-M	3.66973
UC-M	5
UC-M	3.4188
UC-M	3.77359
UC-M	6.10687
UC-M	2.65487
UC-M	0.775194
UC-M	5.74713
UC-M	6.25
UC-M	6.92308
UC-M	4.63917
UC-M	6.25
UC-M	7.69231
UC-M	6.74157
UC-M	4.58716
UC-M	7.77778
UC-M	15
UC-M	26.087
UC-M	24.2857
UC-M	17.3913
UC-M	15.7143
UC-M	16.6667
UC-M	14.4444
UC-M	36.4865
UC-M	20
UC-M	26.7857
UC-M	21.519
UC-M	13.4021
UC-M	29.8508
UC-M	32.8571
UC-M	21.0526
UC-M	13.6364
UC-M	0.990099
UC-M	0
UC-M	0
UC-M	5.26316
UC-M	9.09091
UC-M	8.33333
UC-M	0
UC-M	4.34783
UC-M	18.1818
UC-M	21.7391
UC-M	6.25
UC-M	4.34783
UM	0
UM	1.31579
UM	1.2987
UM	2.5
UM	2
UM	1.75439
UM	0
UM	2.12766
UM	3.79747
UM	4.7619
UM	2.32558
UM	4
UM	1.53846
UM	0
UM	7.40741
UM	4.28571
UM	3.65854
UM	17.4603
UM	14.9254
UM	10
UM	20
UM	22.3881
UM	18.4211
UM	21.7391
UM	19.0476
UM	20
UM	31.5789
UM	26.087
UM	20.9302
UM	17.0732
UM	30
UM	25.7576
UM	23.913
UM	20.4082
UM	13.6364
UM	13.9706
UM	24.1379
UM	11.7647
UM	8.23529
UM	17.2414
UM	7.5
UM	20.7547
UM	5.33333
UM	9.85915
UM	14.2857
UM	18.9873
UM	13.8889
UM	11.5385
UM	28.5714
UM	21.3115
UM	20.3704
UM	15.9574
AP	25.3731
AP	14.4927
AP	13.9344
AP	11.4286
AP	12.0301
AP	20.5882
AP	11.2069
AP	33.3333
AP	20.8333
AP	8.21918
AP	47.6191
AP	8.86076
AP	11.9048
AP	12.1951
AP	13.8889
AP	9.09091
AP	10.1266
AP	31.4961
AP	29.5454
AP	32.3529
AP	34.2593
AP	31.8681
AP	20.548
AP	24.5614
AP	25.2525
AP	32.4675
AP	25.9615
AP	33.3333
AP	40.9091
AP	43.3333
AP	36.2069
AP	35.1515
AP	10.3448
AP	9.61538

## Sheet: Fig3D_values
neurite_length	Sample$
63.8699	UC-M
113.221	UC-M
89.8732	UC-M
63.3038	UC-M
88.5918	UC-M
36.0534	UC-M
31.1856	UC-M
56.7117	UC-M
65.9263	UC-M
59.2253	UC-M
102.245	UC-M
58.1284	UC-M
65.7258	UC-M
56.1618	UC-M
65	UC-M
63.9804	UC-M
58.9407	UC-M
80.7209	UC-M
70.3457	UC-M
89.7636	UC-M
89.4419	UC-M
86.3913	UC-M
39.1667	UC-M
60.5745	UC-M
74.6822	UC-M
64.2222	UC-M
44.4775	UC-M
30.6337	UM
44.4842	UM
82.066	UM
138.284	UM
88.6979	UM
100.839	UM
82.8571	UM
76.3513	UM
67.9643	UM
78.4917	UM
73.6055	UM
91.8485	UM
82	UM
48.8139	UM
59.8629	UM
49.8462	UM
51.4656	UM
112.782	UM
66.2713	UM
77.1812	UM
96.2626	UM
88.7143	UM
89.9578	UM
77.898	UM
86.6389	UM
58.7473	UM
71.3188	UM
62.1727	UM
41.7468	UM
20.2	AP
38.9	AP
33.2	AP
39.4	AP
39.8	AP
47.5	AP
35.4	AP
37.7	AP
49.8	AP
58.6	AP
42.5	AP
45.5	AP
33.8	AP
22.9	AP
59.9	AP
36.6	AP
41.8	AP
42.6	AP
22.7	AP
39.1	AP
23.4	AP
37.6	AP
42	AP
40.1	AP
38.2	AP
40.3	AP
36.6	AP
34.2	AP
36.9	AP
35.4	AP

## Sheet: Fig3E_VGAT_values
VGAT_puncta	Sample$
112	UA-M
94	UA-M
239	UA-M
164	UA-M
191	UA-M
133	UA-M
161	UA-M
203	UA-M
185	UA-M
176	UA-M
146	UA-M
172	UA-M
182	UA-M
197	UA-M
110	UA-M
194	UA-M
257	UA-M
256	UA-M
246	UA-M
318	UA-M
335	UA-M
244	UA-M
278	UA-M
266	UA-M
275	UA-M
263	UA-M
341	UA-M
323	UA-M
267	UA-M
216	UA-M
292	UA-M
252	UA-M
248	UA-M
240	UA-M
232	UA-M
233	UA-M
293	UA-M
248	UA-M
341	UA-M
317	UA-M
281	UA-M
298	UA-M
259	UA-M
210	UA-M
272	UA-M
245	UA-M
255	UA-M
137	UA-M
106	UA-M
161	UA-M
164	UA-M
330	UA-M
326	UA-M
295	UA-M
289	UA-M
308	UA-M
328	UA-M
235	UA-M
414	UA-M
218	UA-M
219	UA-M
202	UA-M
320	UA-M
385	UA-M
336	UA-M
335	UA-M
324	UA-M
433	UA-M
443	UA-M
366	UA-M
329	UA-M
216	UA-M
222	UA-M
380	UA-M
411	UA-M
395	UA-M
413	UA-M
534	UA-M
350	UA-M
222	UA-M
318	UA-M
314	UA-M
318	UA-M
236	UM
208	UM
278	UM
184	UM
220	UM
289	UM
332	UM
246	UM
345	UM
283	UM
193	UM
308	UM
304	UM
274	UM
262	UM
241	UM
243	UM
247	UM
331	UM
270	UM
313	UM
237	UM
193	UM
326	UM
281	UM
294	UM
303	UM
320	UM
281	UM
211	UM
301	UM
265	UM
309	UM
294	UM
294	UM
317	UM
221	UM
253	UM
190	UM
379	UM
268	UM
156	UM
163	UM
111	UM
157	UM
158	UM
193	UM
198	UM
89	UM
300	UM
393	UM
368	UM
197	UM
599	UM
521	UM
342	UM
400	UM
271	UM
122	UM
361	UM
244	UM
242	UM
168	UM
249	UM
301	UM
280	UM
177	UM
139	UM
107	AP
45	AP
99	AP
79	AP
36	AP
87	AP
118	AP
11	AP
64	AP
110	AP
38	AP
35	AP
51	AP
78	AP
88	AP
34	AP
68	AP
83	AP
47	AP
64	AP
79	AP
162	AP
95	AP
80	AP
18	AP
197	AP
95	AP
87	AP
59	AP
88	AP
135	AP
90	AP
74	AP
98	AP
107	AP
102	AP
89	AP
39	AP
89	AP
106	AP
132	AP
121	AP
114	AP
113	AP
116	AP
181	AP
120	AP
143	AP
166	AP
207	AP
157	AP
104	AP
123	AP
100	AP
157	AP
149	AP
216	AP
203	AP
202	AP
86	AP
176	AP
38	AP
183	AP
174	AP
224	AP
76	AP
140	AP
172	AP
238	AP
210	AP
241	AP
203	AP
187	AP
254	AP
187	AP
202	AP
97	AP
176	AP
196	AP

## Sheet: Fig3E_VGLUT-values
VGLUT_puncta	Sample$
447	UA-M
541	UA-M
448	UA-M
529	UA-M
638	UA-M
567	UA-M
565	UA-M
689	UA-M
539	UA-M
511	UA-M
585	UA-M
642	UA-M
490	UA-M
753	UA-M
643	UA-M
513	UA-M
418	UA-M
634	UA-M
571	UA-M
556	UA-M
570	UA-M
566	UA-M
598	UA-M
609	UA-M
562	UA-M
560	UA-M
546	UA-M
741	UA-M
680	UA-M
727	UA-M
765	UA-M
661	UA-M
693	UA-M
671	UA-M
457	UA-M
542	UA-M
677	UA-M
641	UA-M
166	UM
176	UM
218	UM
349	UM
653	UM
760	UM
759	UM
635	UM
865	UM
1117	UM
754	UM
897	UM
682	UM
679	UM
988	UM
888	UM
523	UM
691	UM
473	UM
728	UM
699	UM
621	UM
503	UM
484	AP
771	AP
486	AP
812	AP
688	AP
435	AP
271	AP
588	AP
736	AP
378	AP
673	AP
530	AP
420	AP
488	AP
636	AP
439	AP
598	AP
597	AP
716	AP
174	AP
585	AP
735	AP
790	AP
805	AP
799	AP
724	AP
618	AP
676	AP
690	AP
503	AP
592	AP
747	AP

## Sheet: Fig6C_values
Luminescence	Sample$
14631	UC-F
15847	UC-F
16197	UC-F
31874	UC-F
29614	UC-F
18277	UC-F
11413	UC-F
13979	UC-F
14541	UC-F
11160	UC-F
15575	UC-F
17944	UC-F
37964	UC-F
32085	UC-F
32555	UC-F
23154	UC-F
25246	UC-F
29189	UC-F
10663	UC-F
10929	UC-F
12429	UC-F
10865	UC-F
12021	UC-F
15339	UC-F
21327	UC-M
29973	UC-M
20915	UC-M
23212	UC-M
18204	UC-M
23665	UC-M
21867	UC-M
20984	UC-M
18399	UC-M
11202	UM
13419	UM
21177	UM
45471	UM
57022	UM
47651	UM
13811	UM
9614	UM
6364	UM
21658	UM
21880	UM
28414	UM
40681	UM
30636	UM
34252	UM
71876	UM
44921	UM
23681	UM
6624	UM
9561	UM
12149	UM
10981	UM
11525	UM
13689	UM
41566	AP
25350	AP
22699	AP
68254	AP
83104	AP
67544	AP
42285	AP
35089	AP
38571	AP
32484	AP
32788	AP
31429	AP
60711	AP
77575	AP
72059	AP
41704	AP
31940	AP
23064	AP
28570	AP
39733	AP
37981	AP
30839	AP
52418	AP
43883	AP

[truncated: 3 more sheets: Fig6D_values, Fig. 7A_values, Additional file 11B]
