# Supplementary material for: Altered neuronal physiology, development, and function associated with a common chromosome 15 duplication involving CHRNA7
Source: BMC Biol. 2021 Jul 28;19:147. doi: 10.1186/s12915-021-01080-7 (PMC8317352; doi:10.1186/s12915-021-01080-7)
Supplement: Supplementary file 5 — Additional file 5. Differentially expressed genes. (.xlsx). DEGs were obtained by pairwise comparisons of normalized RNA-seq expression data from the four models, including calculation of the log2 fold change, FDR corrected p-values (padj), and average RPKM values across the sample types analyzed. See Methods for further information. (n = 4). [file 12915_2021_1080_MOESM5_ESM.xlsx]

## Sheet: AP vs UM
Gene symbol	log2FoldChange	baseMean	lfcSE	stat	pvalue	padj	AP_a_ATGTTCT	AP_b_TGACTCT	AP_c_GTAAAAA	AP_d_TTTGGCG	UM_a_AGTTATG	UM_b_CCATCAT	UM_c_CTGCAAT	Sex Differentially expressed in brain
A2M-AS1	2.35093	72.7275	0.426399	5.51346	3.52e-08	6.6e-07	3.10673	3.73449	3.85218	2.03462	0.284707	0.825654	0.881147	0
ABCA10	-1.1804	24.8757	0.347794	-3.39397	0.000688878	0.0039111	0.615749	0.660717	0.592643	0.433608	1.13883	1.57951	1.47907	0
ABCA12	2.14843	19.6695	0.515773	4.16545	3.11e-05	0.000273784	1.09155	2.15451	0.963045	1.8345	0.249119	0.502572	0.346165	0
ABCC8	-2.22802	296.54	0.368585	-6.0448	1.5e-09	3.74e-08	2.29506	2.26942	1.77793	1.26747	9.39534	9.83605	9.37792	0
ABCC9	-1.59151	29.7354	0.58911	-2.70155	0.00690172	0.0261966	0.503795	0.517083	0.592643	0.30019	1.35236	1.43592	1.82523	0
ABHD15	-1.86543	110.486	0.348696	-5.34974	8.81e-08	1.54e-06	0.923623	1.09162	1.18529	2.03462	4.3062	5.02572	5.97921	0
ABLIM1	-1.10632	2301.71	0.336109	-3.29156	0.000996332	0.00530894	43.7182	36.0809	45.8187	46.1626	92.4943	109.13	96.045	0
AC004158.1	2.14106	45.9714	0.44024	4.8634	1.15e-06	1.53e-05	4.70208	5.86027	4.81523	2.90184	0.925299	1.29233	1.10143	0
AC004947.2	1.33596	177.895	0.26799	4.98512	6.19e-07	8.9e-06	7.41697	6.77953	7.40804	4.36944	3.13178	2.36927	2.73785	0
AC005330.1	1.93452	50.0991	0.381668	5.06859	4.01e-07	6.04e-06	1.98719	2.90141	3.00026	2.03462	0.640591	0.646164	0.786738	0
AC006115.3	2.13413	40.5339	0.400829	5.3243	1.01e-07	1.74e-06	4.84203	3.38976	3.70402	1.76779	0.67618	1.07694	0.755269	0
AC006372.3	1.62842	37.6189	0.372334	4.37355	1.22e-05	0.000121893	2.74288	2.38433	2.22241	2.50159	0.960887	0.682062	0.912616	0
AC006378.2	-1.06287	30.048	0.377175	-2.81797	0.00483279	0.0196628	0.419829	0.603263	0.518563	0.633735	1.31677	1.29233	1.03849	0
AC007277.1	2.17455	41.3596	0.470047	4.62624	3.72e-06	4.28e-05	1.53937	2.93013	1.70385	2.06798	0.391472	0.502572	0.566452	0
AC007405.1	1.11557	149.229	0.213176	5.23309	1.67e-07	2.73e-06	7.38899	8.7904	7.11172	6.53748	3.09619	3.91288	4.0281	0
AC007405.2	1.73662	229.127	0.239419	7.25348	4.06e-13	1.94e-11	13.2386	15.3114	12.1121	14.7093	5.26708	3.94878	4.12251	0
AC008013.1	1.04628	22.8611	0.402542	2.59918	0.0093448	0.0334976	1.14753	1.20653	1.29641	0.633735	0.569415	0.323082	0.755269	0
AC008443.3	3.22053	46.4586	0.381262	8.44702	2.99e-17	2.63e-15	2.35104	1.6087	2.33353	2.06798	0.21353	0.323082	0.188817	0
AC008536.3	1.25854	33.6902	0.347027	3.62664	0.000287137	0.00187974	1.31546	2.12578	1.22233	0.933925	0.605003	0.646164	0.629391	0
AC008743.1	-1.13096	27.6948	0.345907	-3.26955	0.00107718	0.00567041	0.755692	1.1778	0.777844	0.500317	1.77942	2.15388	1.73082	0
AC009014.1	2.7549	54.2969	0.807768	3.4105	0.000648429	0.00371941	7.78083	2.58541	6.59316	0.533672	0.533826	0.753858	0.786738	0
AC009078.2	-1.18776	32.9894	0.387926	-3.06182	0.00219998	0.0102463	0.643737	1.20653	0.296322	0.667089	1.49471	2.26157	1.4476	0
AC009318.1	1.60974	74.5178	0.536793	2.99881	0.00271032	0.0122207	7.50094	6.98062	8.22292	0.867216	1.56589	2.01029	2.5805	0
AC009414.2	-1.29217	95.2308	0.314629	-4.10697	4.01e-05	0.000342019	3.49857	2.47051	1.92609	1.50095	6.22797	5.81547	6.45125	0
AC009951.1	2.24116	29.2837	0.49696	4.50974	6.49e-06	7.07e-05	1.93121	1.63743	2.40761	0.733798	0.355884	0.502572	0.283226	0
AC010332.1	2.12449	126.356	0.39852	5.33094	9.77e-08	1.69e-06	10.1599	8.99149	9.40821	4.70298	2.27766	1.61541	2.20287	0
AC010680.1	5.0053	23.9198	0.763756	6.55353	5.62e-11	1.78e-09	1.7073	1.63743	2.07425	1.40089	0.0711768	0	0.0944086	0
AC010889.1	8.14423	26.4874	1.70353	4.78081	1.75e-06	2.2e-05	1.28747	1.66616	2.03721	1.66772	0	0	0	0
AC011365.1	-2.49396	30.2347	0.365083	-6.8312	8.42e-12	3.26e-10	0.78368	0.459629	0.666724	0.667089	3.59443	4.52315	3.55606	0
AC012368.1	1.83491	60.5836	0.426452	4.30273	1.69e-05	0.000160297	3.38662	3.38976	2.48169	3.06861	1.38795	0.861552	0.534982	0
AC016044.1	2.17521	54.1533	0.636675	3.41652	0.000634276	0.00365253	4.22628	2.7865	4.29666	6.33735	0.996475	1.18463	0.975555	0
AC018470.1	1.61422	364.777	0.426501	3.78479	0.000153838	0.0011049	12.175	13.2718	9.88973	13.4419	4.84002	3.37441	4.56308	0
AC020928.1	-2.03211	96.7721	0.29949	-6.78525	1.16e-11	4.26e-10	1.25949	1.52252	1.11121	1.30082	5.44503	5.81547	5.82186	0
AC022639.1	2.18282	115.872	0.584842	3.73233	0.000189718	0.00132082	7.47295	5.37191	6.66724	3.56893	1.35236	1.07694	1.63642	0
AC022893.2	1.94641	143.815	0.472668	4.11791	3.82e-05	0.000328249	8.62048	8.2446	10.7417	6.63754	2.95384	2.18978	1.98258	0
AC024940.1	2.0522	49.046	0.559534	3.66769	0.000244755	0.00164161	1.81926	1.57997	1.22233	0.933925	0.177942	0.753858	0.157348	0
AC025588.1	-7.36603	18.7831	1.4603	-5.04419	4.55e-07	6.79e-06	0	0	0	0.0333545	1.88619	1.57951	1.60495	0
AC026366.1	-1.31575	588.143	0.263883	-4.98611	6.16e-07	8.86e-06	7.89278	7.72751	7.5562	8.00507	19.6092	18.1285	24.5462	0
AC026401.3	-1.76945	32.1777	0.673003	-2.62919	0.00855883	0.0311588	0.167932	0.287268	0.222241	0.833862	1.35236	1.54361	1.25878	0
AC051619.5	2.44787	31.2665	0.695348	3.52035	0.000430978	0.00265739	1.65133	1.80979	1.55569	1.40089	0.284707	0.17949	0.472043	0
AC060834.2	4.58182	33.9045	0.788538	5.81053	6.23e-09	1.36e-07	3.47058	4.22284	3.62994	1.96791	0.142354	0.143592	0.157348	0
AC069277.1	-5.52452	35.069	0.680259	-8.1212	4.62e-16	3.53e-14	0	0.229815	0.0740804	0.0333545	4.16384	4.05647	4.3428	0
AC079062.1	-5.79631	15.5369	0.814201	-7.11902	1.09e-12	4.84e-11	0.111954	0	0.0370402	0	2.49119	2.54876	1.88817	0
AC079328.2	-1.96894	29.7819	0.386151	-5.09888	3.42e-07	5.2e-06	0.335863	0.947985	0.555603	0.30019	1.56589	2.47696	2.67491	0
AC087521.1	1.65604	26.3059	0.480012	3.45	0.000560585	0.00329645	1.48339	2.55669	1.74089	1.03399	0.320296	0.682062	0.723799	0
AC087783.2	-1.39179	50.2298	0.265462	-5.24288	1.58e-07	2.62e-06	0.699715	0.660717	0.777844	0.633735	2.20648	2.22568	1.41613	0
AC090774.4	8.22848	24.2956	1.23757	6.64889	2.95e-11	9.94e-10	1.93121	1.78106	2.37057	1.00063	0	0	0	0
AC092053.3	-1.29779	44.1116	0.360027	-3.60471	0.000312507	0.00202039	0.559772	0.833078	0.370402	0.366899	1.17442	1.7949	1.29025	0
AC092376.2	1.95859	131.297	0.502087	3.90089	9.58e-05	0.000730412	9.09629	9.30749	9.11189	7.43805	2.27766	1.8667	3.05254	0
AC096667.1	1.05318	28.8643	0.369066	2.85364	0.00432215	0.0179195	1.37144	1.40761	1.62977	1.16741	0.925299	0.466674	0.755269	0
AC097652.1	8.41678	15.5969	1.28498	6.55011	5.75e-11	1.82e-09	2.57495	2.01088	2.00017	1.4676	0	0	0	0
AC098829.1	1.36951	25.6348	0.373759	3.66415	0.00024816	0.00165687	1.7073	1.89597	1.11121	1.1007	0.391472	0.825654	0.597921	0
AC099521.3	-1.41898	81.6248	0.319416	-4.44243	8.89e-06	9.24e-05	1.20351	1.86724	1.29641	0.867216	3.52325	4.12827	3.58753	0
AC099568.2	-1.04236	86.8947	0.22252	-4.68435	2.81e-06	3.33e-05	2.6869	2.70032	2.81506	1.93456	5.2315	5.49239	6.01068	0
AC104083.1	1.12749	99.9205	0.409603	2.75263	0.00591178	0.0231419	5.65369	7.15298	7.1858	4.90311	3.45208	2.58465	3.08401	0
AC104117.3	-2.30491	18.2235	0.477025	-4.83185	1.35e-06	1.76e-05	0.39184	0.287268	0.111121	0.200127	1.45912	1.32823	1.22731	0
AC106881.1	1.37207	163.258	0.341568	4.01698	5.89e-05	0.000479315	9.15227	6.20499	8.96373	2.70171	2.70472	3.69749	1.98258	0
AC107926.1	6.51406	21.6639	1.21286	5.37081	7.84e-08	1.38e-06	1.06357	1.12035	1.07417	0.933925	0	0.035898	0	0
AC107952.2	1.13678	75.2899	0.237388	4.78871	1.68e-06	2.13e-05	3.97438	3.87812	4.3337	2.76842	1.88619	1.93849	1.63642	0
AC109326.1	-2.09915	45.7186	0.471939	-4.44791	8.67e-06	9.05e-05	0.447817	0.287268	0.222241	0.166772	1.17442	1.29233	1.4476	0
AC110597.1	1.12598	27.321	0.370857	3.03614	0.00239626	0.0110141	1.39943	1.40761	1.33345	0.800507	0.605003	0.682062	0.534982	0
AC110716.1	2.3647	18.2021	0.782517	3.02191	0.00251182	0.0114635	2.65892	1.37889	1.74089	0.400254	0.21353	0.466674	0.283226	0
AC110716.2	2.2016	17.3796	0.81276	2.70879	0.00675285	0.0257346	1.45541	1.1778	1.66681	0.266836	0.249119	0.35898	0.188817	0
AC112484.2	-1.11799	60.6142	0.354002	-3.15815	0.00158772	0.00779789	1.25949	1.29271	1.29641	1.40089	2.84707	3.44621	2.86373	0
AC112484.4	-1.16017	44.2054	0.359531	-3.2269	0.00125137	0.00641154	1.17552	1.23525	0.703764	0.900571	2.09972	2.62055	2.51756	0
AC112487.1	-1.09331	49.7606	0.33797	-3.23495	0.00121666	0.00625953	0.951612	0.804351	0.555603	0.366899	1.45912	1.43592	1.73082	0
AC117402.1	-2.09884	60.7995	0.335297	-6.25964	3.86e-10	1.08e-08	0.475806	0.804351	0.666724	1.00063	2.66913	5.06162	2.42315	0
AC125807.2	-2.97164	19.1536	0.654218	-4.54228	5.56e-06	6.15e-05	0.0839658	0.229815	0.333362	0.233481	1.77942	1.90259	1.79376	0
AC128689.1	2.41227	85.1043	0.209446	11.5174	1.08e-30	3.34e-28	8.78842	7.78497	7.88956	7.07115	1.35236	1.90259	1.51054	0
AC131392.1	1.10578	49.4596	0.406386	2.72101	0.0065082	0.0250032	2.15512	2.24069	2.11129	1.50095	0.782945	1.32823	0.881147	0
AC132807.2	5.49436	25.3733	0.940964	5.83908	5.25e-09	1.15e-07	1.98719	1.06289	1.33345	1.36753	0.0355884	0.035898	0.0314695	0
AC135782.1	2.52439	14.8604	0.608981	4.14526	3.39e-05	0.000296476	1.25949	1.6087	1.55569	1.00063	0.320296	0.215388	0.220287	0
AC135983.2	-1.07738	47.2884	0.319395	-3.3732	0.000742994	0.00416262	1.45541	1.1778	0.963045	0.667089	2.74031	2.11798	2.39168	0
AC136475.1	-1.07987	32.6825	0.362617	-2.97799	0.00290148	0.0129487	0.363852	0.63199	0.703764	0.567026	1.10324	1.25643	1.4476	0
AC138207.8	4.35358	21.414	0.651596	6.68141	2.37e-11	8.07e-10	2.01518	2.58541	2.40761	1.70108	0.0711768	0.143592	0.125878	0
AC138951.1	-1.0693	39.2183	0.429252	-2.49108	0.0127356	0.0428168	1.11954	1.29271	1.14825	0.767153	1.99295	2.54876	2.73785	0
AC141928.1	-1.70329	83.4732	0.381123	-4.46914	7.85e-06	8.35e-05	1.37144	0.976712	1.74089	0.933925	4.55532	4.12827	4.40573	0
AC145124.1	-1.24133	47.9385	0.284219	-4.3675	1.26e-05	0.000124856	0.895635	1.40761	1.07417	1.06734	2.59795	2.87184	2.95814	0
AC239585.2	-1.55993	43.4229	0.308311	-5.05961	4.2e-07	6.3e-06	1.2315	1.29271	1.25937	0.700444	3.91472	3.19492	3.49312	0
AC239868.2	1.19207	451.427	0.155661	7.65817	1.89e-14	1.15e-12	24.1821	22.608	25.7429	15.7433	10.0715	10.4463	10.4479	0
AC242376.2	-1.08594	80.7758	0.267235	-4.06359	4.83e-05	0.00040267	1.28747	1.6087	1.25937	0.833862	2.98943	2.69235	2.83226	0
AC243773.2	2.44645	468.078	0.358071	6.83229	8.36e-12	3.24e-10	29.8358	36.6267	28.8543	15.3097	5.69415	4.52315	5.97921	0
AC244517.1	1.54171	128.526	0.227178	6.78635	1.15e-11	4.24e-10	6.21347	5.02719	7.03764	5.37007	1.77942	2.40516	2.32875	0
AC244517.2	1.88771	26.4987	0.348763	5.41259	6.21e-08	1.11e-06	1.48339	1.29271	1.14825	1.26747	0.427061	0.35898	0.346165	0
ACACB	-1.035	201.452	0.347614	-2.97744	0.00290667	0.0129646	3.07874	3.2174	3.07434	3.50222	6.15679	8.9386	6.13656	0
ACE	-2.73945	31.6926	0.473903	-5.78062	7.44e-09	1.6e-07	0.419829	0.315995	0.259281	0.133418	1.95736	2.36927	1.79376	0
ACOT11	-2.99388	17.8802	0.682126	-4.38904	1.14e-05	0.000114661	0.111954	0.229815	0.296322	0.133418	1.74383	1.40002	1.73082	0
ACSF2	-2.46919	96.9589	0.671719	-3.67592	0.00023699	0.00159417	0.475806	0.488356	0.370402	1.20076	3.77237	3.6257	3.93369	0
ACSS1	-2.94343	135.404	0.31029	-9.48606	2.4e-21	3.65e-19	0.839658	1.40761	0.963045	1.53431	10.0003	8.25654	11.0143	0
ACTA2	-3.96448	98.4944	0.624672	-6.3465	2.2e-10	6.38e-09	1.06357	0.603263	0.592643	0.700444	9.39534	17.8054	10.1017	0
ACTG2	-4.29362	71.9436	0.392937	-10.927	8.56e-28	2.19e-25	0.755692	0.430902	0.259281	0.30019	8.43445	11.5233	8.02473	0
ACTL10	-1.04243	61.5166	0.258887	-4.02658	5.66e-05	0.000462501	1.06357	1.43634	1.29641	1.1007	2.91825	3.01543	2.1714	0
ACTN1	-2.30329	886.19	0.193915	-11.8778	1.54e-32	6.22e-30	11.7552	13.0994	12.0381	15.0762	61.1053	83.2833	62.0579	0
ACTN2	-1.66598	44.4224	0.406058	-4.10282	4.08e-05	0.000347642	0.251897	0.833078	0.481523	0.667089	1.38795	2.11798	2.1714	0
ADA2	1.0369	1073.04	0.211222	4.90906	9.15e-07	1.26e-05	24.7699	25.6818	28.4098	27.284	14.6624	12.7079	14.1613	0
ADAM12	-1.49211	152.821	0.394302	-3.78419	0.000154211	0.0011068	3.9184	2.67159	3.0373	5.63691	12.0645	11.8463	10.7311	0
ADAM15	-1.10051	674.658	0.13018	-8.45375	2.82e-17	2.5e-15	12.203	15.6848	12.0381	10.7401	29.3604	31.0159	26.8435	0
ADAM33	-4.87155	17.2124	0.728141	-6.6904	2.23e-11	7.65e-10	0.0279886	0	0.148161	0.0333545	1.35236	1.97439	1.19584	0
ADAM9	-1.11434	1751.05	0.107251	-10.39	2.75e-25	6e-23	43.4383	39.9303	45.3002	41.9266	93.0637	109.632	94.1254	0
ADAMTS12	-3.50337	202.465	0.54723	-6.402	1.53e-10	4.54e-09	1.25949	0.804351	1.07417	1.33418	12.278	15.2925	13.2801	0
ADAMTS15	-1.28889	241.489	0.233021	-5.53122	3.18e-08	6.02e-07	4.73007	5.19955	4.77819	5.5702	12.6339	13.6053	13.5634	0
ADAMTS1	-2.33928	318.884	0.393971	-5.9377	2.89e-09	6.69e-08	2.60294	1.66616	2.44465	2.83513	11.9577	12.2771	14.6333	0
ADAMTS17	-4.07295	21.2753	0.539936	-7.54339	4.58e-14	2.61e-12	0.0839658	0.201088	0.0740804	0.0667089	2.06413	2.04619	1.76229	0
ADAMTS2	-1.62423	73.5494	0.36801	-4.41355	1.02e-05	0.000103908	0.307874	0.603263	0.370402	0.667089	1.77942	1.40002	1.63642	0
ADARB2	1.6095	1048.35	0.409856	3.92699	8.6e-05	0.000663598	72.6584	79.2285	72.3025	45.2287	24.8407	19.8516	25.8994	0
ADCYAP1R1	-1.66388	1996.93	0.29433	-5.65311	1.58e-08	3.18e-07	31.2632	36.3681	35.1141	25.2827	103.384	111.715	110.049	0
ADGRG6	-4.41623	139.42	0.738933	-5.97649	2.28e-09	5.49e-08	0.755692	0.201088	0.407442	0.933925	11.068	18.1285	10.5738	0
ADM2	-1.02752	87.7345	0.395685	-2.59682	0.0094091	0.0336615	0.78368	1.1778	0.740804	1.33418	1.70824	2.58465	2.32875	0
ADRA1A	2.6517	233.592	0.484684	5.47098	4.48e-08	8.27e-07	19.4521	26.4287	17.5571	10.7401	2.84707	3.05133	3.52459	0
ADRA1B	-1.67913	56.3993	0.477227	-3.51851	0.000433972	0.00267381	0.923623	1.14907	0.888965	0.567026	3.16737	2.18978	3.68194	0
ADRA2A	-2.08321	53.9218	0.525926	-3.96103	7.46e-05	0.00058956	0.615749	0.603263	0.926005	0.567026	3.63002	2.08208	3.46165	0
ADRA2C	-1.27911	228.044	0.391646	-3.26599	0.00109082	0.00571821	3.97438	4.2803	3.0373	2.83513	10.3562	9.33348	7.80444	0
ADRB2	-3.02697	18.9967	0.577514	-5.24139	1.59e-07	2.63e-06	0.111954	0.229815	0.148161	0.30019	1.95736	1.759	1.4476	0
AGPAT2	-2.01899	280.461	0.367078	-5.50016	3.79e-08	7.08e-07	1.67932	1.55125	1.07417	3.53557	8.39886	9.11809	8.15061	0
AGTRAP	-1.29456	163.808	0.345005	-3.7523	0.000175223	0.00123429	3.21869	2.81523	1.85201	2.90184	5.94326	8.57962	6.79742	0
AHCY	-1.08488	2270.23	0.220778	-4.91392	8.93e-07	1.23e-05	46.657	45.7905	45.6335	53.6006	103.42	117.279	106.336	0
AHNAK	-3.17493	627.157	0.218071	-14.5591	5.11e-48	4.12e-45	3.47058	2.87268	3.44474	5.87039	34.8055	41.7853	37.2599	0
AHR	-1.83134	289.961	0.230193	-7.95565	1.78e-15	1.27e-13	6.46536	6.26245	7.0006	5.30336	23.6307	28.2517	19.6685	0
AHRR	-2.06343	479.664	0.464785	-4.43954	9.02e-06	9.36e-05	5.82163	6.26245	6.18571	9.20583	28.2928	32.8467	31.3751	0
AIFM2	-1.27673	146.344	0.173407	-7.36258	1.8e-13	9.23e-12	3.10673	3.1025	3.11138	2.635	6.7618	8.07705	8.40236	0
AJAP1	-1.52658	217.973	0.265969	-5.73968	9.49e-09	2e-07	4.05834	5.37191	4.74115	3.30209	14.1286	12.1335	14.0354	0
AJUBA	-4.89549	449.927	0.661376	-7.40198	1.34e-13	7.07e-12	1.53937	0.976712	1.00009	2.33481	40.6064	57.0419	43.1762	0
AK5	-1.05598	431.838	0.260793	-4.04911	5.14e-05	0.000424902	10.2998	12.2663	10.8898	7.77159	23.7375	22.2568	22.6581	0
AK7	-1.21279	90.3995	0.277922	-4.36379	1.28e-05	0.000126447	0.923623	1.80979	1.40753	1.50095	3.16737	3.94878	3.36724	0
AKAP14	1.27524	41.7337	0.488914	2.6083	0.00909926	0.0327711	2.74288	2.18324	1.96313	1.76779	0.925299	0.610266	1.32172	0
AL008723.1	2.06369	49.9973	0.359447	5.74129	9.4e-09	1.98e-07	2.26708	2.09706	2.40761	2.00127	0.640591	0.610266	0.440573	0
AL021392.1	-1.87535	71.0941	0.433432	-4.32675	1.51e-05	0.00014681	1.09155	1.29271	1.03713	1.4676	4.19943	5.99496	4.24839	0
AL035425.1	-1.24396	117.075	0.455089	-2.73344	0.00626761	0.0242464	2.82685	3.15995	2.70393	3.16867	7.22445	9.01039	6.35685	0
AL035425.3	-1.51705	244.091	0.405942	-3.7371	0.000186157	0.00129995	5.06593	4.42393	5.85235	6.50412	16.6554	19.1695	14.5389	0
AL049544.1	1.62328	76.8793	0.461903	3.51433	0.000440859	0.00271003	5.73766	3.73449	3.7781	1.93456	1.45912	0.969246	1.51054	0
AL049840.4	-1.03316	64.4974	0.279996	-3.68991	0.000224335	0.00152366	1.42742	1.75234	1.37049	1.40089	2.63354	4.02057	3.14695	0
AL096828.1	2.47026	115.508	0.412799	5.98417	2.17e-09	5.27e-08	3.52656	3.70576	3.07434	4.86975	0.854122	0.789756	0.566452	0
AL133465.1	2.08786	37.6958	0.632708	3.29988	0.000967245	0.00518307	2.32305	1.63743	1.37049	2.73507	0.355884	0.574368	0.597921	0
AL135960.1	3.10814	15.6876	0.630789	4.92738	8.33e-07	1.16e-05	1.17552	1.20653	1.18529	0.800507	0.106765	0.071796	0.220287	0
AL136964.1	1.19336	38.9187	0.396765	3.00773	0.00263204	0.0119138	1.84725	1.69488	2.33353	1.63437	1.17442	0.53847	0.912616	0
AL138781.2	-1.01738	60.1461	0.295561	-3.44219	0.000577021	0.00337342	1.06357	1.89597	1.55569	1.36753	2.66913	2.97953	3.87075	0
AL139246.5	-1.29766	271.984	0.267598	-4.84928	1.24e-06	1.63e-05	3.97438	2.90141	2.03721	4.60292	8.86151	8.9027	9.03176	0
AL353759.1	1.51077	40.0108	0.338661	4.461	8.16e-06	8.61e-05	1.67932	1.80979	1.22233	1.23412	0.569415	0.646164	0.472043	0
AL353804.1	-1.16174	35.4861	0.288984	-4.02006	5.82e-05	0.000474523	1.14753	0.976712	0.814884	0.900571	2.42001	2.83594	1.69935	0
AL354836.1	-1.01752	41.6458	0.353938	-2.87486	0.00404209	0.0169613	1.14753	1.46507	1.25937	0.767153	2.49119	3.30261	1.76229	0
AL357093.2	1.09676	22.607	0.434496	2.52422	0.0115954	0.0396614	1.67932	1.69488	1.37049	0.96728	0.711768	0.574368	0.849677	0
AL359399.1	-1.16683	29.1946	0.474521	-2.45896	0.013934	0.0461055	0.419829	0.919258	0.444482	0.400254	1.24559	1.11284	1.57348	0
AL359955.1	2.11788	24.3165	0.517017	4.09633	4.2e-05	0.000356192	2.09914	1.57997	2.03721	0.833862	0.427061	0.53847	0.251756	0
AL365204.1	1.20974	61.4195	0.333512	3.62727	0.000286439	0.00187598	2.43501	2.75777	2.33353	2.83513	1.17442	1.32823	1.10143	0
AL365277.1	-2.41954	69.7563	0.256645	-9.42757	4.2e-21	6.04e-19	0.727703	0.804351	0.629683	1.00063	4.27061	5.49239	3.87075	0
AL445472.1	1.15641	39.4066	0.354375	3.26325	0.00110144	0.00576048	1.53937	1.66616	1.44457	2.13469	0.854122	1.04104	0.566452	0
AL445649.1	1.51177	46.8931	0.463593	3.26099	0.00111025	0.00579344	2.85484	2.93013	2.92618	1.4676	0.854122	0.89745	1.10143	0
AL512380.1	1.11291	156.053	0.444968	2.50111	0.0123806	0.0418414	13.9383	14.2772	12.7048	5.16994	5.97885	5.3129	5.72745	0
AL512625.2	-1.48497	55.5266	0.279317	-5.31644	1.06e-07	1.81e-06	0.923623	0.947985	0.814884	0.96728	2.81148	2.47696	2.92667	0
AL513318.2	-1.45942	167.261	0.442806	-3.29585	0.000981237	0.00524758	1.09155	1.69488	1.33345	1.53431	4.23502	4.66674	3.58753	0
AL513497.1	-1.07445	28.5684	0.32482	-3.30784	0.000940175	0.00505846	0.615749	0.430902	0.444482	0.567026	1.10324	1.29233	1.10143	0
AL589740.1	1.37076	146.6	0.277805	4.93425	8.05e-07	1.13e-05	4.08633	3.99303	3.66698	4.73634	1.21001	2.18978	1.73082	0
AL589843.2	3.41956	21.4535	0.685273	4.99007	6.04e-07	8.71e-06	1.14753	1.46507	1.14825	1.30082	0.142354	0.17949	0.0629391	0
AL590666.3	-1.78687	19.6064	0.518398	-3.44691	0.00056704	0.0033235	0.39184	0.373449	0.444482	0.366899	1.10324	2.01029	1.25878	0
AL662844.4	1.18846	239.465	0.208779	5.69242	1.25e-08	2.58e-07	9.65606	8.84786	9.59341	7.63817	4.09267	4.27186	4.21692	0
AL845472.1	-1.39115	144.882	0.351246	-3.96063	7.48e-05	0.00059026	2.96679	4.62502	3.7781	2.60165	10.4986	9.54886	9.28351	0
ALDH1A2	1.30968	23.1619	0.370357	3.53626	0.000405836	0.00253083	1.00759	1.23525	1.37049	0.633735	0.391472	0.574368	0.409104	0
ALDH8A1	1.20906	49.7466	0.335289	3.60603	0.000310918	0.00201093	3.1907	2.55669	2.81506	1.63437	0.996475	1.14874	1.38466	0
ALDH9A1	-1.24237	1433.24	0.143578	-8.65295	5.02e-18	4.93e-16	31.5151	33.6104	33.9288	38.5911	87.4051	91.504	82.8907	0
ALKAL2	-1.43222	33.5743	0.406685	-3.5217	0.000428784	0.00264591	0.78368	0.71817	0.740804	0.533672	2.70472	1.54361	1.76229	0
ALPK1	1.66877	117.609	0.572932	2.91268	0.00358341	0.0153463	1.98719	1.83852	1.51865	2.635	0.533826	0.861552	0.629391	0
ALPK2	-4.4601	28.5935	0.61364	-7.26827	3.64e-13	1.76e-11	0.111954	0.172361	0.111121	0.233481	3.13178	5.3129	2.70638	0
ALS2CL	-3.01131	45.677	0.3149	-9.56275	1.15e-21	1.87e-19	0.419829	0.430902	0.259281	0.200127	2.70472	3.41031	2.54903	0
AMBN	-2.68189	104.084	0.868585	-3.08766	0.00201739	0.00952796	0.867646	0.746897	0.777844	1.30082	6.15679	7.35909	5.60158	0
ANKH	1.70083	1064.62	0.276208	6.15781	7.38e-10	1.95e-08	79.4596	64.0321	73.3396	41.493	22.4207	18.5593	22.6266	0
ANKRD1	-7.33168	325.081	0.921084	-7.95984	1.72e-15	1.23e-13	0.363852	0.114907	0.222241	0.466963	45.5532	63.001	43.6482	0
ANKRD18CP	1.94722	24.7185	0.433518	4.49167	7.07e-06	7.63e-05	1.14753	1.37889	1.18529	0.900571	0.355884	0.323082	0.283226	0
ANKRD33B	-3.13875	265.197	0.582099	-5.39213	6.96e-08	1.24e-06	0.559772	0.746897	0.666724	2.90184	10.7833	13.7848	10.2591	0
ANKRD63	-1.34025	25.4257	0.423937	-3.16143	0.00156996	0.00773185	0.811669	0.63199	0.481523	0.400254	1.60148	1.57951	1.57348	0
ANKRD65	-1.20754	45.8431	0.474759	-2.54348	0.0109754	0.0380085	0.475806	0.603263	0.407442	1.06734	1.42354	1.36412	1.95111	0
ANLN	-2.06487	406.506	0.420393	-4.91176	9.03e-07	1.24e-05	4.95398	4.68247	5.59307	7.73824	22.741	31.303	23.4763	0
ANO5	-1.30121	426.925	0.216096	-6.02143	1.73e-09	4.25e-08	6.46536	6.57844	8.48221	7.87166	20.143	18.8105	19.1964	0
ANOS2P	9.9392	133.738	1.83279	5.423	5.86e-08	1.06e-06	12.6229	12.9558	11.1861	8.37197	0	0.035898	0	0
ANXA11	-3.52666	107.28	0.438109	-8.04973	8.3e-16	6.05e-14	0.755692	0.603263	0.407442	0.700444	7.33121	8.32833	7.30093	0
ANXA1	-5.15868	254.909	0.791908	-6.51425	7.31e-11	2.26e-09	0.923623	0.833078	1.22233	0.667089	28.2216	47.4212	29.0149	0
ANXA2	-4.42719	1118.19	0.716502	-6.17889	6.46e-10	1.72e-08	4.47817	3.13122	3.4077	12.9415	132.923	153.859	131.826	0
ANXA3	-6.29555	50.7581	0.735916	-8.55472	1.18e-17	1.1e-15	0.0559772	0.172361	0.111121	0.0333545	6.29915	9.97964	7.26946	0
ANXA5	-1.71934	1432.27	0.312334	-5.50483	3.7e-08	6.9e-07	17.157	15.6561	15.3717	36.0895	70.5006	87.8783	66.1175	0
ANXA6	-1.6447	1333.05	0.187506	-8.77145	1.76e-18	1.81e-16	24.2941	27.1756	26.4467	25.6496	80.9992	97.9297	81.2543	0
AOAH	1.43585	38.1763	0.41578	3.45338	0.000553611	0.00325782	1.9592	1.69488	1.51865	1.16741	0.462649	0.825654	0.597921	0
AP001092.1	1.11871	20.9928	0.409207	2.73385	0.00625992	0.0242224	1.20351	1.26398	0.851925	1.16741	0.498238	0.430776	0.723799	0
AP001172.1	-1.88517	20.8032	0.723178	-2.60679	0.0091396	0.032887	0.335863	0.229815	0.296322	0.30019	1.21001	1.04104	1.19584	0
AP001347.1	1.10292	58.4912	0.320611	3.44007	0.000581573	0.00339265	2.65892	2.21196	2.66689	2.16804	1.28118	1.14874	1.19584	0
AP002026.1	1.04425	148.77	0.226262	4.61523	3.93e-06	4.49e-05	6.91318	6.54971	7.33396	6.60419	3.13178	3.98468	3.55606	0
AP003071.5	-1.14375	42.0023	0.389244	-2.93838	0.00329935	0.0143897	0.755692	0.689444	0.888965	0.667089	1.49471	2.54876	1.29025	0
APLN	-1.23918	126.144	0.258573	-4.7924	1.65e-06	2.1e-05	2.463	2.67159	2.29649	3.06861	6.83297	6.60523	6.48272	0
APOBEC3C	-2.18113	59.6298	0.562236	-3.87938	0.000104723	0.000789779	0.307874	0.402175	0.296322	1.26747	2.66913	3.30261	2.36021	0
APOL2	-1.81551	277.912	0.421412	-4.30815	1.65e-05	0.000157157	1.7073	2.12578	1.62977	4.16931	9.78681	9.22578	8.33943	0
ARHGAP11A	-2.38547	183.417	0.515826	-4.62456	3.75e-06	4.31e-05	1.48339	1.69488	1.55569	2.53494	8.57681	12.0258	10.0073	0
ARHGAP18	-1.3182	192.015	0.445643	-2.95796	0.00309678	0.0136764	4.98197	5.63046	4.37074	4.23602	13.0609	13.3541	12.0214	0
ARHGAP19-SLIT1	1.51432	16.3494	0.435357	3.47834	0.000504525	0.00302753	1.03558	1.1778	1.00009	0.700444	0.498238	0.323082	0.283226	0
ARHGAP20	-1.58214	23.0219	0.613092	-2.58059	0.00986326	0.0349451	0.447817	0.545809	0.629683	0.166772	1.31677	1.29233	1.66789	0
ARHGAP22	-1.93831	75.0525	0.587898	-3.29702	0.000977179	0.0052294	0.811669	1.52252	1.11121	1.50095	4.69767	5.20521	5.31835	0
ARHGAP29	-1.52749	464.162	0.32914	-4.64084	3.47e-06	4.02e-05	7.80881	8.12969	7.96364	11.6741	31.1043	23.9081	27.4729	0
ARHGAP31	-2.38788	27.7115	0.598775	-3.98794	6.66e-05	0.000533821	0.419829	0.373449	0.333362	0.333545	1.49471	2.90774	1.76229	0
ARHGAP42	-2.42014	93.6271	0.262586	-9.21658	3.07e-20	3.78e-18	1.31546	1.29271	1.22233	1.20076	7.50915	7.78986	6.35685	0
ARHGEF6	-1.61853	122.997	0.236958	-6.83045	8.47e-12	3.27e-10	2.91081	2.41305	2.25945	2.33481	6.40591	9.90784	8.21355	0
ARL4D	1.46701	1183.43	0.2841	5.1637	2.42e-07	3.81e-06	47.6646	66.9047	45.9669	66.4421	22.7766	19.9234	23.193	0
ARSI	-5.19541	28.0359	0.831839	-6.24569	4.22e-10	1.17e-08	0.139943	0	0.222241	0	2.27766	6.10266	2.07699	0
ARSJ	-4.56203	89.4029	0.611923	-7.45524	8.97e-14	4.9e-12	0.419829	0.143634	0.407442	0.400254	7.79386	10.2309	7.99326	0
ARX	2.13503	2553.68	0.32602	6.54875	5.8e-11	1.83e-09	140.027	194.481	148.605	160.268	41.3181	35.9339	40.1551	0
ASB13	-1.06346	734.312	0.105951	-10.0372	1.05e-23	1.96e-21	18.6124	19.0172	21.2981	15.2763	41.247	42.1442	40.9419	0
ASF1B	-2.91234	84.9542	0.725917	-4.01194	6.02e-05	0.000488434	0.58776	0.430902	0.703764	0.867216	4.41296	5.77958	5.50717	0
ASIC4	1.54783	2596.32	0.371397	4.16759	3.08e-05	0.00027138	120.519	154.522	116.973	87.3554	45.9802	38.1955	46.8896	0
ASPM	-1.72299	572.568	0.658742	-2.61558	0.00890749	0.0322245	9.15227	8.61804	9.18597	13.1083	33.7022	39.775	33.1374	0
ASS1	-1.84628	862.572	0.368428	-5.01124	5.41e-07	7.88e-06	9.15227	11.2035	7.66732	11.7074	37.6525	40.3134	36.8508	0
ASXL3	1.05056	2411.22	0.275146	3.8182	0.000134428	0.000985681	126.956	104.192	130.567	100.997	62.1018	54.888	62.2782	0
ATAD2	-1.52501	554.198	0.44015	-3.46474	0.000530739	0.00314966	7.78083	8.38823	6.92652	11.5406	25.6592	29.6158	25.0183	0
ATE1-AS1	1.44351	21.9406	0.40244	3.58689	0.000334651	0.00214293	0.867646	1.35016	1.62977	1.23412	0.355884	0.466674	0.66086	0
ATL3	-1.05158	456.791	0.140007	-7.51088	5.87e-14	3.29e-12	8.56451	8.3595	9.11189	11.8742	21.8157	21.5388	19.7943	0
ATP10A	-1.90766	57.3894	0.388179	-4.91438	8.91e-07	1.23e-05	0.923623	1.29271	0.740804	0.733798	4.09267	3.84108	3.20989	0
ATP2B4	-1.30907	2192.91	0.308727	-4.24023	2.23e-05	0.000205385	34.6779	39.9015	42.0777	47.5635	105.947	112.289	109.042	0
ATP8B3	1.08166	69.741	0.312685	3.45927	0.00054165	0.00320145	1.39943	1.9247	1.70385	1.8345	0.854122	0.89745	0.849677	0
AURKA	-1.41841	258.826	0.401312	-3.53443	0.000408656	0.00254212	4.73007	4.62502	3.25954	6.53748	12.4915	16.19	12.5878	0
AURKB	-3.40101	124.329	1.16561	-2.9178	0.00352513	0.0151329	0.335863	0.315995	0.148161	1.70108	7.11768	8.36423	6.04215	0
AURKC	1.02354	40.2379	0.294068	3.48061	0.000500274	0.00300761	1.56736	1.35016	1.81497	1.33418	0.711768	0.789756	0.881147	0
AXL	-1.01428	820.555	0.312197	-3.24886	0.00115869	0.00600153	15.8135	18.9597	16.9274	19.0788	37.0831	42.934	34.8997	0
B2M	-1.02188	573.931	0.228241	-4.47719	7.56e-06	8.1e-05	10.8596	9.27876	9.51933	7.87166	19.1466	24.1234	17.9691	0
B3GALT5-AS1	-1.29673	35.1681	0.381892	-3.39554	0.000684936	0.00389419	0.475806	1.14907	0.888965	0.900571	1.77942	3.19492	1.76229	0
B3GAT2	-1.55572	302.983	0.312902	-4.97192	6.63e-07	9.45e-06	6.01755	6.17626	6.51908	5.70361	19.716	17.9131	19.9517	0
B3GNT9	-1.08461	80.4356	0.245083	-4.42546	9.62e-06	9.88e-05	1.28747	1.69488	1.18529	1.26747	3.3809	3.30261	2.61197	0
B4GALNT3	-1.31247	101.822	0.336457	-3.90085	9.59e-05	0.000730412	2.43501	2.44178	2.88914	1.16741	5.08914	5.95907	6.70301	0
B4GALT1	-1.27352	149.186	0.330269	-3.85601	0.000115252	0.000858351	2.37903	1.9247	2.25945	3.43551	5.69415	7.036	6.73448	0
BAMBI	-2.73346	163.902	0.278358	-9.81996	9.24e-23	1.64e-20	1.93121	1.35016	1.92609	1.03399	10.5698	12.3848	10.3535	0
BARHL1	-2.99898	208.706	0.624165	-4.80478	1.55e-06	1.99e-05	1.37144	2.7865	1.48161	1.33418	15.8368	12.4207	16.2697	0
BCAM	-2.04023	635.87	0.329869	-6.18496	6.21e-10	1.66e-08	4.00237	6.63589	4.11146	8.40533	22.6698	29.0774	24.9553	0
BCHE	1.2972	516.423	0.27017	4.80144	1.58e-06	2.01e-05	20.4876	19.5917	19.9276	15.0762	8.11416	8.36423	8.02473	0
BCL11A	1.04465	1848.09	0.271028	3.85442	0.000116005	0.000862759	104.369	130.621	111.084	130.149	60.2512	63.2164	61.9635	0
BCL11B	1.89872	1036.05	0.289363	6.5617	5.32e-11	1.7e-09	79.0398	110.541	82.5256	95.9275	29.6451	22.9747	26.4973	0
BCL2L12	-2.20029	67.132	0.505546	-4.35229	1.35e-05	0.000132534	0.475806	0.488356	0.444482	0.667089	2.20648	2.69235	2.76932	0
BCO2	1.16041	33.5982	0.335335	3.46046	0.000539246	0.00318958	1.67932	1.20653	1.33345	1.00063	0.533826	0.682062	0.66086	0
BDNF	-1.40204	141.834	0.53775	-2.60724	0.00912758	0.0328585	4.39421	3.59085	5.03747	2.90184	9.8224	13.4976	10.4794	0
BFSP1	-1.1404	57.9125	0.434921	-2.62207	0.00873968	0.031717	1.87524	1.83852	1.18529	0.867216	3.45208	3.76929	2.98961	0
BIRC5	-3.31294	376.024	0.92945	-3.56441	0.000364671	0.00230496	1.59535	1.49379	1.88905	4.86975	24.2357	30.9082	24.2315	0
BMP1	-1.29494	349.646	0.260656	-4.96802	6.76e-07	9.63e-06	6.63329	8.01478	5.63011	6.47077	15.2318	21.826	15.7033	0
BMP4	-6.92999	156.982	0.408611	-16.9598	1.63e-64	2.02e-61	0.139943	0.258541	0.0740804	0.266836	22.741	27.8568	22.7839	0
BMP5	1.19621	60.5177	0.439917	2.71918	0.00654435	0.0251181	2.43501	2.06833	1.44457	1.4676	0.782945	0.969246	0.849677	0
BMP6	-2.3515	47.9316	0.758628	-3.09967	0.00193733	0.00920526	0.307874	0.114907	0.222241	0.500317	1.70824	1.36412	1.63642	0
BMP7	-2.03422	2301.04	0.309754	-6.56723	5.13e-11	1.65e-09	27.1209	32.9209	24.3354	44.8284	140.823	147.038	138.277	0
BMP8B	-1.16631	130.798	0.260215	-4.48209	7.39e-06	7.95e-05	2.54696	3.07377	2.88914	3.26874	6.54827	7.50268	7.17505	0
BMS1P1	1.00822	73.8285	0.287734	3.504	0.000458329	0.00279399	3.38662	2.72905	1.85201	2.33481	1.56589	1.47182	1.10143	0
BORA	-1.19398	166.645	0.384854	-3.10242	0.00191945	0.00914033	1.25949	1.6087	1.14825	2.83513	4.05708	4.48725	4.09104	0
BRINP2	-1.59187	382.376	0.345957	-4.60137	4.2e-06	4.76e-05	6.24145	4.51011	6.29683	2.73507	15.8368	15.1848	16.7418	0
BRS3	2.23785	303.66	0.574985	3.89202	9.94e-05	0.000754691	20.2637	25.2509	22.2612	21.7138	4.76885	5.45649	5.00366	0
BTBD19	-1.59688	73.8468	0.349417	-4.57012	4.87e-06	5.44e-05	0.699715	1.63743	1.00009	1.36753	3.16737	5.13341	3.14695	0
BTG2	-1.13799	1059.2	0.24253	-4.69216	2.7e-06	3.22e-05	20.2917	19.6491	21.3722	21.7138	52.0303	46.8828	47.8652	0
BTN2A2	-1.11916	215.606	0.307239	-3.64263	0.000269868	0.00178334	2.60294	3.67703	3.48178	3.60228	6.61944	9.72835	6.98624	0
BTN3A2	-1.42693	57.3693	0.453139	-3.149	0.0016383	0.00799272	0.643737	0.603263	0.592643	1.20076	2.17089	2.33337	2.07699	0
BTN3A3	-2.30188	55.4727	0.386868	-5.95004	2.68e-09	6.29e-08	0.559772	0.833078	0.814884	0.633735	3.66561	4.09237	3.46165	0
BUB1	-2.46353	206.362	0.687544	-3.58309	0.000339557	0.00216918	1.53937	1.69488	1.14825	3.56893	10.8545	14.3951	10.2276	0
BUB1B	-2.17983	240.468	0.611086	-3.56714	0.000360897	0.00228421	2.32305	2.75777	2.81506	4.66963	12.9542	19.4567	13.5634	0
BX284668.2	2.58284	91.7218	0.317747	8.1286	4.34e-16	3.33e-14	6.24145	4.30902	5.22267	3.96918	0.996475	0.430776	1.19584	0
BX322639.1	-4.65305	666.953	0.4373	-10.6404	1.93e-26	4.65e-24	0.223909	0.0287268	0.148161	0.133418	3.27413	3.23082	4.24839	0
C10orf25	1.2209	89.2725	0.205323	5.94623	2.74e-09	6.42e-08	3.30265	3.59085	4.37074	3.40216	1.5303	1.97439	1.54201	0
C11orf63	-3.10992	34.0534	0.456166	-6.81753	9.26e-12	3.51e-10	0.279886	0.172361	0.185201	0.200127	1.77942	1.7231	2.32875	0
C11orf96	1.38554	1065.08	0.432218	3.20565	0.00134756	0.00680064	77.5564	82.7332	64.3388	45.0619	26.9404	26.9235	28.7002	0
C14orf180	-1.11198	45.8645	0.380792	-2.92018	0.00349829	0.0150497	1.03558	1.9247	0.777844	0.633735	2.4556	2.65645	2.48609	0
C15orf52	-1.95477	24.9171	0.403248	-4.84757	1.25e-06	1.64e-05	0.58776	0.517083	0.555603	0.166772	1.88619	2.11798	1.69935	0
C17orf51	1.13075	903.012	0.151267	7.47521	7.71e-14	4.26e-12	42.8225	45.0724	43.5963	45.2954	19.9651	22.1491	22.721	0
C17orf53	-1.20443	45.5379	0.468314	-2.57184	0.0101161	0.0356683	0.755692	0.488356	0.481523	1.00063	1.70824	2.04619	1.32172	0
C17orf97	1.22985	59.9651	0.331795	3.70666	0.000210013	0.00144298	3.52656	3.38976	2.92618	3.83576	1.42354	1.759	1.51054	0
C1orf115	-1.95075	164.95	0.329626	-5.91807	3.26e-09	7.44e-08	1.34345	1.20653	1.66681	2.10133	6.97533	6.46164	6.16803	0
C1orf216	-1.5551	423.17	0.281331	-5.52764	3.25e-08	6.12e-07	4.28225	5.17083	3.92626	2.90184	12.6695	12.9951	12.6822	0
C1orf226	-1.20183	246.302	0.297493	-4.03986	5.35e-05	0.000439539	4.56214	5.77409	4.03738	6.13722	11.4239	13.9643	12.5563	0
C1orf61	1.60073	1040.28	0.424442	3.77139	0.000162343	0.00115654	82.7622	90.1447	74.2656	91.3245	27.8301	32.8467	29.0149	0
C1QL2	-4.11673	83.4263	0.950178	-4.33259	1.47e-05	0.000143396	0.0559772	0.114907	0.148161	0.366899	3.20296	2.65645	3.68194	0
C1QL3	-1.97046	201.936	0.382154	-5.15621	2.52e-07	3.94e-06	3.80645	3.76321	3.51882	2.76842	14.8404	14.0002	14.6963	0
C1QTNF1	-1.4721	60.3122	0.53536	-2.74974	0.00596434	0.0233081	0.58776	0.459629	0.407442	0.833862	1.74383	1.8667	1.51054	0
C1R	-1.53365	36.8782	0.485266	-3.16043	0.00157535	0.00775362	0.615749	0.603263	0.666724	0.533672	2.09972	2.04619	1.47907	0
C20orf166-AS1	-1.23321	67.2893	0.388107	-3.1775	0.00148548	0.00736529	0.419829	0.861804	0.444482	1.43424	1.63707	2.29747	2.04552	0
C21orf91	1.30206	1159.63	0.20063	6.48986	8.59e-11	2.64e-09	62.1347	70.3807	73.673	49.398	28.1148	30.1184	24.8924	0
C2orf71	2.34706	48.6538	0.457845	5.12633	2.95e-07	4.56e-06	4.31024	4.68247	4.37074	1.86785	1.03206	0.933348	0.440573	0
C3orf18	1.16974	893.145	0.20241	5.77909	7.51e-09	1.61e-07	36.9449	37.747	37.2995	30.6194	15.9792	17.6618	17.2138	0
C3orf52	-4.17191	28.6431	0.61045	-6.83415	8.25e-12	3.21e-10	0.307874	0.229815	0.148161	0.0667089	3.27413	4.66674	3.11548	0
C6orf118	-1.10217	72.9452	0.269757	-4.08579	4.39e-05	0.000370876	1.34345	1.63743	1.22233	0.833862	2.4556	3.5898	2.67491	0
C6orf141	-2.18845	15.5121	0.515347	-4.24656	2.17e-05	0.000200012	0.419829	0.488356	0.481523	0.133418	1.63707	2.33337	1.60495	0
C6orf223	-2.29129	34.8905	0.313042	-7.31944	2.49e-13	1.24e-11	0.58776	0.603263	0.666724	0.700444	3.91472	3.08723	3.02108	0
C8orf4	-2.21223	166.658	0.531115	-4.16525	3.11e-05	0.000273881	0.643737	0.63199	0.740804	1.06734	3.34531	4.66674	3.49312	0
C8orf88	-1.81839	21.6917	0.433374	-4.19589	2.72e-05	0.000244016	0.251897	0.63199	0.370402	0.30019	1.45912	1.759	1.19584	0
CA10	-3.99494	343.421	0.555633	-7.18989	6.48e-13	3.04e-11	1.25949	1.12035	1.29641	0.366899	17.7586	16.2977	17.4971	0
CA8	2.39124	96.0444	0.388744	6.15119	7.69e-10	2.02e-08	5.84961	5.08465	7.22284	8.939	1.45912	1.18463	1.51054	0
CACNA1A	1.65043	69.15	0.387308	4.26129	2.03e-05	0.000189214	4.11432	5.25701	5.11155	1.9012	1.10324	1.32823	1.73082	0
CACNA1B	1.10211	2216.61	0.108392	10.1678	2.76e-24	5.36e-22	69.2997	71.7309	66.5983	68.7436	34.1649	34.7134	34.4906	0
CACNA1G-AS1	-1.21683	21.0146	0.477812	-2.54668	0.0108753	0.0377427	0.615749	0.517083	0.222241	0.433608	1.10324	1.00514	1.25878	0
CACNA1I	-1.66395	208.274	0.43816	-3.79759	0.000146108	0.00105929	3.80645	4.07921	3.11138	1.4676	9.96475	10.4463	11.1717	0
CACNA2D3	2.30082	265.628	0.337036	6.82663	8.69e-12	3.34e-10	23.3985	25.6243	23.039	9.97299	4.62649	3.5898	5.06659	0
CALB2	-1.24364	348.54	0.407932	-3.04865	0.00229873	0.0106264	10.4677	7.52642	8.88965	5.9371	22.3851	16.8003	23.0672	0
CALCR	-2.32267	36.3766	0.276146	-8.41101	4.06e-17	3.5e-15	0.755692	0.660717	0.666724	0.767153	3.41649	4.27186	3.77634	0
CALCRL	-1.47539	151.732	0.4411	-3.3448	0.000823408	0.00450972	3.02277	2.84395	3.11138	3.33545	8.96828	10.2309	8.33943	0
CALD1	-3.02175	2015.03	0.262818	-11.4975	1.36e-30	4.13e-28	19.9838	17.667	20.6314	27.1839	174.205	216.249	169.086	0
CAMK2N1	1.27832	2279.05	0.216006	5.91797	3.26e-09	7.44e-08	127.124	144.467	131.048	86.755	57.7956	50.0059	53.6556	0
CARD10	-3.04813	201.629	0.360906	-8.44578	3.02e-17	2.65e-15	1.09155	1.43634	0.963045	2.66836	11.9933	15.7233	13.3746	0
CASC15	1.23388	983.99	0.190141	6.48929	8.62e-11	2.64e-09	36.3852	31.5995	33.6325	32.5206	15.9792	14.0002	15.7977	0
CASC9	-2.17473	35.9072	0.42582	-5.10715	3.27e-07	5.01e-06	0.307874	0.574536	0.407442	0.633735	2.1353	2.40516	2.42315	0
CASQ1	-2.47071	27.7537	0.393957	-6.27153	3.58e-10	1.01e-08	0.419829	0.287268	0.333362	0.233481	1.74383	1.8667	2.07699	0
CAV1	-4.65735	63.559	0.343299	-13.5665	6.33e-42	4.25e-39	0.475806	0.201088	0.296322	0.466963	9.8224	10.7694	8.68559	0
CAV2	-2.76519	58.9478	0.394719	-7.00547	2.46e-12	1.04e-10	0.78368	0.689444	0.592643	1.00063	5.12473	6.35394	5.31835	0
CAVIN1	-5.77116	600.789	0.660866	-8.73273	2.49e-18	2.54e-16	1.81926	0.861804	1.44457	2.10133	82.0669	113.15	79.5235	0
CAVIN2	-2.6239	39.525	0.990976	-2.64779	0.00810191	0.0298286	1.03558	0.689444	0.740804	0.233481	4.62649	4.34366	4.3428	0
CBLN3	-1.14379	31.7299	0.382343	-2.99152	0.00277594	0.0124469	0.78368	0.517083	0.407442	0.433608	1.03206	1.61541	1.19584	0
CBR1	-1.12152	364.897	0.164873	-6.80232	1.03e-11	3.82e-10	7.05312	7.29661	5.77827	5.43678	14.3421	14.5028	15.8292	0
CBS	-1.3966	35.1475	0.298704	-4.67552	2.93e-06	3.46e-05	0.671726	0.890531	0.740804	0.96728	1.74383	2.90774	2.26581	0
CCDC102A	-2.74176	75.3442	0.514833	-5.32553	1.01e-07	1.73e-06	0.363852	0.258541	0.481523	0.867216	3.63002	3.4821	3.46165	0
CCDC125	-2.49314	140.741	0.242869	-10.2654	1.01e-24	2.09e-22	1.56736	1.40761	1.66681	0.933925	8.36328	8.40013	8.40236	0
CCDC141	1.83366	14.643	0.63901	2.86954	0.00411073	0.0171936	2.09914	1.03417	1.66681	0.366899	0.427061	0.323082	0.409104	0
CCDC144NL	6.36012	135.923	0.539124	11.7971	4.04e-32	1.51e-29	10.6916	8.93404	11.1491	4.30273	0.142354	0.071796	0.125878	0
CCDC144NL-AS1	6.99276	2482.33	0.223029	31.3536	8.68e-216	1.4e-211	145.988	138.032	143.197	122.911	0.996475	1.57951	0.912616	0
CCDC163	-1.33324	33.3984	0.448999	-2.96936	0.00298419	0.0132591	0.447817	0.574536	0.518563	0.433608	1.06765	1.8667	1.06996	0
CCDC180	1.3934	37.5103	0.367591	3.79063	0.000150264	0.00108309	1.14753	1.95342	1.00009	0.833862	0.462649	0.682062	0.377634	0
CCDC39	-1.41965	411.062	0.311971	-4.5506	5.35e-06	5.93e-05	8.95635	12.8409	10.2601	6.13722	27.2251	30.5492	24.0113	0
CCDC68	-2.25833	39.6833	0.625019	-3.61322	0.000302414	0.00196301	0.307874	0.430902	0.222241	0.233481	1.74383	1.18463	1.66789	0
CCDC80	-2.63435	310.614	0.433324	-6.07941	1.21e-09	3.05e-08	3.63852	3.79194	3.92626	2.46823	19.8227	28.0004	21.0531	0
CCK	2.31504	28.28	0.500602	4.62452	3.75e-06	4.31e-05	2.9388	2.7865	2.11129	2.16804	0.605003	0.53847	0.472043	0
CCL2	-3.17001	43.8765	0.492921	-6.43106	1.27e-10	3.8e-09	0.615749	0.603263	0.444482	0.233481	4.5909	5.52829	3.65047	0
CCNA2	-2.21368	326.602	0.768717	-2.8797	0.00398049	0.0167488	2.2111	2.70032	2.81506	5.80368	14.8048	20.3542	15.6089	0
CCNB1	-2.06721	538.823	0.541574	-3.81704	0.000135062	0.000989712	7.97675	5.37191	5.92643	8.97235	28.2572	35.7185	31.4695	0
CCND1	-2.37211	2770.34	0.586561	-4.0441	5.25e-05	0.000432751	19.704	21.8037	20.0017	46.5295	134.56	182.434	135.571	0
CD248	-1.9954	56.5675	0.394201	-5.06188	4.15e-07	6.24e-06	0.58776	0.746897	0.444482	1.00063	2.56237	4.12827	2.26581	0
CD274	-3.57519	18.0953	0.527668	-6.77546	1.24e-11	4.51e-10	0.111954	0.172361	0.185201	0.233481	2.27766	2.44106	1.95111	0
CD302	-1.25949	32.4411	0.29105	-4.32739	1.51e-05	0.000146558	0.867646	0.71817	0.814884	0.533672	2.06413	2.15388	1.4476	0
CD55	-2.50856	143.017	0.294337	-8.52276	1.56e-17	1.44e-15	0.951612	0.947985	0.481523	1.16741	5.76532	5.3129	5.25541	0
CD82	-1.62884	104.138	0.40051	-4.06691	4.76e-05	0.000397806	1.28747	1.78106	1.66681	1.50095	4.23502	5.92317	5.31835	0
CD9	-4.17609	104.379	0.56189	-7.43222	1.07e-13	5.74e-12	0.111954	0.172361	0.222241	0.96728	8.07857	6.13856	7.14358	0
CDC20	-3.04048	233.758	0.683233	-4.45013	8.58e-06	8.97e-05	1.06357	1.12035	1.14825	2.66836	11.6018	16.7644	11.5808	0
CDC42BPG	-1.61998	35.7817	0.362383	-4.47036	7.81e-06	8.32e-05	0.447817	0.71817	0.481523	0.567026	1.5303	2.15388	1.79376	0
CDC42EP1	-3.25406	132.58	0.382548	-8.50628	1.8e-17	1.64e-15	0.727703	0.689444	0.370402	0.600381	4.98238	7.46678	6.01068	0
CDC45	-3.16449	63.6756	0.920187	-3.43897	0.000583942	0.00340277	0.363852	0.430902	0.296322	0.800507	3.77237	6.06676	3.87075	0
CDC6	-3.19849	157.063	0.541947	-5.90184	3.59e-09	8.08e-08	0.9796	1.14907	0.963045	1.36753	10.5698	12.7438	9.62968	0
CDCA2	-2.39151	117.179	0.727371	-3.28788	0.00100946	0.00537003	0.755692	1.26398	0.666724	2.53494	6.19238	9.97964	6.01068	0
CDCA5	-2.93589	175.158	0.603805	-4.86232	1.16e-06	1.54e-05	1.14753	1.14907	1.11121	2.03462	9.00387	14.072	10.5423	0
CDCA8	-2.20733	182.367	0.644566	-3.42453	0.000615867	0.00356111	1.14753	1.52252	1.33345	3.56893	8.25651	11.1643	8.87441	0
CDH7	1.49998	785.029	0.38914	3.8546	0.00011592	0.000862526	52.0868	48.8356	53.8194	41.7932	20.9616	17.2669	17.4971	0
CDK1	-3.18383	314.696	0.799518	-3.98218	6.83e-05	0.000545875	1.25949	1.80979	1.18529	3.76906	19.5736	22.4003	16.9935	0
CDK2	-1.2927	306.517	0.473392	-2.73072	0.00631958	0.0244064	4.70208	3.73449	4.07442	6.80431	12.4204	14.1438	11.6123	0
CDK6	-2.5094	2309.46	0.4454	-5.63403	1.76e-08	3.53e-07	12.0631	12.6973	13.3345	26.4501	94.6296	110.53	91.8596	0
CDKN1A	-2.67534	2312.63	0.537021	-4.98182	6.3e-07	9.02e-06	13.7424	17.0925	12.4825	40.4256	133.492	164.592	135.099	0
CDKN2B	-2.12066	160.862	0.394595	-5.37428	7.69e-08	1.35e-06	1.31546	1.23525	1.00009	1.8345	5.69415	8.36423	4.84631	0
CDKN3	-1.24215	76.4448	0.386527	-3.21362	0.00131074	0.00663349	1.62334	1.23525	1.48161	1.73443	3.48766	4.20006	3.87075	0
CDS1	-1.36004	308.394	0.314784	-4.32056	1.56e-05	0.000150086	6.8572	6.77953	6.55612	3.96918	17.2604	14.1797	18.1894	0
CDT1	-1.14273	204.768	0.345127	-3.31105	0.000929473	0.00501567	3.58254	3.44722	3.66698	3.76906	8.07857	10.1232	7.48975	0
CEBPB	-1.32057	348.296	0.353163	-3.73926	0.000184564	0.00129219	2.43501	3.15995	2.33353	5.60355	9.18181	8.9027	9.15763	0
CEBPD	-2.00202	99.4113	0.302115	-6.6267	3.43e-11	1.14e-09	1.53937	1.29271	1.14825	1.43424	5.94326	6.17445	5.34982	0
CELSR1	-2.12136	946.205	0.41026	-5.17075	2.33e-07	3.69e-06	9.5721	8.47441	8.51925	12.5413	46.4429	47.9956	42.6097	0
CENPA	-2.98295	38.5416	0.920767	-3.23963	0.00119683	0.00616936	0.363852	0.229815	0.148161	0.400254	2.81148	2.36927	2.10846	0
CENPF	-2.24998	1126.45	0.824507	-2.72888	0.00635502	0.0245118	9.99192	8.33078	9.07485	21.8138	57.9735	73.5909	57.9983	0
CENPM	-1.79435	75.3562	0.475265	-3.77547	0.000159708	0.0011413	0.9796	0.775624	1.14825	0.933925	3.0606	3.87698	3.74487	0
CENPN	-1.50479	102.099	0.466359	-3.22667	0.00125238	0.00641467	1.93121	1.57997	1.59273	1.80114	4.5909	6.49754	4.68896	0
CENPU	-1.86365	140.814	0.400015	-4.65894	3.18e-06	3.72e-05	2.49098	2.49923	2.25945	2.76842	9.85799	11.1643	8.30796	0
CEP170P1	1.6938	68.1212	0.25386	6.67218	2.52e-11	8.57e-10	3.52656	3.2174	3.74106	3.50222	1.03206	0.969246	1.4476	0
CEP55	-3.76393	133.948	0.658836	-5.713	1.11e-08	2.3e-07	0.78368	0.545809	0.814884	1.30082	11.8509	14.6823	11.2346	0
CERS2	-1.0458	1472.41	0.186903	-5.59542	2.2e-08	4.33e-07	27.2609	29.0715	28.3728	36.4231	66.0877	67.3087	67.7224	0
CFAP61	-1.20265	57.3143	0.282334	-4.25967	2.05e-05	0.000190134	1.2315	1.43634	0.926005	0.933925	2.66913	2.87184	2.86373	0
CFC1	-2.96373	35.7524	0.621272	-4.77043	1.84e-06	2.29e-05	0.223909	0.315995	0.148161	0.200127	1.81501	1.8308	1.95111	0
CFI	-6.88659	7.69492	1.44065	-4.78018	1.75e-06	2.2e-05	0.0279886	0	0	0	1.10324	1.14874	1.38466	0
CGN	-1.21246	250.551	0.153891	-7.87867	3.31e-15	2.23e-13	5.68168	6.03263	5.18563	5.70361	12.9186	14.5028	14.6648	0
CGNL1	-2.14872	155.254	0.609649	-3.52452	0.000424243	0.00262309	1.09155	1.09162	0.888965	6.00381	8.57681	14.5387	9.69262	0
CHCHD2	8.02235	840.026	1.442	5.56336	2.65e-08	5.15e-07	47.6646	40.1888	36.818	39.7585	0.177942	0.107694	0.220287	0
CHDH	-1.69866	30.7226	0.577074	-2.94357	0.00324451	0.0141932	0.531783	0.775624	0.629683	0.400254	1.95736	2.01029	2.10846	0
CHEK1	-1.02296	545.222	0.267852	-3.81914	0.000133917	0.000982381	7.86479	9.1064	8.14884	10.3399	18.8263	22.508	16.6474	0
CHRM2	3.25477	221.997	1.13681	2.86308	0.00419541	0.0174979	33.7542	19.7928	37.818	3.03526	3.41649	1.50772	2.95814	0
CHRM5	1.96865	85.9483	0.577986	3.40604	0.000659115	0.00376997	7.02513	6.34863	7.44508	1.43424	1.42354	1.8667	1.25878	0
CHRNA3	1.82026	109.56	0.403899	4.50673	6.58e-06	7.16e-05	2.74288	2.90141	2.70393	6.7376	1.13883	1.11284	1.19584	0
CHRNB4	1.49669	95.7468	0.430731	3.47476	0.000511315	0.00305916	2.09914	3.07377	2.07425	6.77096	1.13883	1.32823	1.54201	0
CHST14	-1.16637	251.119	0.285473	-4.08576	4.39e-05	0.000370876	4.22628	5.97518	4.03738	5.23665	10.9256	11.9899	12.1787	0
CHST15	-1.63572	390.22	0.420966	-3.88563	0.000102066	0.000773359	2.29506	2.12578	3.0373	3.0019	8.82592	8.57962	8.71706	0
CHST6	-1.49002	82.1499	0.285988	-5.21008	1.89e-07	3.05e-06	0.9796	1.43634	1.11121	0.900571	3.16737	3.12312	3.68194	0
CHST9	1.33869	67.3636	0.485321	2.75835	0.00580934	0.0227685	3.35863	2.12578	3.85218	3.26874	1.31677	1.43592	1.25878	0
CIB1	-1.41698	253.674	0.373078	-3.79809	0.000145813	0.00105762	2.23909	1.63743	1.51865	2.53494	5.76532	5.20521	6.07362	0
CKAP2L	-2.4256	72.0051	0.758484	-3.19796	0.00138404	0.00694775	0.475806	0.201088	0.518563	1.50095	3.63002	4.59494	3.52459	0
CKS1B	-1.25938	84.4206	0.450959	-2.79266	0.0052276	0.0209833	1.62334	1.20653	0.963045	1.9012	3.45208	3.98468	3.55606	0
CKS2	-1.13607	389.038	0.39499	-2.87619	0.00402512	0.0169057	4.47817	3.9643	3.37066	6.67089	9.75122	12.672	10.3535	0
CLDN1	-2.09543	28.9676	0.457055	-4.58463	4.55e-06	5.12e-05	0.447817	0.229815	0.296322	0.633735	1.70824	2.22568	1.60495	0
CLDN3	-2.09638	52.3838	0.598738	-3.50132	0.000462953	0.00281685	0.447817	0.488356	0.333362	0.466963	2.02854	1.8667	2.07699	0
CLDN4	-4.3498	41.3613	0.466637	-9.3216	1.15e-20	1.53e-18	0.335863	0.114907	0.111121	0.166772	4.73326	3.30261	4.12251	0
CLDN5	-1.14082	71.2412	0.470791	-2.4232	0.0153846	0.0497716	1.00759	1.14907	0.963045	1.26747	2.24207	2.76414	2.76932	0
CLIC6	-7.12992	66.7173	0.626478	-11.381	5.2e-30	1.47e-27	0.0559772	0.114907	0.0370402	0.0667089	9.03946	12.1694	10.322	0
CLSTN2	1.0147	1654.07	0.382817	2.65061	0.00803474	0.029673	101.179	64.0608	102.379	41.4263	42.2434	39.3442	40.9733	0
CLVS1	3.71721	189.377	0.609823	6.09555	1.09e-09	2.78e-08	17.5488	12.2089	16.4088	5.90374	1.06765	0.933348	1.16437	0
CLVS2	1.0267	2290.28	0.180018	5.70331	1.18e-08	2.42e-07	103.278	95.3156	111.454	84.9205	56.0517	47.4212	52.0191	0
CMTM7	-1.97428	59.5403	0.531692	-3.7132	0.000204659	0.00140959	0.307874	0.373449	0.111121	0.700444	1.60148	1.7949	1.35319	0
CMTM8	-1.83317	52.1566	0.6566	-2.79191	0.00523979	0.0210165	0.475806	0.287268	0.333362	0.200127	1.06765	1.32823	1.32172	0
CNGA3	-1.61772	401.849	0.218731	-7.39595	1.4e-13	7.33e-12	4.73007	4.22284	4.88931	5.63691	16.4774	15.3643	16.1753	0
CNKSR3	-1.62289	189.23	0.362249	-4.48003	7.46e-06	8.01e-05	2.91081	2.72905	2.74097	3.93583	9.85799	11.3438	9.34645	0
CNN1	-1.85787	242.951	0.433216	-4.28855	1.8e-05	0.000169377	1.76328	2.61414	1.48161	2.70171	6.47709	11.7386	6.79742	0
CNNM1	-1.1815	96.1819	0.390599	-3.02483	0.00248774	0.0113826	1.45541	1.83852	1.77793	1.70108	3.80796	4.55904	3.96516	0
CNTD2	-1.25442	35.3376	0.379045	-3.30943	0.000934863	0.00503801	0.867646	0.804351	0.814884	0.800507	1.88619	2.76414	1.66789	0
CNTN2	1.38518	4295.33	0.520483	2.66133	0.00778317	0.0289161	35.0697	42.7455	36.5957	167.373	30.2857	27.0671	30.2737	0
CNTN5	1.54804	392.164	0.45318	3.41594	0.000635631	0.00365641	31.851	25.3083	33.8547	21.7471	11.3171	9.15399	10.4479	0
CNTNAP2	1.12042	10794.1	0.237512	4.71733	2.39e-06	2.88e-05	440.988	547.734	485.634	480.038	247.233	232.368	241.56	0
CNTNAP3B	-1.80651	19.0355	0.507589	-3.559	0.000372272	0.00234473	0.419829	0.258541	0.444482	0.400254	1.5303	1.22053	1.51054	0
COBLL1	-2.76479	42.7241	0.37968	-7.2819	3.29e-13	1.6e-11	0.503795	0.488356	0.259281	0.733798	3.45208	4.81033	2.67491	0
COL11A1	-2.46018	1107.6	0.366486	-6.7129	1.91e-11	6.6e-10	14.3581	12.2951	14.8161	25.3494	96.9428	100.694	99.1605	0
COL12A1	-2.97555	61.8624	0.651543	-4.56692	4.95e-06	5.52e-05	0.475806	0.603263	0.666724	1.36753	5.94326	7.96935	5.85333	0
COL14A1	-6.42544	231.914	0.253534	-25.3435	1.06e-141	3.42e-138	0.39184	0.287268	0.444482	0.567026	36.0866	41.2827	37.8264	0
COL18A1	-2.66719	1825.03	0.283047	-9.42315	4.38e-21	6.25e-19	13.8543	17.1499	13.2234	16.4438	83.9175	137.705	88.4923	0
COL1A1	-4.64799	248.038	0.521046	-8.92049	4.64e-19	5.13e-17	1.03558	0.63199	0.703764	1.9012	21.8157	40.7801	24.1686	0
COL20A1	-1.59157	147.762	0.273223	-5.82517	5.71e-09	1.24e-07	1.87524	2.55669	1.66681	1.76779	5.65856	8.50782	4.94072	0
COL27A1	-1.59348	126.602	0.37554	-4.24318	2.2e-05	0.00020293	1.45541	1.52252	2.03721	0.867216	4.80443	5.02572	4.37426	0
COL2A1	-3.33842	691.55	0.712953	-4.68253	2.83e-06	3.36e-05	1.73529	1.89597	2.07425	2.30146	17.0824	29.3646	18.8188	0
COL3A1	-2.93236	3023.45	0.749975	-3.90994	9.23e-05	0.000705797	36.3012	30.1344	35.1882	28.1845	231.93	333.708	231.144	0
COL4A1	-2.86809	1929.91	0.408553	-7.02011	2.22e-12	9.48e-11	21.6072	23.7283	20.0387	36.7233	170.824	249.742	181.044	0
COL4A2	-1.24519	5780.82	0.279522	-4.45472	8.4e-06	8.84e-05	93.7058	111.115	96.5268	182.215	277.376	352.769	294.964	0
COL4A5	-4.0602	825.686	0.598354	-6.78561	1.16e-11	4.26e-10	3.49857	4.68247	3.55586	5.37007	72.3156	88.2013	69.1386	0
COL4A6	-2.41698	916.499	0.590281	-4.09462	4.23e-05	0.000358287	8.28462	11.2035	9.70453	12.7081	53.9876	71.7601	54.3794	0
COL5A1	-10.4271	465.306	0.902548	-11.5529	7.14e-31	2.3e-28	0.0279886	0	0.0370402	0.0333545	29.5384	43.293	31.6269	0
COL5A3	-1.90093	57.3445	0.604333	-3.1455	0.00165805	0.00806953	0.58776	1.00544	1.00009	1.33418	4.12826	4.52315	3.14695	0
COL6A2	-1.87471	1725.49	0.31756	-5.90348	3.56e-09	8.03e-08	7.16508	10.3129	6.18571	15.5432	34.5919	46.8828	34.5535	0
COL8A1	-5.96886	627.366	0.87662	-6.80895	9.83e-12	3.7e-10	0.531783	0.861804	0.592643	3.76906	85.341	119.289	88.87	0
COL9A3	-1.07659	382.173	0.255305	-4.21689	2.48e-05	0.000225387	8.25663	9.9682	8.07476	12.0076	21.1039	24.0875	19.8258	0
COLEC12	-3.64424	57.1174	0.588653	-6.19082	5.99e-10	1.61e-08	0.447817	0.287268	0.518563	0.333545	3.34531	8.65141	3.96516	0
CORT	1.8258	54.6727	0.374872	4.87045	1.11e-06	1.49e-05	4.47817	5.1421	4.07442	1.80114	1.38795	1.00514	1.10143	0
CPA4	-1.73979	146.753	0.358498	-4.853	1.22e-06	1.6e-05	3.30265	2.95886	2.74097	1.86785	9.03946	10.2668	9.81849	0
CPLX1	1.22711	388.047	0.273623	4.48467	7.3e-06	7.86e-05	21.5792	23.1825	20.8907	14.4425	9.2174	8.50782	9.66115	0
CPLX2	1.00687	5220.46	0.190901	5.27429	1.33e-07	2.24e-06	242.493	248.602	248.873	253.394	138.866	119.612	138.309	0
CPNE4	1.7668	183.407	0.34907	5.06146	4.16e-07	6.24e-06	13.7984	16.2306	13.4086	13.175	4.41296	5.52829	3.43018	0
CPNE6	1.93622	30.1197	0.473424	4.08982	4.32e-05	0.00036521	2.04317	2.26942	2.29649	1.06734	0.284707	0.789756	0.534982	0
CPNE8	1.51191	30.4276	0.515423	2.93334	0.00335339	0.0145742	1.11954	1.89597	1.59273	0.667089	0.249119	0.861552	0.377634	0
CPSF1P1	2.03593	1650.68	0.200649	10.1467	3.43e-24	6.58e-22	67.4245	65.5259	72.0802	49.8316	18.0789	15.3643	16.3642	0
CPT1A	-2.2966	95.4914	0.249266	-9.21346	3.16e-20	3.86e-18	0.78368	0.804351	1.07417	0.867216	4.73326	4.84623	4.24839	0
CRABP1	3.40552	2896.44	0.544756	6.25146	4.07e-10	1.13e-08	82.3704	75.6952	71.1542	157.6	9.53769	10.195	9.75555	0
CRH	-1.78798	26.8292	0.634392	-2.81841	0.00482623	0.019651	0.39184	0.287268	0.555603	0.567026	1.03206	2.65645	1.32172	0
CRIM1	-1.99019	3466.03	0.2267	-8.77898	1.65e-18	1.71e-16	68.3201	60.4412	67.0798	50.6321	261.397	274.332	250.057	0
CRISPLD2	-2.44522	50.4603	0.314022	-7.78678	6.87e-15	4.36e-13	0.559772	0.402175	0.481523	0.800507	3.02501	3.66159	3.11548	0
CRTAP	-1.40149	945.228	0.165415	-8.47257	2.4e-17	2.14e-15	15.8135	17.8106	15.9273	19.1121	47.8664	49.252	48.6204	0
CRYAB	-3.53433	51.491	0.454042	-7.78415	7.02e-15	4.44e-13	0.223909	0.0861804	0.148161	0.30019	2.59795	2.33337	2.10846	0
CRYBG2	-1.63751	61.8447	0.304276	-5.38168	7.38e-08	1.31e-06	0.9796	1.46507	0.703764	1.26747	3.13178	4.30776	3.65047	0
CRYM	-6.09481	35.3363	0.651975	-9.34823	8.91e-21	1.22e-18	0.0839658	0.0574536	0.0740804	0.0333545	4.98238	5.16931	3.58753	0
CRYZ	-7.69788	223.916	1.68666	-4.56397	5.02e-06	5.59e-05	0.0559772	0.114907	0.111121	0.0333545	17.4027	17.5541	17.2768	0
CSF1	-1.66564	36.4221	0.578009	-2.88169	0.00395553	0.0166568	0.839658	1.09162	0.333362	0.233481	1.67266	2.72825	1.98258	0
CSMD1	1.42995	118.826	0.443662	3.22306	0.00126828	0.00646734	9.0683	7.38279	6.55612	2.66836	2.56237	2.11798	2.92667	0
CSPG4	-3.66152	108.877	0.504507	-7.25762	3.94e-13	1.89e-11	0.363852	0.545809	0.481523	1.23412	8.43445	9.29758	9.00029	0
CSRNP1	-1.27921	316.834	0.242822	-5.2681	1.38e-07	2.3e-06	4.56214	3.84939	3.9633	5.10323	10.0359	13.0669	11.0458	0
CTDSP1	-1.16482	515.443	0.281399	-4.1394	3.48e-05	0.000302843	10.6916	10.4853	9.92677	14.2424	25.4101	29.7953	26.6547	0
CTGF	-5.33465	521.115	0.700304	-7.61763	2.58e-14	1.55e-12	1.25949	1.72361	1.85201	1.36753	58.7565	79.8012	62.3726	0
CTNNA2	1.00666	7329.43	0.195083	5.16015	2.47e-07	3.87e-06	350.305	312.49	359.586	268.37	178.262	157.772	179.125	0
CTPS2	-1.19151	1787.1	0.102347	-11.6419	2.52e-31	8.66e-29	30.3676	34.386	30.6322	31.6867	79.6113	78.0422	75.3381	0
CTSC	-1.34103	196.933	0.416796	-3.21747	0.00129326	0.00656361	3.94639	3.84939	4.07442	3.93583	9.53769	12.7797	9.88143	0
CTSH	-1.29056	125.616	0.270766	-4.76635	1.88e-06	2.33e-05	1.98719	2.29815	1.48161	2.03462	4.02149	6.06676	5.28688	0
CTSV	-4.02792	68.4937	0.599263	-6.72146	1.8e-11	6.28e-10	0.223909	0.172361	0.222241	0.667089	5.58738	5.63598	5.63305	0
CTSZ	-1.10318	24.0291	0.432386	-2.55139	0.0107295	0.0373656	0.503795	0.71817	0.259281	0.767153	1.38795	1.25643	1.25878	0
CTXND1	-3.94655	20.4667	0.414786	-9.51468	1.82e-21	2.88e-19	0.19592	0.143634	0.185201	0.200127	2.84707	3.26672	2.83226	0
CXCL14	-2.65136	81.5482	0.343891	-7.70988	1.26e-14	7.78e-13	1.17552	1.80979	0.926005	1.53431	8.22092	11.4515	7.89885	0
CYB561	-1.06057	990.006	0.23071	-4.59701	4.29e-06	4.85e-05	26.953	25.1934	29.484	15.243	51.5676	55.9291	54.3794	0
CYB5R4	1.00206	564.529	0.181236	5.52907	3.22e-08	6.08e-07	30.8714	27.1181	29.1136	27.7176	15.9792	16.7644	13.3431	0
CYBA	-1.29663	195.001	0.351149	-3.69255	0.000222015	0.00151237	2.29506	3.01632	2.22241	3.16867	6.29915	8.75911	6.10509	0
CYBRD1	-3.07345	99.8413	0.737295	-4.16855	3.07e-05	0.000270839	0.58776	0.287268	0.814884	0.667089	4.73326	6.35394	4.87778	0
CYP1A1	-1.7754	38.0773	0.641648	-2.76694	0.00565849	0.0223334	1.39943	1.14907	0.629683	0.533672	2.95384	3.6257	3.619	0
CYP1B1	-2.51895	109.185	0.486695	-5.17562	2.27e-07	3.6e-06	1.53937	1.00544	1.25937	1.23412	8.00739	8.32833	6.89183	0
CYR61	-5.27714	203.67	0.392023	-13.4613	2.64e-41	1.64e-38	0.643737	0.545809	0.407442	0.867216	23.0969	30.3697	23.6651	0
DAAM2	-2.82674	77.4479	0.515004	-5.48877	4.05e-08	7.51e-07	1.03558	1.20653	0.703764	1.43424	7.65151	8.9386	8.43383	0
DAB2	-3.01302	53.6359	0.329406	-9.14683	5.86e-20	6.9e-18	0.475806	0.430902	0.555603	0.500317	3.87914	4.98982	3.80781	0
DACT1	1.47037	2021.46	0.285053	5.15823	2.49e-07	3.91e-06	128.496	133.752	129.9	95.9275	48.8985	44.1545	48.054	0
DBH	2.13746	28.5418	0.378278	5.65049	1.6e-08	3.22e-07	1.34345	1.63743	1.59273	1.03399	0.177942	0.394878	0.440573	0
DBX1	-3.74673	113.958	0.60729	-6.16959	6.85e-10	1.82e-08	0.0559772	0.114907	0.0370402	0.233481	1.70824	1.47182	1.57348	0
DCAF4L1	-1.76613	35.4421	0.294457	-5.99791	2e-09	4.87e-08	0.727703	0.63199	0.666724	0.567026	2.49119	2.76414	1.8567	0
DCBLD2	1.87644	12449.8	0.396267	4.73528	2.19e-06	2.67e-05	985.674	614.955	1064.05	367.533	224.065	225.08	212.734	0
DCN	-3.12334	91.1484	1.26157	-2.47576	0.0132952	0.0443468	0.19592	0.143634	0.296322	0.266836	1.88619	2.62055	1.82523	0
DCT	-1.61055	184.962	0.464756	-3.46536	0.00052952	0.00314474	1.7073	1.29271	1.40753	5.70361	8.14975	9.18988	7.71004	0
DDC	1.63344	1068.64	0.249519	6.54637	5.9e-11	1.86e-09	62.7504	60.9008	61.746	35.289	18.1857	20.6413	18.1579	0
DDIAS	-2.22655	48.2405	0.577259	-3.85711	0.000114736	0.000854903	0.755692	0.517083	0.518563	0.733798	2.7759	3.69749	3.05254	0
DDIT4L	-3.71137	53.756	0.538214	-6.89571	5.36e-12	2.14e-10	0.279886	0.373449	0.407442	0.633735	5.48061	6.49754	5.82186	0
DDN	-1.04968	156.51	0.280437	-3.743	0.000181836	0.00127642	4.75806	4.99847	4.22258	4.8364	11.1036	9.94374	10.2276	0
DDR2	-1.96924	147.689	0.391582	-5.02895	4.93e-07	7.28e-06	1.67932	1.89597	1.88905	1.40089	6.65503	6.89241	7.99326	0
DDX3Y	8.7387	2802.73	1.42433	6.13528	8.5e-10	2.21e-08	163.285	159.261	171.237	167.94	0.320296	0.646164	0.283226	1
DDX60L	-2.08901	27.1217	0.552073	-3.78394	0.000154368	0.00110722	0.363852	0.287268	0.111121	0.700444	1.49471	1.97439	1.57348	0
DENND1B	-1.05665	1978.85	0.173542	-6.08871	1.14e-09	2.89e-08	55.8092	52.8286	55.7455	47.1632	122.673	121.335	109.199	0
DENND2C	-1.51407	36.598	0.381997	-3.96357	7.38e-05	0.00058446	0.447817	1.09162	0.444482	0.466963	1.92177	2.22568	1.51054	0
DEPDC1	-3.28584	84.8145	0.689961	-4.76235	1.91e-06	2.37e-05	0.531783	0.315995	0.296322	1.23412	6.4415	7.25139	5.09806	0
DGKK	-1.44264	245.637	0.354303	-4.07176	4.67e-05	0.000390819	1.42742	1.80979	1.44457	2.36817	4.27061	4.02057	7.08064	0
DHRS3	-2.35465	73.1012	0.501072	-4.69923	2.61e-06	3.12e-05	0.307874	0.660717	0.185201	1.43424	3.70119	3.26672	3.7134	0
DHRS4L2	-1.41615	33.6372	0.32636	-4.33922	1.43e-05	0.000139647	0.839658	0.517083	0.666724	0.466963	2.06413	1.65131	1.63642	0
DHX58	-1.09618	47.002	0.409464	-2.67711	0.00742606	0.0278201	0.447817	0.861804	0.481523	0.400254	1.21001	1.40002	1.16437	0
DIAPH2	-1.08685	301.707	0.205152	-5.29779	1.17e-07	1.98e-06	4.67409	5.02719	5.40787	5.63691	11.6018	12.0976	11.6752	0
DIAPH3	-2.06353	140.782	0.422629	-4.8826	1.05e-06	1.41e-05	1.7073	2.18324	1.70385	3.20203	8.96828	11.9899	8.68559	0
DIO2	-2.74769	62.9803	0.61404	-4.47477	7.65e-06	8.18e-05	0.895635	1.1778	0.851925	1.23412	7.0465	8.11294	7.30093	0
DIRAS3	-1.17433	663.781	0.422329	-2.7806	0.00542582	0.0216068	12.9027	16.0296	14.0012	10.5067	32.5278	32.4877	31.5954	0
DLC1	-1.43097	189.523	0.312924	-4.5729	4.81e-06	5.39e-05	3.6665	5.42937	3.66698	6.60419	14.1642	15.4361	12.4305	0
DLEU7	1.02122	94.8219	0.34591	2.95226	0.00315457	0.0138822	4.6461	3.82067	3.74106	2.00127	1.99295	1.759	1.8567	0
DLGAP1	1.74004	751.968	0.338451	5.14118	2.73e-07	4.24e-06	62.7224	66.7037	62.8202	30.8862	18.6839	15.6156	19.0705	0
DLGAP5	-2.6468	218.671	0.858193	-3.08415	0.00204134	0.00961851	1.48339	1.52252	1.51865	2.93519	11.2815	14.7182	11.7381	0
DLX1	1.52552	7801.46	0.290725	5.2473	1.54e-07	2.56e-06	520.868	528.545	530.971	386.312	182.319	182.146	183.09	0
DLX2	2.01585	2824.09	0.348477	5.78472	7.26e-09	1.57e-07	170.73	207.321	173.533	206.331	48.1155	53.8111	48.6519	0
DLX2-AS1	1.88511	15.7645	0.648676	2.90608	0.00365986	0.0156115	0.559772	1.23525	1.14825	1.20076	0.462649	0.251286	0.188817	0
DLX5	2.2211	498.319	0.416328	5.33498	9.56e-08	1.66e-06	42.0668	40.6197	38.2625	35.2557	9.32416	9.18988	8.3709	0
DLX6	1.87804	884.512	0.333533	5.63073	1.79e-08	3.58e-07	74.8135	78.1657	75.3398	40.5257	19.5736	20.4619	18.5041	0
DLX6-AS1	1.84767	9896.24	0.300474	6.14921	7.79e-10	2.04e-08	701.422	912.191	772.103	831.761	242.82	235.275	239.326	0
DMBX1	3.15973	66.1971	0.570767	5.53593	3.1e-08	5.9e-07	3.21869	5.05592	2.96322	3.76906	0.533826	0.502572	0.314695	0
DMKN	-4.37917	16.833	0.872767	-5.01757	5.23e-07	7.66e-06	0.111954	0.0287268	0.0370402	0.0333545	1.45912	1.11284	1.03849	0
DMRTA2	-2.71611	203.334	0.50627	-5.36495	8.1e-08	1.42e-06	1.11954	0.660717	0.851925	1.63437	8.04298	6.71292	7.83591	0
DNASE2B	4.89138	84.1265	0.977028	5.00639	5.55e-07	8.08e-06	13.7424	7.87115	11.7047	0.933925	0.21353	0.394878	0.314695	0
DNMT3B	1.12856	1684.18	0.139562	8.08644	6.14e-16	4.54e-14	67.4805	66.1578	65.7093	74.1136	31.389	36.0057	33.1689	0
DOC2B	1.19055	3007.26	0.364486	3.26638	0.00108932	0.00571751	200.958	181.237	208.277	120.643	84.8428	77.3602	87.3279	0
DOCK11	1.35478	1442.27	0.224663	6.03028	1.64e-09	4.06e-08	64.8495	63.9172	69.9689	80.0174	30.2146	26.744	30.6513	0
DOCK1	-1.2627	602.335	0.2921	-4.32284	1.54e-05	0.000148987	11.6153	11.4907	10.3342	12.2411	27.8657	32.6672	27.5988	0
DOCK9	-1.43069	236.036	0.215672	-6.63361	3.28e-11	1.09e-09	4.22628	5.34319	4.00034	4.26937	12.7762	12.3489	13.469	0
DOK6	1.39621	2676.37	0.295537	4.72432	2.31e-06	2.8e-05	176.664	154.148	194.054	94.7267	63.7032	60.2727	64.544	0
DPP10	1.04959	770.338	0.320505	3.27481	0.00105732	0.00558227	47.7485	40.6484	51.1896	31.4199	23.0257	19.6362	23.5392	0
DPP6	-8.07307	719.838	0.405908	-19.8889	5.08e-88	1.02e-84	0.111954	0.201088	0.148161	0.30019	53.4182	53.3085	56.6137	0
DPY19L1	-1.71176	633.441	0.216828	-7.89457	2.91e-15	1.98e-13	9.46014	9.30749	9.29709	12.1077	35.1258	39.057	31.7213	0
DRAM1	-2.2025	56.2253	0.459703	-4.79112	1.66e-06	2.11e-05	0.951612	0.71817	0.963045	0.567026	3.70119	4.95392	3.17842	0
DRAXIN	1.2079	5794.59	0.164785	7.33017	2.3e-13	1.16e-11	231.466	235.244	245.799	231.814	108.616	107.945	111.685	0
DRP2	2.32078	397.554	0.31468	7.37506	1.64e-13	8.47e-12	34.7058	30.709	33.7807	17.8446	6.29915	6.38984	6.07362	0
DSCAM	1.24784	538.627	0.450164	2.77197	0.00557188	0.0220523	33.1385	30.0195	34.077	10.6734	13.5948	9.22578	13.4375	0
DSCC1	-2.35117	61.7955	0.626275	-3.75421	0.000173888	0.00122703	0.755692	0.689444	0.629683	0.800507	3.66561	4.52315	3.619	0
DSEL	1.58299	812.185	0.233586	6.7769	1.23e-11	4.49e-10	59.6717	41.3092	64.0055	26.8837	16.8333	16.8003	17.6859	0
DSG2	-2.5331	296.439	0.455918	-5.55605	2.76e-08	5.34e-07	1.31546	2.0396	1.62977	4.60292	13.7015	17.4105	13.7522	0
DSN1	-1.32153	209.252	0.289053	-4.57194	4.83e-06	5.41e-05	2.37903	2.47051	2.8521	3.40216	7.18886	8.9386	6.1995	0
DTL	-2.50977	156.7	0.734646	-3.4163	0.00063479	0.00365418	1.2315	1.09162	0.926005	2.16804	8.14975	9.69246	7.08064	0
DTX3L	-2.90754	29.1374	0.600451	-4.84226	1.28e-06	1.68e-05	0.19592	0.201088	0.259281	0.433608	1.8506	2.36927	2.32875	0
DUSP10	-1.00661	350.266	0.197577	-5.09479	3.49e-07	5.31e-06	4.92599	5.17083	4.18554	5.53684	10.3206	11.1284	10.5738	0
DUSP5P1	-1.79347	54.7287	0.274726	-6.52822	6.66e-11	2.07e-09	1.53937	1.09162	1.07417	1.16741	4.5909	4.12827	4.87778	0
DYNC1I1	1.38746	659.728	0.264875	5.23815	1.62e-07	2.67e-06	32.9426	29.7323	29.0766	18.4784	12.1712	9.54886	11.9899	0
DYRK3	-1.09078	864.577	0.189785	-5.74744	9.06e-09	1.92e-07	15.4497	17.6383	17.7423	18.8786	36.0511	45.6263	37.7005	0
E2F1	-2.19709	243.772	0.548043	-4.00898	6.1e-05	0.000493606	1.76328	2.12578	1.92609	5.67026	13.4524	15.6156	13.5634	0
E2F2	-3.40527	76.858	0.991144	-3.43569	0.000591038	0.00343792	0.223909	0.258541	0.148161	0.667089	3.3809	3.76929	3.96516	0
E2F7	-3.11593	63.3284	0.801345	-3.88837	0.000100918	0.000765025	0.447817	0.517083	0.259281	0.833862	4.19943	5.70778	4.50014	0
ECEL1	1.04457	12973.2	0.175153	5.96378	2.46e-09	5.84e-08	553.67	514.382	554.195	418.665	261.148	263.635	268.781	0
ECT2	-1.42956	711.877	0.300811	-4.75236	2.01e-06	2.48e-05	10.2718	10.6289	9.85269	14.209	32.2431	35.4672	29.8016	0
EDA2R	-1.37671	204.905	0.44597	-3.087	0.0020219	0.00954642	2.82685	2.75777	2.48169	6.3707	8.75475	12.3848	9.1891	0
EDIL3	1.20328	3021.59	0.275413	4.369	1.25e-05	0.000124156	127.88	136.05	139.79	95.9275	64.6641	50.329	58.7536	0
EDN1	-3.18082	98.2894	0.730373	-4.35506	1.33e-05	0.000131026	0.475806	0.833078	0.333362	2.66836	9.71564	13.3541	8.68559	0
EEF1AKMT3	-1.13558	100.361	0.425925	-2.66614	0.00767283	0.0285456	1.28747	1.32143	0.555603	1.76779	2.59795	3.15902	2.98961	0
EFHD1	-1.69673	73.2328	0.398312	-4.25979	2.05e-05	0.000190134	0.839658	0.919258	0.666724	0.933925	2.52678	3.44621	2.80079	0
EFNA4	-1.76743	76.5323	0.612847	-2.88396	0.00392708	0.0165586	0.58776	0.545809	0.481523	1.33418	2.81148	3.19492	2.10846	0
EFS	1.82254	1457.09	0.32549	5.59938	2.15e-08	4.24e-07	52.7585	57.3962	51.9674	74.6807	17.5095	18.2721	18.095	0
EGF	-1.73737	59.0025	0.423118	-4.10611	4.02e-05	0.000343096	1.37144	0.63199	1.25937	0.767153	2.84707	5.20521	2.76932	0
EGFEM1P	1.43757	264.533	0.321463	4.47197	7.75e-06	8.27e-05	13.7984	11.778	12.8159	11.2071	4.66208	5.13341	4.90925	0
EGFL6	-1.20659	41.2401	0.406424	-2.96879	0.00298975	0.0132766	1.31546	1.09162	1.48161	0.767153	2.95384	3.01543	2.64344	0
EGFL7	-1.26291	232.177	0.210115	-6.01054	1.85e-09	4.53e-08	4.53415	4.33775	3.66698	3.10197	10.4986	10.195	9.47233	0
EGFR	-2.80545	129.426	0.434943	-6.45014	1.12e-10	3.39e-09	0.867646	0.804351	1.18529	1.60101	8.14975	9.26168	7.6471	0
EGR1	1.08612	421.773	0.41676	2.6061	0.00915784	0.0329233	29.6399	31.5708	31.0767	10.0397	12.9898	11.954	13.5319	0
EHD2	-1.64081	89.8951	0.39127	-4.19356	2.75e-05	0.000246401	0.839658	1.12035	0.851925	1.86785	3.41649	4.27186	4.05957	0
EHD4	-1.43989	401.546	0.283596	-5.07725	3.83e-07	5.79e-06	4.39421	5.25701	3.85218	6.80431	13.2745	17.1951	13.9095	0
EIF1AY	10.9926	181.25	1.18609	9.26794	1.9e-20	2.47e-18	22.4748	23.6709	23.2242	24.0486	0	0	0.0314695	1
EIF3KP1	-1.75729	16.8828	0.514643	-3.41458	0.000638812	0.00367209	0.335863	0.459629	0.148161	0.266836	1.10324	1.18463	1.03849	0
ELK3	-2.32391	54.3978	0.516668	-4.49788	6.86e-06	7.43e-05	0.699715	0.947985	1.33345	0.767153	4.3062	6.71292	4.0281	0
ELOVL1	-1.10161	462.782	0.106695	-10.3249	5.44e-25	1.15e-22	9.65606	10.5715	9.18597	11.3405	22.3495	25.5953	22.3748	0
EMILIN2	-2.44234	31.7412	0.360187	-6.78077	1.2e-11	4.38e-10	0.503795	0.545809	0.333362	0.233481	1.74383	3.01543	2.39168	0
EMILIN3	-1.61993	182.405	0.290612	-5.57422	2.49e-08	4.86e-07	2.63093	3.24613	2.29649	1.9012	8.04298	8.43603	8.3709	0
EMP1	-2.57442	70.4871	0.43735	-5.88641	3.95e-09	8.78e-08	0.811669	1.00544	0.851925	0.933925	4.94679	6.56933	5.72745	0
EMP2	-1.71617	274.953	0.4871	-3.52323	0.000426314	0.00263468	1.39943	0.660717	0.629683	2.93519	4.19943	6.13856	4.65749	0
EMP3	-2.22259	120.028	0.359304	-6.18583	6.18e-10	1.66e-08	1.31546	1.26398	0.926005	1.63437	6.22797	7.61037	5.50717	0
EMX1	-3.2087	85.0994	0.782405	-4.10107	4.11e-05	0.000350103	0.223909	0.114907	0.185201	0.133418	1.74383	1.11284	2.01405	0
EMX2	-1.87494	601.74	0.661301	-2.83522	0.00457938	0.0187978	8.36859	9.70966	9.44525	7.50476	36.5493	32.9543	33.4836	0
EMX2OS	-1.77193	380.634	0.544406	-3.25479	0.00113476	0.00589843	6.26944	7.09552	6.37091	5.67026	24.0578	23.6927	21.8399	0
ENPP1	-1.53834	45.2775	0.411605	-3.73741	0.000185924	0.00129903	0.307874	0.890531	0.518563	0.96728	1.81501	2.33337	2.10846	0
ENPP2	-2.51175	140.466	0.334104	-7.51785	5.57e-14	3.13e-12	2.463	1.89597	2.77801	1.86785	13.0254	14.0361	14.1298	0
EOMES	-1.1067	99.7208	0.426359	-2.59569	0.00944019	0.0337428	1.48339	2.24069	2.03721	2.96855	4.62649	5.81547	4.68896	0
EPAS1	-4.45567	75.7202	0.377988	-11.7879	4.51e-32	1.65e-29	0.447817	0.315995	0.296322	0.800507	10.4274	11.8822	10.5423	0
EPHA2	-4.61513	511.68	0.699555	-6.59723	4.19e-11	1.37e-09	1.03558	1.03417	1.07417	2.60165	34.0937	45.6263	34.2074	0
EPHA3	1.62058	2843.81	0.227853	7.11238	1.14e-12	5.05e-11	155.337	143.605	155.791	133.852	54.3435	45.9853	53.215	0
EPHA5	1.12157	2100.94	0.179192	6.25905	3.87e-10	1.08e-08	123.738	137.601	130.196	138.521	68.2586	58.6573	68.6036	0
EPHA8	-1.23175	165.908	0.479849	-2.56696	0.0102593	0.0360654	2.04317	1.89597	1.85201	1.9012	4.87561	3.94878	5.66452	0
EPHB4	-3.15358	483.429	0.66157	-4.76681	1.87e-06	2.32e-05	2.2111	1.98215	2.00017	4.00254	21.3886	29.3287	22.5951	0
EPPK1	-1.82294	452.445	0.329491	-5.5326	3.16e-08	5.99e-07	4.6461	4.33775	4.44482	5.13659	15.0895	20.3901	17.3712	0
ERAP2	-1.41896	18.2454	0.396915	-3.57497	0.000350262	0.00222347	0.447817	0.517083	0.407442	0.400254	1.10324	1.68721	1.03849	0
ERF	-1.03624	1362.13	0.189783	-5.4601	4.76e-08	8.75e-07	20.7955	23.2687	21.0759	27.3173	47.297	56.5393	48.7148	0
ERFE	-1.55539	30.5649	0.429894	-3.61808	0.0002968	0.00193357	0.671726	0.63199	0.666724	0.333545	1.95736	1.61541	1.8567	0
ERO1B	1.02373	791.546	0.156038	6.56076	5.35e-11	1.7e-09	42.0948	57.2238	45.8558	34.4885	24.2357	23.5132	23.0042	0
ESCO2	-3.03213	53.125	0.818324	-3.70529	0.000211148	0.00144808	0.447817	0.229815	0.370402	0.500317	3.16737	4.05647	2.98961	0
ESPL1	-3.00419	106.075	0.90473	-3.32054	0.000898429	0.0048677	0.475806	0.459629	0.444482	1.36753	5.40944	7.28729	5.161	0
ESRRB	1.53199	63.2878	0.287175	5.33469	9.57e-08	1.66e-06	3.58254	4.07921	3.62994	3.20203	1.21001	1.29233	1.51054	0
ESRRG	3.45056	1858.24	0.726701	4.74825	2.05e-06	2.52e-05	258.083	146.507	275.912	60.1048	18.8263	17.5541	17.8432	0
ETFB	1.10201	3322.34	0.164456	6.70091	2.07e-11	7.14e-10	151.558	138.119	142.494	138.888	72.1377	65.2266	76.1563	0
ETS1	-1.57367	253.024	0.341648	-4.60612	4.1e-06	4.67e-05	8.31261	8.56059	9.48229	3.50222	21.3175	28.0363	21.8084	0
EVA1A	-7.10174	30.322	1.07485	-6.60721	3.92e-11	1.29e-09	0	0.0574536	0.0370402	0	3.55884	4.34366	2.45462	0
EVA1C	-2.65857	21.5159	0.574585	-4.62694	3.71e-06	4.27e-05	0.307874	0.287268	0.185201	0.100063	1.67266	1.57951	1.25878	0
EVC	-1.34789	215.744	0.292654	-4.60574	4.11e-06	4.67e-05	3.89041	5.1421	3.81514	3.90247	10.8901	13.6053	9.75555	0
EXO1	-1.93518	78.1203	0.635549	-3.0449	0.00232758	0.0107351	1.06357	0.660717	0.926005	1.16741	3.77237	4.30776	3.68194	0
EXPH5	-1.90575	34.8326	0.693912	-2.74638	0.0060257	0.0234795	0.251897	0.258541	0.148161	1.23412	1.56589	2.62055	1.57348	0
EYA1	1.18654	296.312	0.405632	2.92516	0.00344283	0.0148707	6.1295	5.573	7.03764	6.13722	3.02501	2.08208	3.65047	0
EYA4	-1.79517	106.557	0.371921	-4.82676	1.39e-06	1.8e-05	1.2315	2.01088	1.40753	2.43488	5.76532	7.1796	6.82889	0
EYS	-1.03272	563.097	0.424017	-2.43557	0.0148685	0.0484853	11.8951	14.0474	13.0011	15.3097	28.2928	32.7031	28.2596	0
EZR	-2.80904	1196.85	0.359988	-7.80315	6.04e-15	3.88e-13	7.86479	8.99149	8.66741	18.6452	80.5722	91.3604	78.1703	0
F11R	-3.02565	77.5967	0.593053	-5.10181	3.36e-07	5.14e-06	0.58776	0.63199	0.814884	0.633735	5.37385	6.38984	5.66452	0
F2RL1	-1.36894	60.0374	0.47624	-2.87448	0.00404687	0.016975	1.06357	0.517083	1.03713	1.70108	2.42001	4.55904	2.04552	0
F2RL2	-3.64419	21.1962	0.479146	-7.60561	2.84e-14	1.67e-12	0.167932	0.0861804	0.0740804	0.200127	1.38795	2.33337	1.63642	0
F3	-3.5249	77.5957	0.508638	-6.93008	4.21e-12	1.71e-10	0.531783	0.488356	0.518563	0.833862	6.86856	8.14884	6.95477	0
FAH	-1.54447	117.702	0.303679	-5.08585	3.66e-07	5.55e-06	1.9592	2.41305	1.29641	1.76779	5.40944	6.10266	5.94774	0
FAM107A	-2.91	241.91	0.816536	-3.56383	0.000365481	0.00230918	4.56214	3.2174	5.81531	1.36753	29.8231	32.5236	27.7247	0
FAM110B	1.14375	1162.57	0.213975	5.34523	9.03e-08	1.57e-06	64.0379	61.4467	64.2277	55.2684	30.4281	28.5389	29.9905	0
FAM111A	-2.99434	60.0451	0.591228	-5.06461	4.09e-07	6.16e-06	0.223909	0.373449	0.296322	0.567026	2.7759	4.20006	2.39168	0
FAM111B	-2.87404	65.67	0.687539	-4.18019	2.91e-05	0.000258953	0.447817	0.373449	0.444482	0.700444	3.84355	4.27186	3.49312	0
FAM114A1	-2.10358	273.55	0.17766	-11.8405	2.41e-32	9.48e-30	2.01518	2.06833	2.11129	3.40216	11.068	12.9233	9.12616	0
FAM124A	1.15573	304.594	0.186367	6.20136	5.6e-10	1.52e-08	14.1622	17.5234	15.2235	12.1744	6.7618	7.28729	7.20652	0
FAM129A	-2.57496	78.0148	0.34104	-7.55031	4.34e-14	2.49e-12	0.475806	0.258541	0.629683	0.700444	3.23855	3.84108	2.70638	0
FAM160A1	-2.61916	34.829	0.403369	-6.4932	8.4e-11	2.59e-09	0.19592	0.315995	0.185201	0.30019	1.70824	1.7231	1.51054	0
FAM181B	-2.46294	772.763	0.190941	-12.899	4.56e-38	2.45e-35	5.23387	5.97518	5.63011	4.70298	33.2396	32.5595	29.487	0
FAM189A2	-3.19526	22.6118	0.453108	-7.05188	1.77e-12	7.71e-11	0.279886	0.229815	0.259281	0.133418	1.45912	2.90774	2.29728	0
FAM198B	-2.78868	214.355	0.938317	-2.972	0.00295862	0.0131636	1.31546	1.00544	1.37049	1.16741	7.43798	11.3438	8.24502	0
FAM19A4	-2.014	71.9748	0.531291	-3.79077	0.000150182	0.00108298	0.167932	0.373449	0.111121	0.433608	1.42354	1.11284	1.00703	0
FAM19A5	-8.45437	266.281	0.769897	-10.9812	4.71e-28	1.24e-25	0.0839658	0	0.0370402	0	11.6374	10.2309	13.3116	0
FAM26E	2.3547	83.0627	0.342253	6.88	5.99e-12	2.37e-10	6.63329	4.51011	7.07468	7.07115	1.28118	1.50772	1.19584	0
FAM43A	-2.31856	108.976	0.244595	-9.47918	2.56e-21	3.86e-19	1.34345	1.37889	0.926005	1.26747	6.65503	7.1796	5.97921	0
FAM46B	-3.37302	61.2939	0.530982	-6.35241	2.12e-10	6.16e-09	0.307874	0.344722	0.740804	0.567026	4.51973	6.82062	4.87778	0
FAM66A	-1.09137	57.4425	0.436932	-2.49781	0.0124963	0.0421529	1.62334	1.6087	2.14833	1.1007	3.23855	4.30776	3.52459	0
FAM66B	2.32704	37.404	0.362116	6.42623	1.31e-10	3.91e-09	2.49098	3.24613	2.48169	2.03462	0.605003	0.430776	0.597921	0
FAM83D	-2.20338	149.778	0.609463	-3.61528	0.000300026	0.00194987	1.9592	1.40761	1.55569	2.03462	8.39886	9.76425	7.6471	0
FAM83G	-2.72303	85.7498	0.360821	-7.54676	4.46e-14	2.55e-12	0.811669	0.689444	0.518563	0.400254	3.77237	5.13341	4.0281	0
FAM84B	-3.47047	809.652	0.377801	-9.18596	4.08e-20	4.94e-18	7.97675	5.68791	9.14893	4.4695	72.4224	97.9656	72.4743	0
FAM89A	-1.36887	76.0016	0.394304	-3.47162	0.000517326	0.00308711	0.811669	1.43634	1.14825	1.4676	2.84707	4.48725	2.76932	0
FANCD2	-1.82342	230.004	0.582586	-3.12987	0.00174883	0.00841985	2.43501	2.29815	2.70393	4.63627	10.9612	12.4207	11.1087	0
FANCI	-1.38696	394.177	0.514147	-2.6976	0.00698421	0.0264537	6.24145	7.09552	6.59316	8.53875	18.3636	22.6157	18.9447	0
FANK1	-1.71907	111.67	0.25502	-6.74091	1.57e-11	5.58e-10	2.79886	2.72905	2.14833	2.2014	8.36328	9.33348	8.4653	0
FAR2	1.03253	593.891	0.418583	2.46672	0.0136358	0.0452768	27.9326	20.9418	28.1876	9.50602	10.1071	12.4207	11.3605	0
FAR2P1	-6.82642	52.9366	1.69292	-4.03234	5.52e-05	0.00045223	0	0.0287268	0.0370402	0	1.70824	2.22568	1.82523	0
FAS	-3.36551	23.6179	0.642916	-5.23476	1.65e-07	2.72e-06	0.19592	0.172361	0.111121	0.200127	1.8506	2.44106	1.38466	0
FBN1	-1.64402	663.495	0.259973	-6.32382	2.55e-10	7.32e-09	14.4981	13.2143	15.7421	9.73951	42.5281	47.6725	43.1447	0
FBN2	-2.98218	398.918	0.810684	-3.6786	0.000234521	0.0015802	3.21869	3.47594	3.07434	4.20266	23.8442	40.0622	25.0812	0
FBXO2	-1.03741	215.13	0.303083	-3.42286	0.000619658	0.00357729	4.05834	5.31446	4.18554	4.1026	8.86151	10.6976	9.53527	0
FBXW4	-1.07258	400.939	0.149622	-7.16863	7.58e-13	3.48e-11	9.29221	8.6755	7.40804	6.00381	16.2639	18.4516	18.3153	0
FCGRT	-1.54859	233.435	0.301206	-5.14131	2.73e-07	4.24e-06	2.6869	3.82067	3.18546	3.60228	9.35975	11.2002	10.6682	0
FER1L4	-1.25458	240.306	0.350767	-3.57668	0.00034799	0.00221046	1.73529	2.26942	1.70385	3.46887	4.66208	6.74882	6.23097	0
FGD5	-1.94781	44.0914	0.367573	-5.29911	1.16e-07	1.97e-06	0.559772	0.746897	0.555603	0.500317	2.4556	2.18978	2.67491	0
FGF10	-2.70631	23.8944	0.772673	-3.50254	0.000460852	0.00280619	0.251897	0.344722	0.333362	0.166772	1.99295	1.97439	1.76229	0
FGF13	1.07871	4571.89	0.21471	5.02404	5.06e-07	7.45e-06	243.221	237.743	266.726	223.175	129.506	115.627	123.738	0
FGF14	1.50007	1556.37	0.171846	8.72917	2.57e-18	2.6e-16	103.866	106.605	107.602	76.1816	38.7202	34.6057	38.3299	0
FGF7	-2.92188	36.4482	0.545279	-5.35851	8.39e-08	1.47e-06	0.251897	0.459629	0.259281	0.600381	2.98943	3.73339	2.86373	0
FGFR2	-1.33635	603.329	0.405727	-3.29372	0.000988699	0.0052735	9.90796	11.1173	11.5936	20.3129	33.8802	38.5903	35.4032	0
FGFRL1	-3.05984	473.42	0.508025	-6.02302	1.71e-09	4.22e-08	1.81926	2.0396	2.25945	5.37007	24.7695	29.8671	22.8783	0
FIGNL2	1.52546	495.701	0.266871	5.7161	1.09e-08	2.26e-07	12.9307	15.4263	14.5568	27.5841	5.8365	6.60523	7.30093	0
FILIP1L	-1.22317	111.108	0.295674	-4.13687	3.52e-05	0.00030586	2.54696	2.55669	2.11129	2.40152	5.33826	6.64113	6.07362	0
FIRRE	-2.25718	57.4444	0.599501	-3.76509	0.000166488	0.00117998	0.307874	0.373449	0.296322	0.433608	1.49471	2.01029	1.91964	0
FKBP10	-2.42153	2184.65	0.364296	-6.64713	2.99e-11	1e-09	10.7196	11.4333	11.075	23.1147	72.9918	93.3348	77.6039	0
FKBP14	-1.05316	406.665	0.186018	-5.6616	1.5e-08	3.05e-07	6.63329	7.75624	7.44508	8.17185	16.9045	18.308	14.8221	0
FKBP9	-1.05003	1312.86	0.158572	-6.62178	3.55e-11	1.18e-09	18.7244	19.8215	18.6683	28.885	46.2649	49.0007	48.2428	0
FLI1	-2.19449	291.478	0.81177	-2.70335	0.00686454	0.0260862	5.31783	5.889	4.29666	5.60355	25.6948	27.5697	24.3259	0
FLNA	-1.69144	11737.7	0.177329	-9.53845	1.45e-21	2.34e-19	207.032	215.796	203.054	206.397	652.229	837.033	671.182	0
FLNB	-1.99059	2831.68	0.211286	-9.42129	4.46e-21	6.3e-19	36.5251	39.7866	35.5586	54.8014	154.347	221.347	158.323	0
FLNC	-2.65106	2021.83	0.213226	-12.4331	1.73e-35	8.19e-33	12.6229	11.5195	12.5566	14.5426	77.1557	104.966	77.0374	0
FLT4	-1.40788	44.9969	0.533296	-2.63997	0.00829144	0.0303844	0.503795	0.459629	0.555603	0.800507	1.8506	1.61541	1.47907	0
FN1	-1.81964	1325.71	0.658022	-2.76532	0.00568667	0.0223912	11.8672	9.93948	14.2975	16.9107	46.7276	56.8983	47.3302	0
FNBP1P1	1.85449	79.7244	0.567985	3.26503	0.00109451	0.00573354	2.2111	3.18868	3.0373	2.33481	0.67618	0.861552	0.849677	0
FNDC5	1.42059	697.706	0.147045	9.66086	4.42e-22	7.58e-20	32.2988	29.5886	31.4471	35.3557	13.5592	12.1335	12.934	0
FOLH1	-4.60614	19.2488	0.886432	-5.19627	2.03e-07	3.26e-06	0.0839658	0.0574536	0.148161	0.0667089	2.27766	1.97439	2.61197	0
FOSL1	-2.39901	28.1715	0.423105	-5.67002	1.43e-08	2.91e-07	0.475806	0.287268	0.370402	0.333545	1.99295	1.8308	2.39168	0
FOSL2	-2.13847	1019.92	0.31818	-6.72095	1.81e-11	6.29e-10	15.4777	15.1678	15.8532	31.7868	87.7966	98.3246	92.3001	0
FOXA1	-3.62151	465.909	0.485733	-7.45576	8.94e-14	4.9e-12	1.45541	1.20653	1.48161	0.867216	18.1857	13.3182	17.8747	0
FOXB1	-5.27658	215.686	0.580484	-9.08997	9.91e-20	1.15e-17	0.279886	0.143634	0.222241	0.366899	10.7477	9.65656	11.1087	0
FOXC1	-2.90236	27.6869	0.42066	-6.89954	5.22e-12	2.09e-10	0.363852	0.229815	0.592643	0.233481	3.13178	3.01543	2.26581	0
FOXD1	2.75835	173.35	0.622338	4.43224	9.33e-06	9.63e-05	8.62048	7.1817	7.66732	12.5413	1.49471	1.18463	1.60495	0
FOXM1	-2.6304	108.405	0.709999	-3.70479	0.000211567	0.00144915	1.31546	1.14907	0.629683	1.1007	6.29915	8.18474	6.41978	0
FOXP2	1.08546	1162.77	0.286632	3.78694	0.000152515	0.00109637	44.6698	52.2541	50.8192	45.9291	26.4422	21.7542	24.9868	0
FPGT	-1.08985	165.054	0.234799	-4.64165	3.46e-06	4e-05	2.65892	3.33231	4.00034	3.60228	7.40239	9.04629	6.76595	0
FREM2	-2.16327	1091.7	0.372696	-5.80438	6.46e-09	1.4e-07	12.7068	9.42239	12.4825	16.1436	58.365	63.1087	61.7432	0
FRMD6	-2.38083	216.869	0.294042	-8.0969	5.64e-16	4.21e-14	3.07874	3.13122	3.37066	3.86912	18.0789	22.5798	15.7033	0
FRZB	-3.5684	1205.65	0.244131	-14.6167	2.2e-48	1.86e-45	12.4549	14.9667	12.2603	12.3745	161.643	166.172	167.607	0
FSTL1	-2.5755	3078.85	0.369149	-6.97687	3.02e-12	1.25e-10	28.8282	31.5708	32.7065	37.3904	191.394	244.932	189.856	0
FUT1	-1.43819	331.546	0.378746	-3.79723	0.00014632	0.00105939	6.57732	5.889	5.85235	4.43614	16.086	17.231	16.1439	0
FYCO1	-1.28034	191.319	0.216059	-5.92586	3.11e-09	7.16e-08	2.29506	2.47051	2.70393	3.16867	6.29915	7.53858	6.89183	0
FZD5	-1.74502	2052.29	0.606165	-2.87879	0.00399201	0.0167885	33.8102	43.0328	35.2252	58.8039	149.898	163.659	147.781	0
FZD8	-1.00488	858.44	0.334905	-3.00048	0.00269552	0.0121676	27.1489	29.6173	24.891	28.2846	58.0803	60.3804	58.6907	0
GABRE	-1.5484	37.9381	0.528396	-2.93037	0.00338556	0.0146941	0.811669	1.14907	0.666724	0.900571	2.81148	2.51286	2.95814	0
GABRG2	-1.94029	211.05	0.32955	-5.8877	3.92e-09	8.74e-08	1.20351	1.35016	2.18537	1.70108	7.6871	5.06162	6.98624	0
GABRQ	-1.0223	601.744	0.367425	-2.78234	0.00539688	0.0215181	11.8112	14.0474	12.4455	13.9422	27.581	30.0107	27.6617	0
GAD1	1.25109	8353.22	0.259057	4.82939	1.37e-06	1.78e-05	462.959	522.914	462.262	330.209	206.413	189.182	202.475	0
GAD2	1.34902	4332.67	0.222468	6.06389	1.33e-09	3.33e-08	302.333	267.59	301.507	184.083	115.52	105.72	110.71	0
GADD45B	-2.29662	258.684	0.337503	-6.80472	1.01e-11	3.78e-10	2.6869	1.75234	1.37049	2.23475	10.1071	11.6668	10.1017	0
GALM	-2.47911	89.0443	0.546184	-4.53896	5.65e-06	6.24e-05	0.727703	0.804351	0.629683	1.06734	4.62649	5.24111	4.62602	0
GALNT12	-1.39832	103.08	0.322672	-4.33356	1.47e-05	0.000142941	1.34345	1.03417	1.03713	0.96728	2.52678	3.30261	3.46165	0
GALNT5	-4.92248	19.1621	0.960866	-5.12297	3.01e-07	4.63e-06	0.167932	0.0287268	0.148161	0.0333545	3.45208	2.80004	2.92667	0
GAS6	-1.60717	562.876	0.219404	-7.32516	2.39e-13	1.2e-11	11.9231	12.6685	10.7046	5.5702	33.5243	32.8467	33.2633	0
GAS7	-4.43733	2448.14	0.433424	-10.2379	1.34e-24	2.67e-22	9.60008	7.87115	9.40821	4.03589	182.746	170.049	183.216	0
GATA2	2.63573	310.795	0.389978	6.75866	1.39e-11	5.02e-10	18.2206	30.3068	19.4091	17.2109	3.30972	3.87698	3.77634	0
GATA2-AS1	2.67883	45.6273	0.447295	5.98895	2.11e-09	5.12e-08	2.43501	4.05048	3.00026	2.06798	0.782945	0.251286	0.409104	0
GATA3	2.61441	220.663	0.41668	6.27439	3.51e-10	9.89e-09	15.3377	20.2524	15.1865	7.73824	2.70472	1.759	3.14695	0
GATA3-AS1	2.38919	115.418	0.440839	5.41964	5.97e-08	1.07e-06	8.87238	9.9682	8.03772	3.03526	1.63707	1.50772	1.41613	0
GCNT1	-3.25104	101.724	0.341445	-9.52143	1.71e-21	2.73e-19	0.251897	0.201088	0.407442	0.30019	2.4556	3.87698	2.39168	0
GCNT4	-2.06577	19.373	0.596836	-3.4612	0.000537772	0.00318263	0.167932	0.258541	0.444482	0.266836	1.17442	1.54361	1.06996	0
GDF5	-3.32382	24.3079	0.419594	-7.92153	2.35e-15	1.64e-13	0.167932	0.229815	0.148161	0.266836	2.06413	2.87184	1.63642	0
GEM	-2.03631	154.661	0.314919	-6.46615	1.01e-10	3.07e-09	1.73529	1.14907	2.29649	1.16741	6.26356	7.39498	7.17505	0
GFRA1	-1.0957	2244.24	0.355241	-3.08439	0.00203971	0.00961666	57.6845	58.0282	61.5979	81.6518	144.133	155.007	146.554	0
GFRA2	-2.21765	372.984	0.513583	-4.31801	1.57e-05	0.000151311	5.12191	5.48682	4.74115	4.13595	25.0898	22.0414	25.4903	0
GHRH	6.05561	580.851	0.985282	6.14607	7.94e-10	2.07e-08	116.992	77.2751	80.4513	10.3732	0.925299	1.68721	0.818208	0
GINS1	-1.20205	484.608	0.31945	-3.76288	0.000167971	0.00118892	10.1878	10.4278	10.7787	11.5073	25.6948	27.6773	25.9624	0
GINS4	-1.53537	80.3782	0.574856	-2.67088	0.00756535	0.0282174	1.14753	1.00544	1.40753	1.60101	3.48766	4.88213	3.68194	0
GJA1	-5.93287	981.151	0.752138	-7.88801	3.07e-15	2.08e-13	2.07116	1.78106	2.07425	2.60165	132.602	154.936	132.109	0
GLIPR1	-1.74402	172.899	0.203265	-8.58005	9.48e-18	8.97e-16	4.19829	3.79194	4.29666	2.70171	11.2459	17.6259	11.4864	0
GLIPR2	-1.14201	569.493	0.14188	-8.04912	8.34e-16	6.06e-14	10.3558	11.8067	11.5195	11.4072	25.2322	29.8671	24.8295	0
GLIS3	-2.65	359.24	0.398602	-6.64823	2.97e-11	9.96e-10	4.39421	3.24613	3.44474	4.73634	24.4492	31.9851	23.6021	0
GNG12	-1.90076	938.573	0.210437	-9.03243	1.68e-19	1.91e-17	16.4853	15.5987	17.8904	12.8748	55.162	80.1243	53.3094	0
GNG5	-1.58957	187.993	0.536906	-2.9606	0.00307038	0.0135747	1.17552	1.43634	1.03713	3.83576	5.44503	6.71292	6.07362	0
GPAT3	-3.49592	25.8342	0.58839	-5.94149	2.82e-09	6.56e-08	0.139943	0.143634	0.222241	0.233481	2.98943	2.29747	1.35319	0
GPC3	-3.63451	255.957	0.901273	-4.03264	5.52e-05	0.000451871	2.12713	2.09706	1.62977	1.00063	21.8869	26.1696	20.109	0
GPC4	-2.83443	318.278	0.526456	-5.38398	7.29e-08	1.29e-06	2.43501	2.81523	2.25945	7.93836	28.0437	32.4518	28.7632	0
GPD2	-1.72824	423.064	0.227168	-7.60777	2.79e-14	1.65e-12	5.54174	5.08465	4.92635	5.13659	19.2533	19.9952	15.8606	0
GPER1	-1.28522	38.0165	0.302493	-4.24876	2.15e-05	0.000198399	0.671726	0.603263	0.518563	0.733798	1.38795	1.97439	1.60495	0
GPM6A	1.0004	27254.8	0.293609	3.40727	0.000656166	0.00375444	1570.08	1509.16	1587.06	993.863	807.821	695.739	761.846	0
GPNMB	-5.54706	64.4005	0.480743	-11.5385	8.44e-31	2.67e-28	0.0839658	0.258541	0.148161	0.166772	7.18886	10.4104	7.11211	0
GPR12	-2.39481	55.6782	0.795755	-3.00948	0.00261696	0.0118561	0.867646	0.976712	0.851925	0.100063	4.41296	3.41031	3.90222	0
GPR1	-1.26276	50.9147	0.43527	-2.9011	0.00371861	0.0158119	1.34345	1.09162	1.37049	0.800507	3.13178	2.80004	2.92667	0
GPR143	-1.21856	54.3425	0.289112	-4.21485	2.5e-05	0.000226791	0.755692	1.20653	0.740804	1.00063	2.09972	2.47696	2.36021	0
GPR157	-2.81067	56.5862	0.453167	-6.20229	5.56e-10	1.51e-08	0.531783	0.229815	0.111121	0.30019	2.02854	2.22568	2.48609	0
GPR37	-1.55617	250.552	0.410829	-3.78788	0.000151937	0.00109368	5.65369	4.33775	4.70411	3.76906	16.4063	10.3745	16.7103	0
GPR52	-1.49581	26.593	0.423084	-3.53548	0.000407038	0.00253695	0.699715	0.861804	0.592643	0.700444	2.17089	2.26157	2.04552	0
GPRC5C	-2.50069	612.365	0.387043	-6.461	1.04e-10	3.17e-09	1.9592	2.44178	1.74089	6.53748	19.5024	20.7131	17.8432	0
GPX8	-3.7866	283.785	0.548074	-6.90892	4.88e-12	1.97e-10	0.839658	0.430902	0.592643	1.30082	10.285	15.0413	9.97584	0
GRAMD1C	-2.29444	78.498	0.269486	-8.51413	1.68e-17	1.54e-15	0.811669	0.488356	0.888965	0.667089	2.91825	4.55904	3.7134	0
GREB1L	1.3927	3227.78	0.29148	4.77802	1.77e-06	2.22e-05	182.626	149.695	182.571	136.587	64.8777	68.3498	65.9601	0
GREM1	-3.81162	17.7571	0.747305	-5.10048	3.39e-07	5.16e-06	0.0279886	0.201088	0.0740804	0.200127	1.81501	2.22568	1.63642	0
GRID2IP	-1.0789	56.0225	0.378932	-2.84722	0.00441028	0.0182243	0.811669	1.37889	1.40753	0.667089	2.49119	2.80004	1.91964	0
GRIP1	1.48674	1393.07	0.226302	6.5697	5.04e-11	1.62e-09	94.8533	83.4227	90.7485	65.7417	32.9549	30.262	32.5395	0
GRM6	-1.82824	25.72	0.45665	-4.0036	6.24e-05	0.000504112	0.475806	0.833078	0.370402	0.233481	1.74383	2.01029	1.73082	0
GRPR	-3.18271	16.627	0.50342	-6.32217	2.58e-10	7.39e-09	0.111954	0.229815	0.0740804	0.233481	1.17442	1.93849	1.66789	0
GSC2	2.74732	11.277	0.931645	2.94889	0.00318922	0.0140011	1.7073	1.12035	1.07417	0.100063	0.142354	0.143592	0.188817	0
GSG1	3.15785	170.926	0.577624	5.46696	4.58e-08	8.44e-07	15.3377	19.8502	13.2604	13.075	2.06413	1.40002	2.04552	0
GSN	-1.11551	989.942	0.268707	-4.1514	3.3e-05	0.000289411	9.68405	11.5195	10.0379	15.1763	25.766	28.7543	26.4344	0
GTF2IRD2	1.76278	74.3768	0.295313	5.9692	2.38e-09	5.7e-08	4.03036	4.13666	4.22258	4.16931	1.67266	1.14874	1.10143	0
GTSE1	-2.85094	108.289	0.761927	-3.74175	0.000182744	0.00128111	0.503795	0.603263	0.555603	1.73443	5.69415	7.50268	6.64007	0
GUCA1A	1.29448	158.305	0.327996	3.94663	7.93e-05	0.000618879	3.75047	2.87268	3.00026	3.10197	1.70824	1.00514	1.4476	0
GULP1	-1.22711	492.237	0.284905	-4.3071	1.65e-05	0.000157703	7.24904	8.73295	6.44499	8.10514	20.4633	19.8875	17.0565	0
GUSBP9	1.47854	169.833	0.237351	6.22936	4.68e-10	1.29e-08	9.99192	9.99693	7.371	8.939	2.84707	3.41031	4.18545	0
GYG1	-1.27769	315.619	0.243912	-5.23831	1.62e-07	2.67e-06	5.03795	4.62502	4.25962	5.13659	12.8118	12.9233	11.4234	0
GYPC	2.00024	68.9642	0.528847	3.78227	0.000155406	0.00111417	3.21869	3.30358	1.88905	3.86912	0.854122	0.861552	0.755269	0
H19	-6.45805	198.808	0.551862	-11.7023	1.24e-31	4.35e-29	0.0279886	0.373449	0.0370402	0.100063	11.6018	15.6874	11.6752	0
H1F0	1.53441	2716.77	0.181904	8.43528	3.3e-17	2.86e-15	115.929	105.973	117.566	77.8827	40.4996	35.539	39.3999	0
HAPLN3	-2.15165	42.1522	0.363986	-5.91134	3.39e-09	7.71e-08	0.39184	0.315995	0.370402	0.500317	1.67266	2.18978	1.76229	0
HAR1A	1.07113	59.3501	0.303669	3.5273	0.000419825	0.00260056	3.77846	3.87812	3.55586	3.30209	2.17089	1.54361	1.82523	0
HASPIN	-2.47302	34.4652	0.849976	-2.90952	0.00361987	0.0154737	0.223909	0.287268	0.333362	0.466963	1.5303	2.44106	1.88817	0
HBEGF	-1.30579	461.427	0.253504	-5.15096	2.59e-07	4.05e-06	13.0427	12.8983	14.0012	8.43868	28.7554	40.9237	26.34	0
HCG22	-2.54915	11.8696	0.836977	-3.04567	0.00232166	0.0107114	0.223909	0.315995	0.148161	0.100063	1.10324	1.25643	1.35319	0
HCN1	-1.09354	154.119	0.373907	-2.92462	0.00344875	0.0148883	4.22628	3.41849	6.48203	4.03589	10.1071	10.9848	10.0388	0
HCRT	1.06754	109.264	0.316953	3.36812	0.000756822	0.00421957	4.36622	3.90685	3.11138	6.70425	2.24207	1.8308	2.86373	0
HEG1	-1.5053	173.211	0.32552	-4.62428	3.76e-06	4.31e-05	1.93121	1.98215	2.00017	2.50159	6.33474	6.56933	6.29391	0
HEIH	-1.38075	112.849	0.246446	-5.60265	2.11e-08	4.17e-07	1.98719	1.89597	1.88905	1.26747	5.65856	3.518	5.50717	0
HEPH	4.27972	719.971	0.426682	10.0302	1.12e-23	2.08e-21	66.7808	55.098	69.5245	31.8869	2.38442	3.91288	2.92667	0
HERC2P3	-3.0291	61.836	0.593771	-5.10145	3.37e-07	5.14e-06	0.279886	0.603263	0.481523	0.533672	3.80796	4.20006	4.40573	0
HEY1	-1.6436	633.719	0.287117	-5.72449	1.04e-08	2.16e-07	8.70445	10.3129	10.0009	11.9743	35.4816	35.9339	31.5639	0
HGF	2.27411	39.4213	0.575111	3.95422	7.68e-05	0.000602775	1.09155	1.06289	1.18529	1.96791	0.391472	0.107694	0.377634	0
HIST1H2BF	1.20049	1218.78	0.4253	2.8227	0.0047621	0.0194253	79.9354	42.9753	36.0772	34.3551	23.346	21.2516	22.8154	0
HJURP	-3.00826	131.691	0.763798	-3.93856	8.2e-05	0.000635754	0.58776	0.63199	0.814884	1.66772	7.26004	9.01039	7.80444	0
HKDC1	-3.10809	15.1942	0.476709	-6.51989	7.04e-11	2.18e-09	0.19592	0.229815	0.296322	0.133418	2.06413	2.47696	1.35319	0
HLA-B	-2.70933	875.697	0.333703	-8.11898	4.7e-16	3.58e-14	0.699715	0.976712	1.11121	2.00127	8.32769	7.57447	9.1891	0
HLA-E	-2.55599	220.768	0.429023	-5.95769	2.56e-09	6.04e-08	0.867646	0.746897	0.963045	2.00127	7.3668	7.75396	6.57713	0
HLF	-1.26388	97.8152	0.256716	-4.92325	8.51e-07	1.19e-05	1.81926	1.95342	1.77793	2.33481	4.98238	5.45649	4.78337	0
HMMR	-2.09029	250.798	0.449164	-4.65373	3.26e-06	3.8e-05	1.76328	1.52252	1.74089	3.70235	9.07504	13.2823	7.71004	0
HMX1	1.23226	45.1493	0.355409	3.46716	0.000525985	0.00313298	2.82685	2.09706	2.18537	2.06798	1.10324	0.89745	1.1329	0
HRC	2.36601	720.558	0.45816	5.16415	2.42e-07	3.8e-06	6.8572	7.81369	7.59324	13.1417	1.99295	1.65131	1.88817	0
HRH1	-2.67237	16.5402	0.824993	-3.23927	0.00119836	0.00617527	0.335863	0.172361	0.333362	0.100063	1.70824	1.36412	1.73082	0
HS3ST1	1.51292	61.6564	0.412136	3.67094	0.000241664	0.00162425	5.31783	3.9643	4.3337	2.13469	1.60148	1.43592	1.38466	0
HS3ST4	3.34073	58.8755	0.990679	3.37216	0.000745807	0.00417403	6.43737	5.71664	6.37091	0.400254	0.747357	0.394878	0.346165	0
HSP90AB2P	-1.68051	67.131	0.281689	-5.96581	2.43e-09	5.81e-08	0.58776	0.430902	0.666724	0.366899	1.67266	2.11798	1.47907	0
HSPA12A	1.83734	2088.31	0.26918	6.82568	8.75e-12	3.35e-10	104.034	99.9119	111.713	120.476	32.9549	31.2312	33.9242	0
HSPA4L	-1.04558	1964.81	0.220805	-4.73531	2.19e-06	2.67e-05	36.5251	37.0001	35.2252	40.0587	80.7501	84.5039	81.6005	0
HSPB1	-1.31185	718.419	0.372016	-3.52633	0.000421365	0.0026091	5.84961	5.31446	4.92635	10.44	16.6198	17.4105	19.102	0
HSPB8	-4.44867	85.2427	0.471867	-9.4278	4.19e-21	6.04e-19	0.559772	0.258541	0.444482	0.266836	7.75827	10.6258	8.49677	0
HSPG2	-2.85253	322.917	0.522612	-5.45822	4.81e-08	8.83e-07	1.34345	1.98215	1.33345	3.7357	13.0254	22.6516	13.3746	0
HTR2C	-1.44717	411.373	0.490128	-2.95264	0.00315073	0.0138758	13.2666	15.8572	14.1494	6.90438	36.3358	35.539	37.4802	0
HTR7	-2.50053	15.4481	0.531354	-4.70595	2.53e-06	3.03e-05	0.251897	0.143634	0.222241	0.30019	1.63707	1.00514	1.51054	0
HTRA1	-1.18828	227.153	0.283062	-4.19794	2.69e-05	0.000242083	5.76565	4.33775	5.63011	5.90374	14.093	13.2823	12.2731	0
IAH1	-1.15963	169.465	0.311373	-3.72424	0.000195905	0.00135686	1.45541	1.98215	1.51865	1.63437	3.09619	4.41545	4.31133	0
ICAM1	-3.70534	30.6367	0.598799	-6.18795	6.1e-10	1.64e-08	0.111954	0.0861804	0.111121	0.200127	1.8506	2.01029	1.4476	0
ICK	1.11934	2278.19	0.159536	7.01623	2.28e-12	9.72e-11	97.2883	98.8202	100.935	104.6	53.2047	47.0982	48.1799	0
ID1	-1.86356	203.727	0.419309	-4.44435	8.82e-06	9.19e-05	4.33823	2.55669	3.29658	2.60165	12.278	12.8515	12.2731	0
ID3	-1.60671	561.072	0.644146	-2.49433	0.0126197	0.0424978	9.48813	4.96974	7.63028	3.86912	20.0007	23.3696	20.0776	0
IDNK	-1.23057	133.867	0.180102	-6.83266	8.34e-12	3.24e-10	3.10673	2.95886	3.66698	2.2681	6.79739	7.28729	8.43383	0
IER3	-1.98496	283.691	0.263478	-7.53367	4.93e-14	2.79e-12	7.55692	6.83698	5.59307	5.16994	22.741	32.8826	24.4204	0
IFI44	-4.1578	21.8106	0.560474	-7.41835	1.19e-13	6.33e-12	0.167932	0.315995	0.185201	0.0333545	3.45208	3.15902	3.52459	0
IFI44L	-4.09421	26.0262	0.978073	-4.186	2.84e-05	0.000253482	0.167932	0.143634	0.185201	0.0667089	2.31325	2.65645	2.73785	0
IFITM3	-1.45647	117.498	0.557652	-2.61179	0.00900696	0.0325332	4.1703	2.44178	3.00026	2.96855	8.47004	10.9489	8.3709	0
IGDCC3	1.12095	4631.85	0.358922	3.12309	0.00178961	0.0085907	89.4235	94.6261	92.7487	165.338	54.8061	52.3752	56.7396	0
IGF2	1.22378	212.088	0.399469	3.06351	0.00218757	0.0101943	2.6869	2.7865	2.14833	6.23729	1.49471	1.40002	1.88817	0
IGFBP3	-5.04593	525.526	0.853186	-5.91423	3.33e-09	7.6e-08	1.81926	1.14907	1.51865	2.16804	46.0514	84.6115	47.0469	0
IGFBP5	-2.05512	4137.15	0.51136	-4.01894	5.85e-05	0.000476307	44.026	42.1135	46.8188	97.7953	249.297	271.496	254.62	0
IGFBP6	-2.6371	18.9014	0.583751	-4.51751	6.26e-06	6.84e-05	0.167932	0.258541	0.0740804	0.200127	1.17442	1.07694	1.29025	0
IGFBP7	-4.33551	101.195	0.412579	-10.5083	7.91e-26	1.82e-23	0.531783	0.574536	0.740804	0.466963	12.4559	13.3541	11.5493	0
IGLON5	1.79188	1307.24	0.197942	9.05257	1.4e-19	1.6e-17	60.1475	68.9156	65.9686	57.7366	20.0007	15.9387	22.5322	0
IGSF21	-1.21261	231.783	0.498484	-2.43258	0.0149915	0.048764	3.38662	4.10793	2.07425	2.2681	8.25651	5.77958	7.89885	0
IKBIP	-1.21858	508.045	0.205097	-5.94149	2.82e-09	6.56e-08	7.89278	8.93404	7.96364	13.742	23.5951	25.8824	22.7525	0
IL11	-2.77876	143.571	0.265357	-10.4718	1.16e-25	2.61e-23	2.15512	1.32143	1.66681	2.23475	11.7086	15.7592	13.3116	0
IL13RA1	-1.64358	156.128	0.379438	-4.33163	1.48e-05	0.000143936	3.13472	2.52796	3.7781	2.40152	10.1071	11.2002	8.40236	0
IL13RA2	-1.89412	145.162	0.494806	-3.828	0.00012919	0.000952191	2.91081	2.06833	2.07425	1.1007	8.54122	8.32833	7.42681	0
IL17RC	-1.17405	132.1	0.241145	-4.86863	1.12e-06	1.5e-05	3.47058	2.58541	2.40761	3.90247	6.97533	7.78986	7.71004	0
IL1R1	-2.01695	15.8524	0.495745	-4.06852	4.73e-05	0.000395676	0.335863	0.344722	0.777844	0.30019	1.5303	2.29747	1.82523	0
IL32	-6.49551	21.4207	0.889354	-7.30363	2.8e-13	1.38e-11	0.0559772	0	0	0.0667089	2.4556	4.70264	1.95111	0
IMPA2	-2.66816	77.1721	0.757391	-3.52283	0.000426962	0.00263768	0.307874	0.287268	0.481523	1.36753	3.48766	4.20006	4.87778	0
IMPG2	1.23798	274.867	0.314313	3.93869	8.19e-05	0.000635704	18.4725	14.1049	16.9274	9.87292	7.15327	6.28215	6.73448	0
INPP5D	-2.66885	50.1473	0.789022	-3.38248	0.000718356	0.00405417	0.19592	0.459629	0.407442	0.667089	2.20648	3.30261	3.33577	0
INPPL1	-2.04259	1134.62	0.350956	-5.82007	5.88e-09	1.28e-07	9.04031	11.146	11.2602	18.4784	51.2473	62.6061	52.0821	0
IQCJ-SCHIP1	-2.44309	320.013	0.24396	-10.0143	1.32e-23	2.39e-21	2.91081	3.64831	3.51882	4.30273	19.6448	22.4003	20.7699	0
IQGAP1	-1.43312	1861.97	0.235808	-6.07749	1.22e-09	3.09e-08	24.9378	26.285	25.6689	41.7932	82.2092	95.1297	81.0655	0
IQGAP2	-2.7465	209.028	0.31955	-8.59488	8.34e-18	8e-16	2.54696	2.26942	2.8521	1.9012	15.2318	20.1747	16.1439	0
IQGAP3	-4.35179	211.787	0.929645	-4.68113	2.85e-06	3.38e-05	0.78368	0.459629	0.333362	1.9012	16.513	22.9388	18.2209	0
IRF5	-1.16234	54.1485	0.428309	-2.71378	0.0066521	0.0254589	1.67932	1.69488	1.37049	0.833862	2.98943	3.66159	3.36724	0
IRS1	-1.52749	1254.37	0.189013	-8.08139	6.4e-16	4.71e-14	25.3577	27.3767	27.4097	23.148	75.5542	85.4013	78.0444	0
IRS4	-1.49667	570.387	0.369521	-4.0503	5.12e-05	0.000423397	10.8876	11.9791	12.1862	15.6099	35.3749	41.5699	38.1411	0
ISLR	-2.16721	34.4444	0.463961	-4.6711	3e-06	3.52e-05	0.167932	0.861804	0.296322	0.500317	2.42001	2.22568	1.95111	0
ITGA11	-1.10199	116.359	0.228946	-4.81331	1.48e-06	1.91e-05	2.37903	4.42393	3.33362	2.33481	6.7618	8.54372	6.16803	0
ITGA1	-3.81395	98.8824	0.583959	-6.53119	6.52e-11	2.03e-09	1.03558	1.03417	1.00009	0.667089	14.2354	15.6874	12.2416	0
ITGA2	-1.32578	154.189	0.329244	-4.02674	5.66e-05	0.000462433	2.60294	2.67159	3.11138	2.80178	7.72268	8.57962	6.23097	0
ITGA3	-1.19451	1672.13	0.182693	-6.53834	6.22e-11	1.95e-09	39.7438	47.3992	36.2253	41.493	97.6546	108.268	96.9891	0
ITGA5	-3.43607	121.496	0.472874	-7.26635	3.69e-13	1.78e-11	0.58776	0.63199	0.407442	0.800507	4.44855	11.8463	4.97219	0
ITGA9	-1.60803	202.439	0.274619	-5.8555	4.76e-09	1.05e-07	3.16271	3.56212	3.0373	2.83513	9.89358	12.0617	8.90588	0
ITGAV	-1.17725	1946.16	0.230713	-5.10264	3.35e-07	5.12e-06	36.9729	41.4815	37.4106	52.5667	95.7684	119.899	91.1043	0
ITGB3	-2.16447	14.2098	0.590685	-3.66434	0.000247975	0.00165631	0.447817	0.229815	0.259281	0.266836	1.28118	1.759	1.32172	0
ITGB4	-1.14829	27.6027	0.358378	-3.20412	0.00135474	0.00682835	0.503795	0.746897	0.851925	0.433608	1.60148	1.00514	1.8567	0
ITGB5	-3.34162	252.371	0.477935	-6.99179	2.71e-12	1.13e-10	1.14753	1.14907	0.851925	3.83576	17.5807	21.1798	18.5985	0
ITPR2	-1.43892	121.283	0.338168	-4.25505	2.09e-05	0.000193231	1.42742	1.14907	0.926005	1.40089	3.0606	4.55904	3.11548	0
ITPR3	-1.21854	88.8705	0.367441	-3.31629	0.000912217	0.00493577	0.811669	1.57997	0.888965	1.06734	2.42001	3.23082	2.48609	0
ITPRIPL2	-1.86097	173.705	0.308212	-6.03795	1.56e-09	3.89e-08	2.35104	2.01088	2.51873	2.03462	8.71916	8.54372	8.71706	0
JADE2	-1.12502	247.711	0.372752	-3.01814	0.00254329	0.0115907	5.98956	5.40064	5.03747	4.63627	13.7727	11.9181	11.1717	0
JAKMIP3	-1.08542	241.911	0.227148	-4.77848	1.77e-06	2.21e-05	3.89041	4.02175	3.55586	3.43551	8.54122	7.93345	8.90588	0
KANK2	-1.62733	236.397	0.351188	-4.63379	3.59e-06	4.14e-05	2.82685	3.79194	2.96322	3.20203	9.5021	11.9899	10.2276	0
KANK4	-2.68197	26.1441	0.582361	-4.60534	4.12e-06	4.68e-05	0.19592	0.114907	0.148161	0.366899	1.28118	1.68721	1.29025	0
KCNA5	2.15928	207.19	0.45924	4.70186	2.58e-06	3.09e-05	16.1494	11.8642	15.4828	2.56829	2.98943	2.44106	2.80079	0
KCNB2	1.78054	506.752	0.437776	4.06725	4.76e-05	0.000397429	31.4872	26.0552	33.6695	22.9145	9.07504	7.93345	9.62968	0
KCNG1	-1.05336	189.764	0.4314	-2.44173	0.0146172	0.0478261	1.45541	1.49379	1.77793	4.96982	4.94679	6.24625	5.09806	0
KCNG3	-4.02959	59.1505	0.513532	-7.8468	4.27e-15	2.82e-13	0.643737	0.603263	0.259281	0.333545	8.36328	8.32833	7.61563	0
KCNIP3	-1.45782	133.776	0.393622	-3.70361	0.000212556	0.00145531	2.71489	2.55669	2.25945	1.63437	6.61944	6.67703	6.89183	0
KCNJ13	-1.88866	26.5966	0.341439	-5.53149	3.18e-08	6.02e-07	0.307874	0.71817	0.370402	0.400254	1.77942	1.759	1.82523	0
KCNJ2	-2.75071	161.683	0.532355	-5.16705	2.38e-07	3.76e-06	2.18311	2.44178	2.8521	1.9012	17.723	14.3233	18.5041	0
KCNJ5	-1.86504	240.932	0.441486	-4.22445	2.4e-05	0.00021857	4.53415	5.11337	4.00034	2.70171	15.5877	15.9746	16.1124	0
KCNJ6	-1.91998	105.355	0.50887	-3.77302	0.000161281	0.00115015	2.18311	1.69488	2.07425	0.533672	6.79739	5.70778	7.11211	0
KCNJ8	-2.81099	64.4424	0.469896	-5.98216	2.2e-09	5.32e-08	0.531783	0.344722	0.370402	0.700444	3.52325	3.76929	3.7134	0
KCNK1	-1.87565	48.4061	0.421137	-4.45378	8.44e-06	8.86e-05	1.06357	1.00544	0.926005	0.333545	2.74031	3.08723	3.96516	0
KCNK2	1.35353	162.014	0.293208	4.61629	3.91e-06	4.47e-05	10.8876	10.3417	11.964	10.3732	4.98238	4.88213	3.83928	0
KCNMB2	3.49243	519.346	0.71066	4.91434	8.91e-07	1.23e-05	71.9586	50.0996	72.5988	7.4714	4.44855	5.88727	4.0281	0
KCNMB2-AS1	1.70236	22.1234	0.52124	3.26598	0.00109087	0.00571821	1.79127	1.6087	1.62977	0.533672	0.355884	0.574368	0.440573	0
KCNN3	-1.06092	594.297	0.215945	-4.91292	8.97e-07	1.24e-05	12.5389	13.4729	13.4086	15.9768	29.2893	31.8056	31.8157	0
KCNS3	-1.68978	110.633	0.366719	-4.60784	4.07e-06	4.63e-05	1.37144	1.80979	1.85201	1.1007	5.40944	4.88213	5.53864	0
KCTD12	1.07834	1234.91	0.418401	2.57729	0.00995793	0.0352109	102.886	107.208	110.195	43.7277	48.1155	48.0315	41.6971	0
KCTD8	-2.40405	22.8029	0.618755	-3.88531	0.0001022	0.000773648	0.167932	0.172361	0.370402	0.166772	1.42354	1.18463	1.06996	0
KDELC2	-1.63101	178.393	0.407455	-4.00291	6.26e-05	0.00050518	2.88282	2.55669	2.96322	2.70171	8.82592	10.4822	8.33943	0
KDELR3	-1.3702	91.8584	0.329643	-4.15661	3.23e-05	0.000283202	0.895635	1.14907	1.37049	1.06734	2.66913	3.87698	2.73785	0
KDM5D	8.52158	861.321	1.57733	5.40254	6.57e-08	1.17e-06	53.7661	55.6438	53.2638	56.4024	0.142354	0.17949	0.157348	1
KDM7A	1.08762	1687.72	0.179909	6.04541	1.49e-09	3.73e-08	65.5493	63.0554	68.8207	87.2553	36.6561	34.4262	36.6935	0
KIAA0040	-6.07229	6.77886	1.2093	-5.02135	5.13e-07	7.53e-06	0	0.0574536	0	0	1.06765	1.07694	1.22731	0
KIAA1217	-3.07303	68.831	0.484359	-6.34453	2.23e-10	6.45e-09	0.755692	0.373449	0.629683	0.900571	6.58386	6.46164	4.97219	0
KIAA1671	-1.2827	618.193	0.189758	-6.75967	1.38e-11	5e-10	9.51612	10.2555	8.81557	11.3072	25.9084	27.0671	25.0497	0
KIF11	-2.25649	404.676	0.680848	-3.31423	0.000918965	0.00496561	3.61053	3.99303	3.7781	6.47077	20.926	25.9183	21.9657	0
KIF14	-1.30776	240.952	0.436762	-2.99421	0.00275159	0.0123671	4.92599	5.28573	3.48178	5.70361	12.1356	14.79	11.7067	0
KIF18A	-1.16839	196.217	0.335599	-3.48149	0.000498624	0.00300547	3.83444	4.10793	3.25954	4.26937	8.36328	10.7335	8.87441	0
KIF18B	-3.0657	64.8695	0.891965	-3.43702	0.000588155	0.00342238	0.447817	0.344722	0.296322	0.800507	4.27061	4.09237	4.40573	0
KIF19	-1.15094	160.705	0.306934	-3.74978	0.000176987	0.00124454	3.13472	2.93013	2.88914	4.1026	7.50915	8.40013	7.42681	0
KIF20A	-3.09547	203.101	0.901492	-3.43372	0.000595365	0.00345561	0.951612	0.833078	0.814884	3.46887	12.2068	17.0515	12.9025	0
KIF23	-2.68764	210.316	0.599106	-4.48609	7.25e-06	7.82e-05	1.90322	1.52252	1.70385	3.10197	13.2745	16.8721	12.6822	0
KIF2C	-3.23777	241.919	0.891237	-3.63289	0.000280264	0.00184147	1.00759	0.947985	0.926005	3.06861	12.5983	18.5593	14.3816	0
KIF4A	-1.6737	226.309	0.52824	-3.16845	0.00153255	0.00757307	3.38662	3.27486	2.66689	4.8364	11.1036	13.9643	11.3605	0
KIFC1	-2.92994	241.371	0.822709	-3.56133	0.000368981	0.00232525	0.923623	1.23525	0.926005	3.40216	12.8474	15.5797	11.6437	0
KIRREL1	-1.24817	2530.03	0.121646	-10.2607	1.06e-24	2.16e-22	61.211	74.2301	61.5979	70.9116	158.262	189.829	163.327	0
KIRREL3	1.56246	212.898	0.595457	2.62397	0.00869107	0.0315619	15.1698	13.2718	14.4457	5.70361	3.66561	3.87698	5.60158	0
KIZ	1.83256	2076.42	0.220481	8.31163	9.44e-17	7.85e-15	112.598	143.146	112.417	72.8128	33.5955	31.5902	33.7983	0
KL	1.89715	13.839	0.430642	4.40539	1.06e-05	0.000107487	1.20351	1.32143	1.18529	0.733798	0.249119	0.394878	0.314695	0
KLF12	1.15002	7338.5	0.173492	6.62868	3.39e-11	1.13e-09	387.39	361.01	413.035	322.371	179.045	178.341	179.219	0
KLF14	7.59804	29.4969	1.2356	6.14927	7.78e-10	2.04e-08	1.28747	1.35016	0.740804	1.16741	0	0	0	0
KLF15	-1.18042	137.697	0.31653	-3.72924	0.000192056	0.00133249	1.62334	2.01088	1.96313	1.33418	4.12826	4.63084	3.83928	0
KLF5	-1.49729	134.905	0.221761	-6.75181	1.46e-11	5.21e-10	3.55455	3.56212	3.70402	2.40152	9.8224	10.913	9.22057	0
KLF9	-4.15535	32.1679	0.529515	-7.84747	4.25e-15	2.82e-13	0.0839658	0.143634	0.148161	0.100063	2.34883	2.18978	2.20287	0
KNL1	-1.38592	264.545	0.565031	-2.45281	0.0141744	0.0466615	4.14231	3.82067	3.66698	6.97108	12.3848	15.5079	11.3605	0
KREMEN1	-1.05734	837.433	0.122859	-8.60608	7.56e-18	7.34e-16	11.6712	13.0707	12.5566	16.377	30.179	29.9748	29.5814	0
KRT17	-8.18876	365.465	0.738597	-11.0869	1.45e-28	3.9e-26	0.139943	0.229815	0.111121	0.333545	60.3579	67.9908	63.1279	0
KRT17P3	-7.67759	7.2681	1.29021	-5.95067	2.67e-09	6.28e-08	0	0	0	0	1.06765	1.07694	1.66789	0
KRT18	-3.40084	119.543	0.472341	-7.19996	6.02e-13	2.84e-11	1.17552	0.919258	0.888965	1.06734	9.07504	15.5079	9.9129	0
KRT19	-4.77403	41.2208	0.493773	-9.66847	4.1e-22	7.12e-20	0.0559772	0.258541	0.0740804	0.333545	4.16384	6.96421	4.78337	0
KRT80	-7.08628	20.2167	0.918489	-7.71515	1.21e-14	7.49e-13	0	0.0574536	0	0.0333545	3.16737	3.33851	3.7134	0
KRT8	-4.29836	277.603	0.598122	-7.18644	6.65e-13	3.11e-11	0.755692	1.09162	0.814884	1.9012	18.2569	33.8159	20.4867	0
L3MBTL1	-1.23321	1172.41	0.314956	-3.9155	9.02e-05	0.000692378	24.0422	31.226	24.0391	18.3116	57.6888	69.0318	57.1172	0
L3MBTL4	-1.61159	30.4417	0.323664	-4.97922	6.38e-07	9.13e-06	0.58776	0.574536	0.703764	0.366899	1.45912	2.08208	1.91964	0
LAMA2	-1.04183	181.671	0.317304	-3.28339	0.00102565	0.00543821	3.80645	3.30358	4.63002	3.43551	8.07857	8.72321	8.27649	0
LAMB2	-2.84933	944.149	0.304589	-9.35467	8.39e-21	1.16e-18	7.13709	6.09008	6.70428	9.90628	52.0303	66.9856	54.3479	0
LAMC1	-1.70065	1815	0.280219	-6.069	1.29e-09	3.23e-08	28.1565	29.761	30.1878	37.5238	99.7543	128.551	100.545	0
LAMC2	-1.57205	28.6049	0.412611	-3.81	0.000138966	0.00101434	0.671726	1.12035	0.888965	0.466963	1.99295	3.12312	2.39168	0
LAMP5	3.39705	120.314	0.67873	5.00501	5.59e-07	8.12e-06	2.82685	2.3556	1.70385	12.2744	0.640591	0.430776	0.409104	0
LANCL3	-1.45977	177.118	0.308002	-4.73949	2.14e-06	2.62e-05	2.23909	1.66616	2.51873	1.70108	5.97885	6.28215	5.66452	0
LARGE2	-2.99732	38.0786	0.754193	-3.97421	7.06e-05	0.000562259	0.223909	0.574536	0.296322	0.333545	2.49119	3.76929	2.8952	0
LAYN	-3.2045	60.4557	0.367538	-8.71883	2.81e-18	2.83e-16	0.727703	0.833078	0.851925	0.567026	7.0465	8.8309	6.16803	0
LCA5L	-1.15082	44.3812	0.328267	-3.50573	0.000455349	0.00278003	0.531783	0.804351	0.703764	0.733798	2.02854	1.29233	1.60495	0
LCN12	-1.11566	43.2731	0.329778	-3.38306	0.000716829	0.00404697	0.671726	1.09162	0.740804	0.800507	2.17089	2.11798	1.47907	0
LCTL	-1.57539	16.0699	0.514877	-3.05974	0.00221526	0.0103025	0.335863	0.488356	0.518563	0.266836	1.06765	1.54361	1.22731	0
LDLRAP1	-5.29034	53.1364	0.607542	-8.70778	3.1e-18	3.1e-16	0	0.143634	0.148161	0.133418	3.52325	5.277	4.21692	0
LEF1	-2.05118	608.675	0.492491	-4.16491	3.11e-05	0.000274135	2.01518	1.55125	1.44457	3.93583	10.6053	8.40013	10.9199	0
LENG9	-1.05282	110.987	0.293158	-3.59132	0.00032901	0.00211185	1.87524	2.09706	1.59273	2.2681	4.55532	4.52315	3.99663	0
LGALS1	-3.05457	168.717	0.267357	-11.4251	3.13e-30	9.19e-28	1.62334	1.83852	1.40753	1.9012	14.8404	15.2925	15.1054	0
LGALS3	-1.31504	43.7643	0.327195	-4.01912	5.84e-05	0.000476178	1.51138	1.46507	1.22233	0.96728	3.45208	3.84108	3.05254	0
LGI3	-1.74073	38.763	0.580832	-2.99697	0.0027268	0.0122812	0.559772	0.71817	0.740804	0.400254	2.02854	2.04619	2.39168	0
LGI4	1.16321	345.952	0.368769	3.15429	0.00160888	0.00788256	13.8264	12.1802	13.3345	6.60419	6.15679	4.81033	5.44423	0
LHFPL2	-1.06521	176.203	0.273424	-3.89582	9.79e-05	0.000744001	3.33064	5.17083	3.92626	4.06925	9.11063	8.9027	9.66115	0
LHX1	2.6449	1466.04	0.354824	7.45411	9.05e-14	4.93e-12	88.8638	111.087	89.2669	58.1368	14.5912	15.3643	14.476	0
LHX5	1.11134	1156.57	0.419602	2.64857	0.00808334	0.0297842	42.7945	54.4086	40.2257	81.018	29.9299	24.1593	27.3156	0
LHX5-AS1	1.61471	353.589	0.387421	4.16783	3.08e-05	0.000271358	18.1366	20.4248	19.7424	21.7471	7.47357	6.21035	7.30093	0
LHX6	1.65238	2758.11	0.199795	8.27039	1.34e-16	1.09e-14	135.185	208.126	143.827	185.751	56.4432	52.3752	62.8447	0
LHX9	-1.34713	6824.61	0.53466	-2.5196	0.011749	0.0400749	129.951	116.774	129.604	121.644	338.766	367.524	311.926	0
LIF	-3.00667	36.1034	0.597288	-5.03387	4.81e-07	7.13e-06	0.111954	0.0861804	0.222241	0.767153	2.52678	2.65645	2.45462	0
LIMA1	-1.39187	603.6	0.196114	-7.09721	1.27e-12	5.61e-11	15.7296	14.6794	17.0385	16.5772	43.4534	49.0007	42.6097	0
LINC00237	2.82457	165.522	0.438608	6.43985	1.2e-10	3.62e-09	8.95635	11.0598	8.48221	11.4406	2.09972	1.00514	1.41613	0
LINC00282	-1.01179	44.6772	0.31865	-3.17525	0.00149706	0.00741585	1.93121	1.37889	1.44457	0.96728	3.13178	3.15902	2.98961	0
LINC00327	-3.50816	50.8691	0.71077	-4.93572	7.99e-07	1.12e-05	0.111954	0.229815	0.222241	0.166772	2.27766	2.15388	2.20287	0
LINC00403	1.23466	113.939	0.289527	4.26442	2e-05	0.000187231	7.58491	6.3199	9.33413	5.60355	3.66561	2.65645	3.49312	0
LINC00404	1.58419	48.9266	0.367807	4.30712	1.65e-05	0.000157703	3.80645	2.81523	3.37066	3.3688	1.17442	1.50772	0.912616	0
LINC00472	-1.33551	88.6686	0.415112	-3.21724	0.00129429	0.00656677	1.81926	2.12578	2.03721	1.73443	5.87209	6.60523	3.17842	0
LINC00602	-1.11055	33.8493	0.305668	-3.63318	0.000279954	0.00184019	0.671726	0.861804	0.481523	0.633735	1.81501	1.40002	1.41613	0
LINC00654	1.94358	37.2481	0.444708	4.37046	1.24e-05	0.000123481	2.12713	1.55125	1.96313	1.13405	0.391472	0.71796	0.314695	0
LINC00672	1.50581	136.946	0.295055	5.10348	3.33e-07	5.1e-06	4.92599	6.11881	4.5189	3.33545	1.74383	2.18978	1.41613	0
LINC00847	-3.9857	138.521	0.343743	-11.595	4.37e-31	1.47e-28	0.727703	0.488356	0.444482	0.30019	8.64798	9.11809	7.42681	0
LINC00922	2.6693	27.5865	0.545159	4.89637	9.76e-07	1.33e-05	2.29506	1.63743	2.44465	0.700444	0.355884	0.251286	0.283226	0
LINC00982	-2.52071	99.6646	0.661366	-3.81138	0.000138196	0.00100962	1.17552	0.804351	1.29641	0.867216	6.29915	7.1078	5.69599	0
LINC01105	1.24346	255.624	0.287957	4.3182	1.57e-05	0.000151311	13.3226	10.6576	11.4825	11.574	5.69415	5.49239	4.78337	0
LINC01170	3.40952	33.9654	0.559834	6.09023	1.13e-09	2.86e-08	2.29506	2.18324	1.92609	3.46887	0.320296	0.107694	0.314695	0
LINC01341	-1.01441	35.7646	0.395559	-2.56449	0.0103327	0.0362576	1.00759	1.43634	0.814884	0.733798	2.52678	2.29747	1.66789	0
LINC01359	1.10837	28.8906	0.330012	3.35858	0.000783442	0.00433501	1.42742	1.09162	1.00009	1.23412	0.640591	0.502572	0.629391	0
LINC01456	1.22025	60.6166	0.240994	5.06343	4.12e-07	6.19e-06	4.50616	3.24613	4.03738	3.93583	1.28118	2.18978	1.95111	0
LINC01535	-4.3807	30.4725	0.45523	-9.62306	6.39e-22	1.08e-19	0.223909	0.143634	0.259281	0.0667089	3.59443	3.5539	4.37426	0
LINC01597	2.15057	35.2466	0.438401	4.90549	9.32e-07	1.28e-05	2.74288	1.9247	2.8521	1.36753	0.462649	0.574368	0.566452	0
LINC01783	2.52864	54.1844	0.42715	5.91981	3.22e-09	7.38e-08	3.1907	2.09706	3.55586	1.66772	0.462649	0.35898	0.629391	0
LINC01876	-1.23897	140.451	0.263209	-4.70715	2.51e-06	3.02e-05	2.37903	2.98759	2.55577	1.8345	6.15679	5.81547	6.48272	0
LINC01930	1.13157	47.3517	0.361715	3.12835	0.00175791	0.00845855	1.98719	1.9247	2.22241	2.10133	1.31677	1.18463	0.534982	0
LINC01971	2.21964	27.4263	0.573265	3.87193	0.000107978	0.000810915	1.37144	1.72361	1.14825	1.16741	0.533826	0.17949	0.220287	0
LINC02021	-1.16691	32.1796	0.433261	-2.69332	0.00707453	0.0267455	0.643737	0.488356	0.333362	0.833862	1.31677	1.43592	1.41613	0
LINC02106	1.6592	28.9049	0.440196	3.76923	0.000163755	0.00116419	1.79127	1.89597	1.03713	1.43424	0.640591	0.323082	0.597921	0
LINC02192	2.59244	23.7872	0.576675	4.49549	6.94e-06	7.51e-05	3.72248	2.29815	2.00017	0.900571	0.355884	0.287184	0.534982	0
LINC02300	-7.41197	28.6723	1.57494	-4.70618	2.52e-06	3.03e-05	0	0.0287268	0.0370402	0.0333545	4.87561	3.05133	5.28688	0
LINC02315	-1.84727	61.3727	0.651235	-2.83657	0.00456012	0.0187253	0.559772	0.976712	0.296322	0.30019	1.74383	2.44106	1.98258	0
LINC02334	-1.7094	29.5302	0.509863	-3.35266	0.000800401	0.00440918	0.78368	0.775624	0.888965	0.333545	2.24207	2.62055	2.42315	0
LINC02488	1.80466	38.042	0.703037	2.56695	0.0102596	0.0360654	3.47058	3.30358	2.92618	1.9012	0.67618	1.04104	0.944086	0
LINC02495	-2.04093	51.2844	0.556035	-3.67052	0.000242061	0.00162625	0.419829	0.430902	0.333362	0.433608	1.95736	1.47182	1.91964	0
LINC02506	7.5978	41.7241	1.09519	6.93741	3.99e-12	1.63e-10	4.87001	4.62502	4.1485	2.86848	0	0.035898	0.0314695	0
LINC02525	1.10209	349.403	0.204782	5.3818	7.37e-08	1.31e-06	15.8695	12.5536	12.3714	17.1442	6.65503	7.57447	7.48975	0
LINC02554	3.00321	64.8605	0.418346	7.17877	7.03e-13	3.28e-11	7.52893	5.68791	6.88948	2.83513	0.640591	0.89745	0.755269	0
LIPG	-1.67225	575.548	0.284049	-5.88718	3.93e-09	8.75e-08	5.79364	2.67159	5.07451	8.43868	17.6163	20.6772	18.2838	0
LIX1	-3.10752	625.117	0.456732	-6.8038	1.02e-11	3.79e-10	3.97438	3.33231	3.85218	6.43741	39.0761	47.6725	35.6864	0
LLGL2	-2.16919	123.901	0.311718	-6.95883	3.43e-12	1.41e-10	1.2315	1.49379	1.11121	1.56766	5.08914	8.25654	6.23097	0
LMCD1-AS1	1.20746	119.671	0.245381	4.92077	8.62e-07	1.2e-05	3.89041	4.42393	4.59298	4.4695	1.95736	1.8667	2.20287	0
LMO2	-1.59204	193.673	0.379799	-4.19181	2.77e-05	0.000247982	2.49098	2.70032	2.88914	2.53494	9.18181	7.53858	8.93735	0
LMOD1	-2.49371	69.7116	0.359314	-6.9402	3.92e-12	1.6e-10	0.559772	0.947985	0.555603	0.500317	3.27413	4.52315	3.83928	0
LMX1A	-6.98844	210.577	0.90234	-7.7448	9.57e-15	6.01e-13	0.223909	0.114907	0.111121	0.100063	20.7836	15.7592	19.8258	0
LMX1B	-6.47416	137.039	0.78201	-8.27887	1.24e-16	1.03e-14	0.363852	0.287268	0.148161	0.0333545	19.538	19.5644	20.7384	0
LONRF3	1.13076	105.404	0.265064	4.266	1.99e-05	0.000186238	3.49857	4.22284	4.22258	5.10323	2.09972	1.57951	2.54903	0
LOXL4	-1.54797	59.5278	0.506508	-3.05617	0.00224184	0.0104111	0.615749	0.890531	0.592643	1.1007	2.06413	2.69235	2.76932	0
LPAR1	-1.45624	150.984	0.408639	-3.56362	0.00036577	0.00231009	3.1907	2.64287	3.00026	2.40152	8.43445	8.54372	7.77297	0
LPAR3	-5.77586	24.8343	0.647254	-8.92364	4.51e-19	5.02e-17	0.111954	0.0574536	0.0370402	0.0333545	3.0606	4.12827	3.74487	0
LPAR4	-1.4669	38.3626	0.539775	-2.71762	0.00657543	0.0252134	0.951612	0.919258	1.03713	0.567026	2.27766	2.90774	2.51756	0
LPCAT2	-1.20891	91.3489	0.33142	-3.64765	0.000264646	0.00175099	1.56736	1.66616	1.59273	2.13469	3.9859	5.70778	3.27283	0
LPIN3	-2.6342	44.5306	0.456791	-5.76675	8.08e-09	1.73e-07	0.139943	0.459629	0.185201	0.400254	2.02854	2.29747	1.60495	0
LRGUK	1.39168	194.195	0.209845	6.63195	3.31e-11	1.1e-09	11.4473	11.1173	11.4825	7.03779	4.05708	3.91288	4.56308	0
LRIG3	-4.15863	142.571	0.589413	-7.05554	1.72e-12	7.55e-11	0.279886	0.402175	0.148161	0.900571	7.50915	9.83605	7.6471	0
LRMDA	2.5851	14.9921	0.597465	4.32678	1.51e-05	0.00014681	2.07116	1.35016	1.59273	0.633735	0.21353	0.323082	0.220287	0
LRMP	2.5035	28.832	0.62593	3.99965	6.34e-05	0.000510903	4.50616	1.83852	2.96322	0.767153	0.533826	0.646164	0.251756	0
LRP10	-1.47329	560.143	0.223714	-6.58559	4.53e-11	1.47e-09	7.33301	7.55515	6.37091	11.7741	23.4172	28.1799	22.3434	0
LRRC10B	-1.41741	1315.38	0.280361	-5.05564	4.29e-07	6.41e-06	20.3197	21.8898	20.1128	28.985	65.3403	67.0574	63.8831	0
LRRC1	-1.85381	234.229	0.206821	-8.96338	3.15e-19	3.53e-17	3.61053	3.99303	3.51882	4.43614	14.3421	16.2618	14.6019	0
LRRN4	-1.88726	14.023	0.4604	-4.09917	4.15e-05	0.000352612	0.447817	0.258541	0.259281	0.233481	1.35236	1.04104	1.19584	0
LTBP1	-3.14039	470.69	0.715558	-4.38873	1.14e-05	0.000114757	2.40702	1.63743	2.18537	5.06988	24.5916	32.6313	23.5077	0
LVRN	1.66035	28.4131	0.420172	3.95159	7.76e-05	0.000607956	1.25949	1.03417	1.22233	0.500317	0.355884	0.17949	0.472043	0
LYPD1	-1.15614	519.58	0.381368	-3.03156	0.00243292	0.0111612	15.0019	17.6957	14.8531	11.2405	32.1363	41.6776	31.2492	0
MAD2L1	-1.77281	408.37	0.396362	-4.4727	7.72e-06	8.25e-05	3.35863	3.73449	4.18554	6.27064	16.1215	17.1951	15.011	0
MAF	1.60166	1020.02	0.260174	6.1561	7.46e-10	1.96e-08	75.3733	86.4103	78.6734	47.2966	25.8728	25.5235	24.4833	0
MAFA	1.13256	69.1861	0.262455	4.31527	1.59e-05	0.000152994	3.21869	2.70032	3.0373	3.56893	1.42354	1.759	1.41613	0
MAFB	1.16185	228.648	0.209211	5.55349	2.8e-08	5.41e-07	12.4829	12.3525	13.0752	9.00571	5.30267	4.70264	6.76595	0
MAGEL2	-1.26257	3222.39	0.358585	-3.52099	0.000429936	0.00265198	45.4255	56.994	45.2261	107.101	157.763	175.039	160.841	0
MAGT1	-1.56439	1041.42	0.207647	-7.53389	4.92e-14	2.79e-12	13.6584	12.5823	14.8902	15.5098	42.3502	51.2982	41.1307	0
MAMDC2	-3.89042	86.4707	0.381606	-10.1949	2.09e-24	4.11e-22	0.727703	0.603263	0.666724	0.567026	9.43093	10.8053	10.322	0
MAP10	1.13927	68.2545	0.28906	3.94128	8.1e-05	0.0006298	1.76328	1.89597	1.74089	1.00063	0.925299	0.789756	0.629391	0
MAP3K20	-1.58583	574.458	0.397667	-3.98784	6.67e-05	0.000533821	4.84203	6.09008	5.14859	8.97235	19.4669	22.2568	18.8817	0
MAP3K21	-2.22547	122.258	0.326975	-6.80622	1e-11	3.75e-10	1.90322	2.09706	2.00017	1.73443	9.78681	9.44117	9.78702	0
MAP3K5	-2.22938	36.2518	0.37052	-6.0169	1.78e-09	4.36e-08	0.727703	0.574536	0.888965	0.433608	3.84355	3.23082	2.76932	0
MAP3K8	-1.59863	98.4085	0.337555	-4.73589	2.18e-06	2.66e-05	0.9796	0.919258	1.07417	1.4676	3.70119	3.33851	3.74487	0
2019-03-02	-1.24325	96.0191	0.358466	-3.46824	0.000523878	0.00312274	1.2315	1.06289	1.03713	1.43424	2.98943	3.518	2.5805	0
MASP1	1.56376	235.455	0.474635	3.29466	0.000985422	0.0052595	11.5873	17.7244	12.2233	21.2802	5.37385	5.06162	6.64007	0
MATN2	-2.26003	244.785	0.393201	-5.74778	9.04e-09	1.92e-07	4.78605	4.7112	4.92635	2.13469	20.4989	23.4055	19.6055	0
MBNL3	-2.5563	202.758	0.363035	-7.04148	1.9e-12	8.24e-11	2.2111	2.58541	2.48169	3.86912	17.9721	18.0208	16.7733	0
MCAM	-2.0038	1359.12	0.24776	-8.08765	6.08e-16	4.52e-14	12.0631	14.3347	11.6306	17.4777	54.4859	69.8934	54.8514	0
MCHR1	2.72492	502.274	0.213004	12.7928	1.8e-37	9.06e-35	41.0872	32.6337	38.2625	30.1858	5.94326	5.09751	6.1995	0
MCM10	-3.45893	139.174	0.763638	-4.52955	5.91e-06	6.49e-05	0.615749	0.746897	0.703764	0.96728	7.43798	11.0566	8.3709	0
MCM2	-1.16939	1315.08	0.384863	-3.03846	0.00237792	0.0109485	21.5512	19.0172	18.8164	27.6509	48.6849	59.3035	49.7533	0
MCM3	-1.17703	939.93	0.398095	-2.95667	0.00310985	0.0137191	14.1062	14.9092	16.3718	21.2802	37.2967	46.1648	38.0152	0
MCUB	-2.80391	217.217	0.567192	-4.94349	7.67e-07	1.08e-05	1.53937	1.98215	0.926005	2.40152	12.0289	14.8618	11.6437	0
MDFIC	-1.13048	106.104	0.396452	-2.85149	0.0043515	0.0180184	1.76328	2.26942	1.62977	2.66836	5.65856	4.30776	4.68896	0
MEIS1	1.55474	740.716	0.449164	3.46141	0.00053736	0.00318193	56.6209	39.6717	61.3756	28.6515	16.9401	17.0156	16.8991	0
MEIS2	4.50039	5809.91	0.794689	5.66308	1.49e-08	3.02e-07	847.69	689.357	866.185	219.739	31.3534	29.903	31.3437	0
MELK	-2.3257	169.248	0.6126	-3.79645	0.000146782	0.00106097	2.23909	1.52252	1.48161	2.53494	9.53769	12.3489	9.56674	0
MERTK	-1.73276	51.4647	0.438147	-3.95475	7.66e-05	0.00060202	0.58776	0.344722	0.814884	0.767153	2.31325	2.58465	1.79376	0
MEST	-1.27986	16726.9	0.307014	-4.16875	3.06e-05	0.000270745	269.362	287.642	260.133	473.267	844.726	866.865	814.935	0
MET	-2.12667	110.645	0.458507	-4.63825	3.51e-06	4.06e-05	1.98719	2.06833	1.74089	1.50095	7.54474	9.47707	8.55971	0
METAP1D	1.14314	627.062	0.245737	4.65186	3.29e-06	3.82e-05	44.4739	48.261	45.5224	24.4822	19.3245	20.6413	19.0076	0
METTL7A	-2.86175	50.8969	0.497944	-5.74714	9.08e-09	1.92e-07	0.671726	0.603263	0.740804	0.433608	4.80443	4.77443	4.68896	0
MFAP3L	-1.18891	198.355	0.230957	-5.14775	2.64e-07	4.11e-06	4.03036	4.13666	4.81523	2.93519	9.78681	9.29758	9.97584	0
MFAP5	-7.33764	23.2906	0.968788	-7.57405	3.62e-14	2.12e-12	0.0279886	0.0287268	0	0.0333545	3.84355	4.66674	3.65047	0
MFGE8	-3.11292	245.978	0.557168	-5.58704	2.31e-08	4.54e-07	1.39943	1.49379	1.29641	3.16867	15.2674	19.708	16.4586	0
MFSD7	-1.86741	26.243	0.348348	-5.36077	8.29e-08	1.45e-06	0.419829	0.775624	0.444482	0.433608	2.09972	2.08208	1.91964	0
MGAM	1.03848	33.6294	0.316648	3.27959	0.00103958	0.00550481	1.2315	1.14907	0.703764	1.06734	0.605003	0.35898	0.66086	0
MGAT4C	1.01974	1069.19	0.287799	3.54323	0.000395263	0.00247793	45.8453	45.9629	48.1893	31.4199	24.3425	21.8978	21.4937	0
MGAT5B	1.06197	1587.66	0.218719	4.8554	1.2e-06	1.59e-05	60.1755	78.7976	66.2649	53.8008	32.9549	33.2774	33.1689	0
MGST1	-2.03103	144.57	0.450732	-4.50607	6.6e-06	7.18e-05	1.62334	1.72361	1.51865	2.10133	8.11416	6.92831	7.83591	0
MICA	-3.77324	99.1224	0.379713	-9.93708	2.87e-23	5.14e-21	0.447817	0.229815	0.407442	0.500317	5.8365	6.74882	4.78337	0
MICAL2	-2.73171	61.7073	0.389009	-7.02224	2.18e-12	9.36e-11	0.447817	0.172361	0.518563	0.400254	1.95736	3.44621	2.73785	0
MIMT1	-6.24353	21.8879	0.838533	-7.44578	9.64e-14	5.21e-12	0.0559772	0	0.0740804	0	2.74031	2.62055	2.29728	0
MIR124-2HG	1.37029	4926.98	0.501047	2.73484	0.00624103	0.0241609	262.589	220.88	253.355	146.159	100.466	82.6372	90.3805	0
MIR135A1	-1.22075	18.8499	0.420926	-2.90016	0.00372977	0.0158385	0.335863	0.660717	0.444482	0.400254	1.17442	1.00514	1.25878	0
MIR135B	-1.03723	20.7114	0.367032	-2.82598	0.00471359	0.0192556	0.419829	0.804351	0.555603	0.30019	1.06765	1.36412	1.00703	0
MIR222HG	-2.14943	18.6164	0.497432	-4.32105	1.55e-05	0.00014984	0.139943	0.201088	0.370402	0.333545	1.17442	1.25643	1.22731	0
MIR34AHG	-3.34454	47.7688	0.560347	-5.9687	2.39e-09	5.71e-08	0.223909	0.315995	0.148161	0.30019	2.63354	3.12312	2.36021	0
MIR4435-2HG	-1.96494	70.4809	0.377786	-5.2012	1.98e-07	3.19e-06	1.09155	0.71817	0.926005	1.4676	3.59443	4.98982	4.62602	0
MIR641	-1.02904	27.7633	0.346201	-2.97239	0.00295494	0.0131508	0.699715	0.775624	0.333362	0.633735	1.13883	1.7231	1.19584	0
MISP	-1.00695	56.2042	0.407841	-2.46897	0.0135504	0.0450581	1.11954	1.46507	1.11121	0.800507	2.09972	2.40516	2.73785	0
MITF	-4.43644	142.013	0.28076	-15.8015	3.04e-56	3.26e-53	0.699715	0.890531	0.926005	1.06734	20.8904	22.7952	18.4097	0
MMEL1	-2.53777	76.9404	0.352763	-7.19397	6.29e-13	2.96e-11	0.251897	0.258541	0.481523	0.266836	1.35236	2.62055	1.79376	0
MMP10	-3.19176	15.7883	0.640317	-4.98466	6.21e-07	8.91e-06	0.279886	0.172361	0.148161	0.0667089	1.42354	2.15388	1.38466	0
MMP14	-4.01064	377.28	0.513598	-7.80892	5.77e-15	3.72e-13	0.643737	1.23525	0.926005	1.56766	15.2318	23.1183	18.3782	0
MMP28	-2.16318	19.2329	0.402628	-5.37264	7.76e-08	1.36e-06	0.363852	0.574536	0.333362	0.30019	2.24207	1.57951	1.8567	0
MMRN1	1.89908	1465.35	0.439138	4.32455	1.53e-05	0.00014819	72.5464	66.3302	79.6735	36.2563	19.5024	16.6567	18.5041	0
MNX1	1.90518	21.79	0.567951	3.35448	0.000795136	0.00438467	1.17552	1.09162	1.11121	1.9012	0.569415	0.251286	0.314695	0
MOCOS	-1.45868	30.4758	0.527218	-2.76674	0.00566192	0.0223334	0.58776	0.63199	0.444482	0.466963	1.35236	2.08208	1.29025	0
MOV10	-2.17449	178.974	0.455764	-4.77109	1.83e-06	2.29e-05	1.62334	2.47051	1.44457	2.73507	7.93621	12.3848	9.75555	0
MPRIPP1	1.17205	60.6314	0.243688	4.80963	1.51e-06	1.94e-05	1.9592	2.49923	2.44465	3.06861	1.10324	1.07694	1.35319	0
MRC2	-2.28077	1013.76	0.359785	-6.33926	2.31e-10	6.65e-09	7.33301	7.61261	6.59316	13.5753	40.5708	54.888	42.3265	0
MRI1	-1.32774	530.223	0.142369	-9.32607	1.1e-20	1.48e-18	7.05312	10.1406	7.66732	7.80495	20.2142	25.2363	20.4237	0
MSN	2.35411	1976.14	0.284447	8.2761	1.27e-16	1.05e-14	62.4425	50.7028	61.3015	75.1143	12.4204	14.5746	12.3361	0
MSRB3	-2.93531	48.3504	0.57137	-5.13732	2.79e-07	4.32e-06	0.727703	0.545809	0.629683	0.200127	3.66561	5.4206	3.83928	0
MSTN	-1.60362	63.0774	0.551755	-2.90639	0.0036562	0.0156	2.07116	3.18868	2.14833	1.20076	7.61592	5.74368	7.52122	0
MSX1	1.58117	117.973	0.356344	4.43721	9.11e-06	9.45e-05	5.1499	5.19955	3.88922	1.76779	1.31677	1.61541	1.35319	0
MTMR11	-1.50685	77.7314	0.214836	-7.01396	2.32e-12	9.83e-11	1.31546	1.35016	1.51865	1.50095	3.84355	4.84623	4.24839	0
MTUS1	1.29593	716.324	0.380561	3.40532	0.000660868	0.00377732	46.3771	45.532	48.819	42.06	20.321	20.2465	19.1964	0
MUC1	-1.1008	82.9272	0.24918	-4.41769	9.98e-06	0.000102129	1.25949	1.80979	1.22233	1.26747	2.95384	2.87184	3.74487	0
MVP	-1.01265	769.901	0.253218	-3.99912	6.36e-05	0.000511798	7.41697	10.4853	8.22292	10.6734	19.3957	21.0003	19.2594	0
MXD3	-1.15639	233.01	0.436694	-2.64805	0.00809576	0.0298175	2.77087	4.05048	3.9633	5.13659	7.90063	12.4207	8.27649	0
MYBL1	-1.36623	109.906	0.372251	-3.67017	0.000242389	0.00162777	2.04317	2.01088	1.88905	3.0019	5.62297	6.71292	6.23097	0
MYBL2	-4.18406	250.556	0.938355	-4.45893	8.24e-06	8.69e-05	0.755692	0.861804	0.963045	1.76779	17.9366	25.3799	20.5496	0
MYC	-1.29088	191.418	0.34083	-3.78746	0.000152196	0.00109456	3.75047	3.9643	4.1485	4.00254	10.2139	11.6668	9.31498	0
MYD88	1.87573	57.0211	0.405208	4.62906	3.67e-06	4.23e-05	2.57495	2.90141	2.74097	2.2681	1.03206	0.466674	0.786738	0
MYH15	1.1092	40.9272	0.305065	3.63596	0.000276942	0.00182336	1.76328	1.80979	1.77793	1.56766	0.960887	0.89745	0.723799	0
MYH9	-2.29557	4423.62	0.250697	-9.15676	5.35e-20	6.39e-18	49.2319	54.9544	51.0044	82.8525	279.654	365.729	297.104	0
MYL12A	-1.06249	822.999	0.173749	-6.11505	9.65e-10	2.49e-08	22.7827	16.8626	19.9647	19.1788	42.5637	49.1802	40.5957	0
MYL9	-4.94098	78.3329	0.574166	-8.6055	7.6e-18	7.34e-16	0.111954	0.258541	0.518563	0.433608	8.64798	14.6105	9.03176	0
MYLK	-1.3151	218.806	0.382266	-3.44028	0.000581123	0.00339125	3.05076	2.81523	3.2225	3.7357	8.04298	9.83605	7.80444	0
MYO1E	-1.32267	264.399	0.307097	-4.30699	1.65e-05	0.000157703	4.61812	4.30902	4.66707	6.7376	12.7406	16.2618	11.9899	0
MYO5C	-2.19428	39.1669	0.638847	-3.43475	0.000593094	0.00344863	0.559772	0.430902	0.666724	0.567026	2.52678	2.90774	2.73785	0
MYOF	-3.96624	267.768	0.479595	-8.26999	1.34e-16	1.09e-14	2.49098	1.69488	2.03721	1.63437	29.574	37.2262	31.9101	0
MYRIP	-3.61544	146.316	0.335688	-10.7703	4.76e-27	1.16e-24	1.39943	1.26398	1.44457	1.13405	16.7977	17.0515	17.6859	0
NAAA	-1.71622	57.859	0.330035	-5.2001	1.99e-07	3.2e-06	0.867646	1.37889	1.03713	0.366899	3.59443	3.26672	2.76932	0
NBPF14	-3.53157	38.9968	0.568377	-6.21343	5.18e-10	1.42e-08	0.139943	0.172361	0.185201	0.233481	2.06413	2.58465	2.10846	0
NBPF19	-3.67187	41.491	0.415698	-8.83302	1.02e-18	1.07e-16	0.139943	0.315995	0.111121	0.166772	2.66913	2.87184	2.10846	0
NBPF26	-2.05659	38.1175	0.294145	-6.99173	2.72e-12	1.13e-10	0.39184	0.574536	0.592643	0.366899	1.95736	2.29747	2.13993	0
NBPF8	-1.38014	106.189	0.355484	-3.88243	0.000103416	0.000781387	1.93121	1.89597	2.25945	1.60101	5.12473	5.63598	5.28688	0
NCAPG	-1.92172	236.633	0.576722	-3.33215	0.00086178	0.00470231	2.85484	2.49923	2.81506	4.53621	12.7406	13.713	12.3675	0
NCAPH	-2.27504	109.2	0.683419	-3.32891	0.000871881	0.00474619	1.17552	1.20653	1.29641	1.53431	6.4415	8.11294	5.75892	0
NCEH1	-2.47942	111.11	0.313068	-7.91973	2.38e-15	1.65e-13	0.9796	1.00544	1.66681	1.26747	7.26004	8.43603	6.23097	0
NCMAP	-2.19327	35.4606	0.46517	-4.71499	2.42e-06	2.91e-05	0.643737	0.373449	0.629683	0.366899	2.81148	2.36927	2.20287	0
NDC80	-2.42043	129.94	0.73451	-3.2953	0.000983173	0.00525619	0.559772	1.35016	1.14825	1.93456	6.54827	8.8309	6.16803	0
NDE1	-1.53563	228.211	0.479214	-3.20447	0.00135311	0.00682437	1.59535	2.18324	2.48169	5.53684	8.50563	9.72835	9.40939	0
NDRG1	-1.04629	1922.8	0.428895	-2.4395	0.0147078	0.0480543	16.3453	17.1786	17.3348	73.0129	71.2836	62.5702	73.9219	0
NDRG4	1.03216	18215.6	0.105186	9.81271	9.93e-23	1.74e-20	630.471	615.242	623.016	619.793	323.712	315.543	337.794	0
NECAB1	1.13409	267.299	0.464073	2.44377	0.0145348	0.047634	14.3022	19.5917	14.9642	7.73824	6.61944	7.25139	6.73448	0
NEDD4	-1.38441	448.671	0.243242	-5.69149	1.26e-08	2.59e-07	7.1091	7.23916	6.92652	10.3065	20.3922	28.4671	17.6229	0
NEDD9	-2.43172	376.875	0.317682	-7.65456	1.94e-14	1.18e-12	4.1703	4.30902	3.55586	5.33672	22.7054	29.544	23.2245	0
NEK2	-2.71094	112.483	0.735917	-3.68375	0.000229825	0.00155375	0.58776	0.287268	0.629683	2.03462	5.44503	8.29243	5.09806	0
NEK6	-1.51316	487.129	0.225573	-6.70806	1.97e-11	6.81e-10	7.50094	7.87115	7.40804	10.3065	23.0969	28.7902	24.1371	0
NELL1	-1.71392	121.411	0.641031	-2.6737	0.00750203	0.0280526	2.29506	1.72361	1.59273	2.86848	7.72268	6.42574	8.24502	0
NEMP1	-1.00688	516.561	0.294797	-3.4155	0.000636653	0.00366098	8.76043	8.07223	7.44508	12.5413	20.6769	21.0362	17.9062	0
NENF	-1.19805	459.748	0.240182	-4.98812	6.1e-07	8.78e-06	12.343	8.33078	7.7414	7.90501	22.9901	21.1798	22.7525	0
NES	-1.02117	21781.3	0.252967	-4.03676	5.42e-05	0.000444698	305.355	293.904	317.323	430.073	650.058	851.716	701.55	0
NET1	-1.34168	1024.6	0.242107	-5.54167	3e-08	5.72e-07	20.6556	22.608	22.7797	18.345	56.9415	59.4471	55.1976	0
NETO2	1.00539	3246.97	0.289935	3.46763	0.000525064	0.00312865	225.588	208.672	228.39	113.405	106.836	99.9759	102.559	0
NEUROD1	1.9743	118.924	0.796552	2.47855	0.0131917	0.0441018	1.48339	1.83852	1.66681	17.9114	2.02854	1.22053	1.51054	0
NEXN	-1.55132	70.0395	0.317274	-4.88953	1.01e-06	1.37e-05	1.53937	1.63743	2.07425	1.00063	4.34179	6.35394	3.99663	0
NFAM1	-1.14848	79.6718	0.41119	-2.79308	0.00522094	0.0209617	1.73529	1.9247	1.96313	1.50095	3.52325	4.77443	4.37426	0
NFATC1	-1.30616	45.1194	0.417051	-3.1319	0.00173676	0.00837214	0.755692	0.746897	0.481523	0.600381	1.88619	1.7949	1.47907	0
NFATC4	-1.53656	618.501	0.394004	-3.89986	9.62e-05	0.000733066	8.20066	8.81913	8.25996	13.6753	28.0081	33.9954	29.1093	0
NFIA	-3.91177	304.79	0.455931	-8.57975	9.51e-18	8.97e-16	2.35104	2.12578	1.77793	2.635	35.4105	38.6621	33.6095	0
NFKB2	-1.57949	213.683	0.231325	-6.82802	8.61e-12	3.31e-10	2.37903	2.7865	1.96313	2.96855	8.00739	8.50782	7.77297	0
NGFR	2.30303	1493.04	0.193536	11.8997	1.19e-32	4.91e-30	50.4074	40.9932	54.5232	40.3589	10.9256	9.29758	10.0703	0
NHLH1	2.24922	634.565	0.825886	2.72341	0.00646121	0.0248463	3.10673	4.76865	3.88922	33.3878	1.81501	3.08723	2.86373	0
NID1	-4.32536	144.296	0.4319	-10.0147	1.31e-23	2.39e-21	0.447817	0.459629	0.370402	0.767153	9.2174	13.3899	10.4164	0
NKAIN2	1.29152	537.488	0.454038	2.84453	0.00444776	0.0183369	30.9554	34.3573	36.1883	26.817	15.5165	11.2002	15.2627	0
NKAIN3	1.69925	207.717	0.337241	5.03868	4.69e-07	6.98e-06	9.29221	10.4566	9.37117	9.13913	3.23855	3.5539	2.67491	0
NKD1	-1.52202	1159.59	0.256944	-5.92355	3.15e-09	7.25e-08	14.3302	16.719	17.0015	14.209	44.272	53.5598	45.7252	0
NKX2-8	-2.54074	26.3508	0.587744	-4.32286	1.54e-05	0.000148987	0.335863	0.229815	0.481523	0.166772	1.8506	1.7949	1.98258	0
NKX6-1	-4.27012	775.184	0.803837	-5.31217	1.08e-07	1.85e-06	2.18311	1.23525	0.963045	4.00254	46.087	37.7288	47.0469	0
NKX6-2	-3.55459	724.407	1.00712	-3.52947	0.000416395	0.00258229	2.77087	2.72905	2.66689	5.30336	50.1441	30.6928	46.6693	0
NLGN4Y	8.5097	438.407	1.30438	6.52394	6.85e-11	2.12e-09	36.1053	36.0521	37.8921	30.1524	0.106765	0.107694	0.0944086	1
NMU	1.84388	352.787	0.292511	6.30364	2.91e-10	8.25e-09	25.2737	14.6507	22.1871	11.5073	5.26708	6.06676	5.12953	0
NOG	-3.31155	225.701	0.472339	-7.01097	2.37e-12	1e-10	2.04317	1.43634	1.33345	3.16867	21.2819	23.0106	19.6999	0
NOS2	-1.39272	176.169	0.311785	-4.46693	7.94e-06	8.43e-05	2.57495	2.21196	2.48169	2.86848	6.22797	8.00525	7.17505	0
NOTCH2	-4.17071	975.953	0.582209	-7.1636	7.86e-13	3.6e-11	2.77087	2.93013	3.44474	6.70425	72.2445	88.1655	70.3973	0
NOTCH3	-1.99408	960.628	0.446543	-4.46558	7.99e-06	8.46e-05	8.45255	8.53186	10.0749	13.3418	38.0084	50.6521	41.1307	0
NPAS3	1.19926	1090.99	0.220038	5.45023	5.03e-08	9.17e-07	66.8647	54.5522	64.1536	47.8637	29.8943	23.7286	27.882	0
NPIPA1	1.08258	67.2435	0.266267	4.06576	4.79e-05	0.000399565	2.77087	2.67159	2.22241	2.76842	1.31677	1.25643	1.38466	0
NPPB	-2.25728	61.1368	0.665218	-3.39329	0.000690594	0.00391944	0.867646	1.14907	0.740804	2.2014	3.9859	10.4463	4.78337	0
NPR3	-3.41117	160.6	0.219614	-15.5326	2.09e-54	1.98e-51	2.15512	1.32143	1.92609	1.60101	19.538	20.6413	19.637	0
NPY1R	2.20847	232.439	0.657941	3.35665	0.000788942	0.00436095	24.2661	17.6383	22.5945	2.40152	3.70119	3.66159	4.18545	1
NQO1	-2.93681	343.238	0.177156	-16.5776	1.01e-61	1.17e-58	4.56214	4.51011	4.1485	4.80304	35.2325	39.5596	36.1585	0
NR3C2	-3.52377	108.044	0.266997	-13.1978	9.03e-40	5.2e-37	0.643737	0.890531	0.666724	0.833862	9.75122	10.2668	8.0562	0
NR4A2	-1.01426	252.801	0.32998	-3.07371	0.00211418	0.00990098	6.43737	9.07767	6.6302	7.53811	16.6554	14.5746	16.8362	0
NR4A3	1.18619	275.67	0.316011	3.75362	0.000174296	0.00122884	14.694	11.8354	15.7791	7.33798	5.55179	4.55904	7.3324	0
NR5A1	-2.4763	79.4219	0.444056	-5.57655	2.45e-08	4.81e-07	0.78368	0.603263	0.592643	0.400254	3.52325	3.44621	3.68194	0
NR5A2	1.71697	51.7194	0.600887	2.85739	0.00427147	0.0177586	1.00759	1.69488	1.37049	4.20266	0.747357	0.789756	0.503513	0
NRGN	1.30232	40.0827	0.448648	2.90276	0.0036989	0.0157441	2.74288	4.2803	3.11138	1.33418	1.38795	1.29233	1.03849	0
NRK	-5.98122	20.7193	0.764901	-7.81959	5.3e-15	3.46e-13	0.0279886	0.0574536	0.0740804	0.0333545	3.52325	2.87184	3.17842	0
NRXN3	1.28267	1363.84	0.236548	5.42245	5.88e-08	1.06e-06	82.7622	101.348	79.7105	72.2791	37.7237	35.3954	37.5432	0
NSUN7	1.06174	111.58	0.29666	3.57896	0.00034496	0.00219327	3.75047	3.87812	3.25954	3.03526	1.45912	1.97439	1.91964	0
NT5DC3	-1.42128	286.708	0.169076	-8.40615	4.24e-17	3.63e-15	5.73766	4.73992	5.40787	3.80241	13.7371	15.4002	13.2172	0
NUAK2	-1.41045	862.005	0.290141	-4.86126	1.17e-06	1.55e-05	10.3558	10.83	11.5195	18.0114	34.4496	38.1237	36.0956	0
NUF2	-2.90637	129.041	0.703349	-4.13218	3.59e-05	0.000311343	0.923623	1.00544	0.740804	1.70108	8.68357	10.0155	7.7415	0
NUP93	1.1489	6461.9	0.149594	7.68012	1.59e-14	9.74e-13	402.14	375.948	396.886	257.697	175.949	166.064	175.569	0
NWD1	-1.4197	42.1789	0.382174	-3.7148	0.000203364	0.00140302	0.9796	0.603263	0.777844	1.13405	2.66913	2.29747	2.54903	0
NXPH1	1.79313	979.193	0.407873	4.3963	1.1e-05	0.000111521	94.1256	107.754	94.3784	44.228	28.2572	22.867	27.3156	0
NXPH3	-1.32659	205.47	0.264006	-5.02486	5.04e-07	7.43e-06	2.88282	3.64831	3.51882	3.86912	9.60887	8.50782	9.88143	0
OAF	-3.38107	70.5474	0.841673	-4.01709	5.89e-05	0.000479315	0.111954	0.0861804	0.0740804	0.667089	2.34883	3.12312	2.45462	0
OCA2	-1.29897	141.071	0.23393	-5.55281	2.81e-08	5.42e-07	2.12713	3.15995	2.22241	3.30209	6.61944	8.36423	6.41978	0
OCLN	-2.71424	43.955	0.474347	-5.72206	1.05e-08	2.19e-07	0.307874	0.402175	0.629683	0.600381	3.30972	4.05647	2.80079	0
OIP5	-1.43248	42.0301	0.564234	-2.5388	0.0111234	0.0384055	0.699715	0.603263	0.814884	1.03399	2.09972	2.15388	2.5805	0
OLFM1	-5.02898	1753.1	0.17303	-29.0642	1.02e-185	8.2e-182	1.51138	1.35016	2.25945	1.53431	62.3865	49.9341	60.0439	0
OLFML2A	-3.88315	275.29	0.534798	-7.26097	3.84e-13	1.85e-11	2.26708	2.09706	2.22241	2.03462	31.9584	37.5134	32.7283	0
OLIG2	1.2552	1009.9	0.334698	3.75023	0.000176669	0.0012434	12.5389	12.9271	10.5935	30.9196	7.93621	6.03086	8.68559	0
ONECUT1	1.90609	493.002	0.510998	3.73014	0.000191375	0.00132891	32.1309	30.077	37.2254	36.9901	10.7833	7.71807	10.7311	0
OPRK1	2.95616	318.725	0.441974	6.68854	2.25e-11	7.73e-10	37.4207	27.8076	35.4845	17.8113	3.80796	3.69749	4.72043	0
OPRM1	1.76239	31.2795	0.491198	3.58794	0.000333304	0.0021367	3.02277	2.15451	3.5929	0.733798	0.605003	0.71796	0.912616	0
OR5AH1P	1.35084	14.5383	0.465524	2.90176	0.00371069	0.0157824	1.20351	1.43634	1.14825	0.733798	0.391472	0.35898	0.66086	0
ORC1	-1.79523	97.9511	0.670464	-2.67759	0.00741543	0.0277932	1.25949	1.09162	1.44457	1.66772	4.84002	5.4206	5.00366	0
ORC6	-1.17086	223.075	0.334523	-3.50007	0.000465129	0.00282795	2.96679	3.1025	3.29658	4.16931	6.93974	9.69246	7.89885	0
OSBPL10	-2.35128	133.967	0.32457	-7.2443	4.35e-13	2.07e-11	1.9592	2.12578	2.07425	2.03462	10.4986	12.3848	10.6996	0
OSGIN1	-1.2894	71.1803	0.241243	-5.34484	9.05e-08	1.58e-06	1.42742	1.49379	1.18529	0.800507	3.20296	3.6257	2.86373	0
OTP	3.08805	320.332	1.04909	2.94356	0.0032446	0.0141932	12.0631	10.6864	10.0379	89.8903	4.51973	2.87184	4.37426	0
OTX1	-2.44337	509.443	0.396007	-6.17002	6.83e-10	1.82e-08	1.59535	1.32143	1.25937	0.867216	8.04298	6.92831	7.04918	0
OTX2-AS1	-1.99359	97.8186	0.575139	-3.46628	0.000527714	0.00313749	0.9796	0.919258	1.14825	0.567026	4.05708	3.6257	3.83928	0
OXTR	-1.79188	67.4928	0.289202	-6.19595	5.79e-10	1.56e-08	1.42742	1.63743	1.48161	1.40089	5.2315	5.60009	5.69599	0
P2RY1	-1.98214	450.768	0.452625	-4.3792	1.19e-05	0.00011927	7.41697	9.16385	7.1858	11.7074	38.2219	37.3698	37.1655	0
P3H2	-3.0092	83.326	0.422278	-7.12611	1.03e-12	4.62e-11	0.755692	0.861804	1.03713	1.16741	8.00739	9.29758	7.39534	0
PABPC5-AS1	1.34687	42.5925	0.371714	3.62342	0.000290738	0.001901	1.59535	1.46507	1.37049	1.26747	0.605003	0.394878	0.786738	0
PACSIN3	-3.11548	82.4983	0.484175	-6.43462	1.24e-10	3.72e-09	0.895635	0.430902	0.888965	0.567026	6.22797	7.21549	5.91627	0
PALD1	-2.15634	226.491	0.408283	-5.2815	1.28e-07	2.16e-06	1.51138	1.40761	1.51865	1.03399	7.3668	6.53343	5.66452	0
PALLD	-1.53883	1667.92	0.177212	-8.68352	3.84e-18	3.8e-16	30.0597	30.077	28.2617	43.6944	100.893	113.725	94.5974	0
PAPLN	-1.44345	38.8782	0.350516	-4.11808	3.82e-05	0.000328188	0.531783	1.06289	0.703764	0.933925	1.95736	2.51286	2.5805	0
PAPSS2	-2.27836	244.684	0.387719	-5.87631	4.2e-09	9.3e-08	1.42742	1.40761	1.22233	2.16804	6.79739	10.4822	7.08064	0
PARD3B	-1.42501	223.698	0.442558	-3.21994	0.00128218	0.00652586	5.51375	3.73449	4.70411	4.90311	13.4524	13.9284	13.3431	0
PARM1	-2.62805	1143.73	0.342044	-7.68338	1.55e-14	9.54e-13	7.75284	5.48682	8.66741	17.3443	63.3118	69.5703	63.474	0
PARP12	-2.85832	25.0329	0.584906	-4.88681	1.02e-06	1.39e-05	0.251897	0.402175	0.111121	0.266836	2.56237	1.8667	1.63642	0
PARP14	-3.24721	102.263	0.646574	-5.02217	5.11e-07	7.51e-06	0.447817	0.660717	0.740804	1.03399	6.58386	8.32833	7.11211	0
PARP4	-1.12339	481.726	0.317659	-3.53647	0.000405509	0.00253083	5.93358	7.15298	6.48203	10.3399	16.4774	18.5952	17.4027	0
PARP9	-3.17952	30.6752	0.666176	-4.77279	1.82e-06	2.27e-05	0.111954	0.287268	0.222241	0.266836	1.81501	2.58465	2.04552	0
PAWR	-1.45438	1174.3	0.169967	-8.55684	1.16e-17	1.09e-15	22.1949	20.1375	19.4461	21.7471	57.0126	72.7293	54.4108	0
PAX6	2.89584	1338.54	0.485697	5.96224	2.49e-09	5.89e-08	71.9586	52.1104	70.4134	43.3942	8.8971	8.72321	8.02473	0
PBK	-2.61044	86.319	0.758878	-3.43987	0.000581996	0.00339266	0.643737	1.12035	1.18529	0.867216	5.26708	8.25654	5.19247	0
PBXIP1	-1.21647	1221.8	0.304016	-4.00133	6.3e-05	0.000507797	25.0218	25.2221	25.9652	23.9485	58.0447	68.6369	60.2956	0
PCAT7	5.54874	160.481	0.425271	13.0475	6.56e-39	3.65e-36	6.82921	6.23372	6.74132	6.13722	0.21353	0.107694	0.125878	0
PCDH11Y	4.57866	52.2966	0.74953	6.10871	1e-09	2.58e-08	1.2315	1.29271	1.33345	1.23412	0.106765	0	0.0629391	1
PCDH18	-1.57085	752.852	0.292054	-5.37864	7.51e-08	1.32e-06	14.0503	10.0831	13.5567	12.0743	40.2861	38.5185	39.9978	0
PCDHA12	1.25826	507.727	0.119462	10.5327	6.1e-26	1.43e-23	24.9098	27.7788	28.6691	22.8145	10.2139	12.1335	12.5563	0
PCDHA1	1.39849	113.689	0.247428	5.65209	1.59e-08	3.2e-07	7.38899	6.77953	6.74132	6.03716	2.52678	2.54876	3.11548	0
PCDHA2	-1.91329	243.24	0.158435	-12.0762	1.41e-33	6.15e-31	3.89041	4.02175	4.11146	5.16994	16.6554	16.5849	18.6929	0
PCDHA6	2.2617	833.293	0.271793	8.32139	8.69e-17	7.26e-15	65.6892	59.5794	68.5984	57.5698	14.6624	13.6771	13.7522	0
PCDHB18P	-1.07351	178.565	0.213785	-5.02144	5.13e-07	7.53e-06	6.57732	6.98062	7.07468	5.80368	13.9151	13.713	16.9621	0
PCDHB2	1.46747	2333.52	0.166121	8.83371	1.01e-18	1.07e-16	118.951	110.34	122.27	99.6298	46.3005	42.6827	41.9489	0
PCDHB3	1.21227	336.315	0.131135	9.24441	2.37e-20	3e-18	15.0019	14.9954	15.668	14.4758	6.29915	7.28729	7.23799	0
PCDHB4	1.5147	108.621	0.273078	5.54675	2.91e-08	5.59e-07	4.59013	4.73992	5.70419	5.70361	1.99295	2.47696	1.38466	0
PCDHB5	-1.12875	787.973	0.426316	-2.64768	0.00810463	0.0298286	21.4672	25.9403	24.1873	20.98	54.1656	55.247	52.9632	0
PCDHB6	1.01177	92.0201	0.242652	4.16964	3.05e-05	0.000269831	4.98197	6.60717	5.33379	3.53557	2.88266	3.19492	2.07699	0
PCDHB7	1.03661	75.4758	0.262194	3.95359	7.7e-05	0.000604064	3.02277	3.13122	4.48186	3.10197	1.88619	1.57951	1.88817	0
PCDHB8	1.81398	103.264	0.23372	7.76134	8.4e-15	5.29e-13	7.66887	8.87659	8.81557	8.17185	3.16737	2.18978	2.29728	0
PCDHGA9	-1.24066	22.8878	0.368578	-3.36607	0.000762464	0.00423492	0.503795	0.545809	0.296322	0.533672	1.24559	1.22053	1.1329	0
PCDHGB4	-1.20205	579.545	0.368757	-3.25975	0.00111512	0.0058113	7.92077	10.514	8.1118	8.37197	21.7089	20.6054	22.0916	0
PCDHGB5	-2.43798	33.8351	0.404766	-6.02318	1.71e-09	4.22e-08	0.447817	0.517083	0.407442	0.366899	2.59795	2.04619	2.92667	0
PCDHGB6	1.54537	2142.58	0.187088	8.2601	1.46e-16	1.18e-14	114.557	116.43	118.566	124.345	42.1011	41.5699	46.7323	0
PCDHGB7	-1.70899	490.891	0.251198	-6.80335	1.02e-11	3.8e-10	5.4018	7.67006	5.11155	5.97045	20.8548	20.1029	22.3748	0
PCDHGC3	-1.47934	150.191	0.248566	-5.95149	2.66e-09	6.25e-08	1.81926	2.44178	1.81497	2.13469	6.33474	6.85652	5.22394	0
PCDHGC4	1.12891	132.779	0.219576	5.14133	2.73e-07	4.24e-06	5.79364	6.23372	5.14859	4.26937	2.7759	2.51286	2.5805	0
PCLAF	-1.83202	49.7194	0.684091	-2.67803	0.00740559	0.0277628	0.78368	0.919258	0.888965	0.667089	3.34531	3.44621	2.51756	0
PCSK2	-1.21591	1162.13	0.290878	-4.18014	2.91e-05	0.000258953	17.101	15.5125	16.9274	18.0448	42.3858	40.5647	43.2077	0
PCSK6	1.37396	301.844	0.320027	4.29326	1.76e-05	0.000166458	11.6712	8.81913	11.3713	5.27001	4.16384	3.66159	3.65047	0
PCSK9	-4.29983	68.552	0.581357	-7.3962	1.4e-13	7.33e-12	0.0279886	0.0287268	0.0740804	0.30019	2.09972	3.01543	1.51054	0
PDCD6IPP2	2.7241	32.3467	0.387825	7.02403	2.16e-12	9.27e-11	1.37144	2.32687	1.62977	1.96791	0.284707	0.215388	0.377634	0
PDE1A	2.29275	2581.35	0.523387	4.38061	1.18e-05	0.000118671	225.84	274.916	222.5	170.742	51.4964	39.9545	54.4423	0
PDE1C	-2.87736	230.57	0.315939	-9.10731	8.45e-20	9.87e-18	2.91081	2.75777	2.81506	3.46887	24.9475	24.5901	21.0846	0
PDE2A	-1.00562	1166.03	0.374222	-2.68723	0.00720464	0.0271483	15.8135	16.3456	16.631	17.0441	35.0546	35.539	35.592	0
PDGFB	-1.07698	136.6	0.362001	-2.97508	0.00292916	0.0130555	4.45018	2.75777	3.11138	1.60101	6.26356	8.47192	5.4757	0
PDGFRB	-3.21833	261.544	0.488761	-6.58467	4.56e-11	1.48e-09	0.923623	0.71817	1.55569	2.56829	13.5236	17.7336	12.0843	0
PDLIM1	-2.4588	118.016	0.58752	-4.18505	2.85e-05	0.000254401	1.28747	1.63743	1.70385	2.06798	8.61239	13.5694	7.48975	0
PDLIM3	-2.52972	224.972	0.294614	-8.58656	8.96e-18	8.55e-16	2.04317	2.32687	2.96322	3.3688	12.278	24.626	12.871	0
PDLIM5	-1.19494	2310.71	0.204971	-5.82982	5.55e-09	1.21e-07	44.166	60.0678	47.93	71.3786	135.627	150.987	125.217	0
PDPN	-2.25623	320.685	0.424787	-5.31144	1.09e-07	1.85e-06	2.54696	3.2174	3.11138	4.93646	15.8013	21.2875	16.1124	0
PDYN	-1.27091	339.306	0.284143	-4.47279	7.72e-06	8.25e-05	3.83444	6.0039	3.88922	4.23602	11.4951	12.1694	11.1087	0
PEG3	-6.63709	4749.42	0.321049	-20.6731	6.05e-95	1.39e-91	6.63329	6.17626	6.74132	2.60165	596.07	558.609	608.841	0
PELI1	1.0633	1969.54	0.240033	4.42981	9.43e-06	9.72e-05	78.452	73.6268	77.4881	81.0847	43.2755	37.0108	39.1166	0
PERP	-1.77928	462.214	0.296325	-6.00448	1.92e-09	4.69e-08	4.78605	5.94645	5.00043	7.77159	20.8904	23.3696	20.6755	0
PGF	-1.36621	81.5593	0.421168	-3.24385	0.00117924	0.00609427	1.25949	1.40761	1.29641	1.20076	3.55884	3.69749	3.43018	0
PHACTR2	-1.14507	560.182	0.212226	-5.39553	6.83e-08	1.22e-06	9.87997	10.1118	10.1861	13.9088	24.6628	29.5799	24.263	0
PHF19	-1.20489	392.701	0.302814	-3.97899	6.92e-05	0.000552702	7.13709	8.01478	6.85244	8.07178	18.1145	20.749	16.8677	0
PHF21B	1.31272	5575.25	0.17829	7.36285	1.8e-13	9.23e-12	227.099	240.041	218.945	258.064	103.349	99.3656	102.622	0
PHLDA1	1.85109	3233.7	0.430492	4.29995	1.71e-05	0.000162225	278.123	273.767	303.693	136.153	75.3051	73.0165	71.6247	0
PHLDB2	-3.95442	318.096	0.47072	-8.4008	4.43e-17	3.78e-15	1.45541	1.83852	1.07417	3.06861	27.0472	38.5544	27.5044	0
PHYHD1	-1.13627	44.1998	0.408349	-2.78261	0.00539243	0.0215057	0.78368	0.833078	0.629683	0.667089	2.02854	1.61541	1.51054	0
PHYHIP	-1.32298	661.988	0.326713	-4.04936	5.14e-05	0.000424667	11.7272	13.2143	11.4825	8.5721	28.5775	30.5492	31.0604	0
PIEZO1	-2.59862	264.823	0.149765	-17.3513	1.93e-67	2.59e-64	3.41461	3.01632	3.25954	3.20203	18.5416	24.2311	19.9832	0
PIEZO2	-1.38165	185.113	0.502486	-2.74962	0.00596646	0.0233107	1.42742	2.06833	1.14825	5.27001	6.7618	6.96421	7.17505	0
PIF1	-2.76513	60.2275	0.825324	-3.35036	0.000807064	0.00444133	0.363852	0.258541	0.222241	0.96728	2.98943	3.5539	3.43018	0
PIMREG	-2.6038	177.42	0.735206	-3.5416	0.000397713	0.00248941	1.48339	1.12035	1.70385	2.13469	8.79034	12.4207	10.3849	0
PIR	-1.14908	227.803	0.326673	-3.51752	0.000435607	0.00268286	1.51138	1.52252	1.96313	3.13532	5.08914	4.55904	4.84631	0
PITX2	-6.32046	1211.58	1.21326	-5.20949	1.89e-07	3.06e-06	1.48339	1.23525	1.22233	0.867216	115.627	82.8525	109.105	0
PKN3	-2.02571	115.862	0.487003	-4.15956	3.19e-05	0.000280032	1.09155	1.29271	1.70385	1.60101	5.19591	7.86166	5.57011	0
PKP2	-1.57205	116.921	0.320868	-4.89936	9.61e-07	1.31e-05	1.39943	1.46507	1.59273	1.20076	3.87914	5.63598	3.99663	0
PLA2G16	-1.70872	132.334	0.353261	-4.837	1.32e-06	1.72e-05	0.895635	1.00544	0.888965	1.70108	4.44855	3.73339	3.619	0
PLA2G4A	1.47795	15.4565	0.605317	2.44161	0.0146218	0.0478317	1.14753	1.40761	1.22233	0.400254	0.427061	0.394878	0.377634	0
PLAT	-2.39484	261.742	0.493771	-4.85011	1.23e-06	1.63e-05	1.87524	0.919258	1.44457	1.63437	7.26004	11.0566	6.6086	0
PLAU	-4.53177	72.557	0.476358	-9.51338	1.85e-21	2.88e-19	0.335863	0.172361	0.222241	0.466963	5.76532	11.595	5.00366	0
PLAUR	-2.04538	37.3059	0.625453	-3.27024	0.00107458	0.00566227	0.139943	0.603263	0.259281	0.500317	1.35236	2.18978	1.4476	0
PLCD3	-1.45151	369.624	0.198224	-7.32256	2.43e-13	1.22e-11	4.898	5.68791	4.70411	4.06925	13.1677	15.472	13.8781	0
PLD1	-1.62502	36.0246	0.431661	-3.76457	0.000166839	0.00118195	0.559772	0.545809	0.592643	0.466963	1.8506	1.57951	1.91964	0
PLEKHF1	-2.04174	43.1746	0.50295	-4.05953	4.92e-05	0.000409103	0.503795	0.430902	0.555603	0.366899	1.70824	2.47696	1.95111	0
PLEKHG4B	-1.11275	490.261	0.35533	-3.13158	0.00173866	0.00837571	8.36859	8.61804	7.7414	10.4733	20.0719	22.3644	18.8188	0
PLEKHH2	-1.04789	119.314	0.201473	-5.20113	1.98e-07	3.19e-06	3.52656	3.84939	2.74097	2.53494	6.54827	7.35909	7.14358	0
PLIN2	1.11301	210.48	0.342704	3.24774	0.00116325	0.00601932	6.3814	6.83698	6.00051	7.03779	2.56237	3.73339	3.46165	0
PLIN3	-1.38233	608.793	0.196487	-7.0352	1.99e-12	8.6e-11	7.89278	9.25003	8.37109	10.8068	24.1645	28.0004	23.9798	0
PLK1	-1.6283	170.462	0.491508	-3.31285	0.000923489	0.00498672	2.463	2.32687	1.88905	3.63564	8.64798	8.22064	8.81147	0
PLK4	-1.06708	250.94	0.327245	-3.2608	0.00111097	0.00579344	5.17789	5.08465	4.55594	6.33735	11.5306	13.6771	10.4794	0
PLP2	-1.69861	77.5695	0.466172	-3.64373	0.000268711	0.00177643	0.78368	1.49379	0.814884	0.867216	3.77237	3.518	3.02108	0
PLPP3	-2.42424	446.854	0.420985	-5.7585	8.49e-09	1.81e-07	2.88282	3.2174	2.25945	6.13722	20.926	22.2209	19.6685	0
PLSCR1	-2.22392	48.2484	0.472261	-4.70908	2.49e-06	2.99e-05	0.503795	0.459629	0.407442	0.633735	2.38442	3.08723	2.07699	0
PLXNA2	1.25723	2191.87	0.284747	4.41524	1.01e-05	0.000103162	136.864	147.483	129.567	111.637	63.0271	49.3956	63.6314	0
PLXNC1	-1.07807	5074.58	0.22591	-4.77212	1.82e-06	2.28e-05	154.721	147.024	160.495	136.22	332.182	344.585	337.574	0
PLXND1	-2.32519	260.84	0.420652	-5.52759	3.25e-08	6.12e-07	1.25949	1.26398	1.14825	3.10197	7.65151	11.1284	8.65412	0
PMAIP1	-1.94934	186.234	0.506291	-3.85024	0.000118001	0.000875185	0.923623	1.52252	0.814884	2.56829	6.12121	6.85652	5.19247	0
PMP22	-3.27389	120.039	0.25495	-12.8413	9.62e-38	5e-35	1.62334	1.00544	1.55569	1.03399	14.1998	12.2412	14.0039	0
PNCK	-1.18294	1224.66	0.244473	-4.83874	1.31e-06	1.71e-05	26.5612	30.5079	24.4465	20.9133	61.8527	65.7651	58.7851	0
PNPO	5.01563	76.667	0.849122	5.90684	3.49e-09	7.89e-08	3.89041	3.47594	3.70402	3.96918	0.106765	0.107694	0.157348	0
POC1A	-1.79843	56.2429	0.526993	-3.41263	0.000643396	0.00369449	0.895635	0.574536	0.851925	0.867216	3.48766	2.94363	2.48609	0
POLR2J2	-2.76121	15.6514	0.739214	-3.73533	0.000187466	0.00130796	0.19592	0.201088	0.0740804	0.200127	1.06765	1.36412	1.25878	0
POMC	3.05002	29.9185	0.741969	4.1107	3.94e-05	0.000337411	1.31546	1.00544	0.814884	4.4695	0.106765	0.323082	0.314695	0
PON2	-1.11508	1179.33	0.239535	-4.65518	3.24e-06	3.77e-05	15.3098	16.5179	17.8163	25.4828	41.8164	49.611	39.746	0
POSTN	-4.05602	29.8479	0.74206	-5.4659	4.61e-08	8.48e-07	0.363852	0.430902	0.0370402	0.0667089	3.59443	4.37955	4.18545	0
POTEF	-6.03986	58.3005	1.68715	-3.57993	0.000343692	0.00218801	0	0.114907	0	0.0333545	2.98943	2.76414	2.13993	0
POU3F2	1.50555	5498.09	0.404344	3.72344	0.000196526	0.00135999	119.987	102.497	120.344	227.211	59.5394	46.0571	56.4249	0
POU4F1	3.029	525.565	0.519153	5.8345	5.4e-09	1.18e-07	12.4829	16.1445	14.2234	37.3237	2.91825	3.08723	1.95111	0
POU6F2	3.29161	828.42	0.387507	8.49433	1.99e-17	1.8e-15	88.276	74.7759	95.1933	39.5918	8.07857	8.50782	7.77297	0
PPARA	-1.03842	217.808	0.227579	-4.56291	5.04e-06	5.61e-05	3.4426	3.79194	3.14842	3.63564	7.75827	8.50782	6.89183	0
PPFIBP2	-2.15439	51.3152	0.383313	-5.62045	1.9e-08	3.78e-07	0.559772	0.63199	0.407442	0.500317	2.59795	2.62055	2.32875	0
PPIEL	-2.90726	24.7619	0.472066	-6.15859	7.34e-10	1.95e-08	0.279886	0.143634	0.222241	0.133418	1.28118	2.11798	1.32172	0
PPP1R1C	1.36957	127.499	0.306294	4.47143	7.77e-06	8.29e-05	5.62571	7.23916	7.33396	6.304	3.20296	2.80004	2.23434	0
PPP2R2C	-2.09396	154.411	0.447697	-4.67718	2.91e-06	3.43e-05	2.07116	2.41305	2.33353	1.13405	9.28857	8.00525	9.84996	0
PRC1	-2.03512	722.419	0.415177	-4.90181	9.5e-07	1.3e-05	7.16508	7.15298	6.6302	14.1757	35.7663	43.2212	37.2914	0
PRCD	1.25427	124.242	0.342159	3.66576	0.000246608	0.00165068	9.3202	7.03807	5.07451	4.90311	3.16737	2.69235	2.98961	0
PRDM12	-2.64038	159.924	0.716037	-3.68749	0.000226477	0.00153369	0.839658	1.06289	0.666724	4.4695	12.6695	10.3027	12.6508	0
PRDM16	-2.69184	105.059	0.63764	-4.22157	2.43e-05	0.000221005	0.951612	0.890531	0.629683	0.96728	5.97885	6.13856	5.75892	0
PRDM8	3.29019	569.308	1.01154	3.25265	0.00114332	0.00593469	16.8211	17.5521	17.1496	131.15	5.97885	4.05647	5.19247	0
PRELP	-3.17637	12.9193	0.639986	-4.96318	6.93e-07	9.87e-06	0.223909	0.114907	0.0740804	0.166772	1.42354	1.68721	1.16437	0
PREX1	-1.09394	1190.62	0.24852	-4.40184	1.07e-05	0.000109123	18.3325	17.667	16.594	20.9466	40.1793	46.2366	39.8719	0
PREX2	1.89469	371.64	0.507726	3.73171	0.000190184	0.00132235	16.6532	15.7136	13.1863	26.8504	5.26708	4.91802	5.50717	0
PRIMA1	2.44988	25.7751	0.49444	4.95486	7.24e-07	1.03e-05	1.11954	1.35016	1.59273	2.03462	0.355884	0.35898	0.188817	0
PRKAR1B	-1.50878	2154.82	0.195301	-7.72539	1.12e-14	6.94e-13	35.0977	37.747	30.6693	26.0832	95.3413	99.7964	100.419	0
PRKCD	-1.86104	45.9914	0.394829	-4.71354	2.43e-06	2.93e-05	0.447817	0.344722	0.296322	0.867216	1.21001	2.01029	2.48609	0
PRKCQ	-1.81328	203.284	0.388214	-4.67082	3e-06	3.52e-05	4.28225	3.33231	4.3337	3.96918	14.1998	16.6567	14.1298	0
PRKCQ-AS1	-1.05209	85.023	0.426437	-2.46717	0.0136184	0.0452468	2.26708	2.47051	2.37057	2.00127	4.16384	6.06676	4.94072	0
PRKY	6.44905	128.685	1.68008	3.83854	0.000123766	0.000914992	7.02513	8.27332	7.44508	7.33798	0.0711768	0.143592	0.0629391	1
PRMT8	1.04127	272.936	0.329981	3.15553	0.00160208	0.0078588	8.17267	8.3595	7.40804	18.8453	5.5162	4.77443	6.48272	0
PRODH	-1.0569	84.6719	0.227881	-4.63793	3.52e-06	4.07e-05	2.71489	2.21196	2.14833	1.60101	4.27061	5.3488	4.90925	0
PROSER2	-2.08844	51.602	0.563604	-3.70551	0.000210964	0.00144748	0.419829	0.71817	0.370402	0.400254	2.27766	2.29747	1.95111	0
PRPH	1.6379	63.8743	0.55735	2.93873	0.00329557	0.0143771	1.56736	2.09706	1.66681	7.70488	0.818533	0.933348	1.63642	0
PRR11	-1.76369	113.712	0.523262	-3.37056	0.000750153	0.00419222	1.45541	1.78106	1.51865	2.46823	6.90415	6.89241	5.94774	0
PRR5L	-2.46406	179.861	0.361309	-6.81981	9.12e-12	3.47e-10	2.54696	2.12578	1.92609	3.10197	13.0609	15.8669	14.1928	0
PRRG3	1.128	412.391	0.287424	3.92452	8.69e-05	0.000669454	16.5972	19.3619	21.0018	14.9094	8.8971	8.68731	8.78	0
PRRX1	-4.53956	84.473	0.376655	-12.0523	1.89e-33	8e-31	0.363852	0.315995	0.296322	0.867216	10.1071	13.1028	11.2032	0
PRSS23	-1.8511	772.882	0.693388	-2.66964	0.00759324	0.0283018	11.9511	10.1118	11.1861	15.4765	39.7523	59.8778	42.2006	0
PRSS33	-1.73865	140.296	0.523271	-3.32266	0.000891639	0.00483904	0.531783	1.14907	0.703764	1.43424	2.38442	4.45135	3.43018	0
PRTG	-1.31664	1745.09	0.356605	-3.69214	0.000222371	0.00151351	18.4445	19.0459	18.6683	48.3306	69.3262	76.714	64.6384	0
PSD4	-1.49209	44.8737	0.298591	-4.99711	5.82e-07	8.42e-06	0.895635	0.71817	1.18529	0.533672	2.34883	2.11798	2.98961	0
PTER	-1.82517	161.671	0.44352	-4.11518	3.87e-05	0.000331453	3.47058	3.30358	3.11138	2.36817	12.7762	11.5592	10.4794	0
PTGER3	-2.23717	451.234	0.866108	-2.58302	0.00979402	0.0347686	4.05834	3.15995	4.18554	3.96918	20.926	14.8618	22.4063	0
PTGER4	-3.73076	32.1346	0.674725	-5.5293	3.22e-08	6.08e-07	0.19592	0.373449	0.185201	0.133418	2.88266	3.6257	2.98961	0
PTGFR	2.02889	31.5197	0.719231	2.82092	0.00478865	0.0195177	2.04317	1.6087	1.74089	0.667089	0.249119	0.466674	0.472043	0
PTH2R	-3.89457	23.9648	0.514385	-7.57132	3.69e-14	2.16e-12	0.0559772	0.344722	0.111121	0.233481	2.84707	3.19492	2.8952	0
PTHLH	2.98665	106.276	0.736783	4.05364	5.04e-05	0.000418244	16.7652	12.4387	14.6679	1.86785	1.5303	1.43592	1.63642	0
PTPMT1	1.03243	79.3769	0.337942	3.05504	0.00225028	0.0104413	3.49857	4.22284	3.0373	3.23538	1.8506	2.01029	1.63642	0
PTPN14	-1.80472	148.767	0.398805	-4.52531	6.03e-06	6.61e-05	2.63093	1.69488	2.29649	2.30146	8.47004	8.8668	7.7415	0
PTPN3	-1.23027	86.732	0.274714	-4.47836	7.52e-06	8.06e-05	1.11954	1.14907	1.11121	1.00063	2.81148	2.80004	2.64344	0
PTPRB	-1.73709	98.3418	0.437127	-3.97387	7.07e-05	0.000562782	1.81926	3.27486	1.62977	2.06798	7.65151	7.39498	8.43383	0
PTPRD	1.05768	4300.82	0.185931	5.68858	1.28e-08	2.63e-07	266.787	221.943	285.172	159.001	121.001	117.099	121.126	0
PTPRD-AS1	1.45121	94.1439	0.256349	5.66109	1.5e-08	3.05e-07	6.26944	5.08465	6.74132	4.1026	2.31325	2.15388	2.04552	0
PTPRE	-1.12584	230.441	0.284712	-3.95429	7.68e-05	0.000602775	5.8776	5.71664	6.25979	3.23538	15.0183	9.51297	12.2731	0
PTPRH	1.37837	802.329	0.18754	7.34973	1.99e-13	1.01e-11	20.3477	20.6259	16.2236	22.1807	7.79386	7.75396	8.96882	0
PTPRT	-3.30681	109.875	0.41312	-8.00448	1.2e-15	8.67e-14	0.363852	0.258541	0.518563	0.30019	4.16384	2.83594	4.31133	0
PVT1	-1.90913	37.2961	0.413875	-4.61282	3.97e-06	4.54e-05	0.335863	0.402175	0.259281	0.833862	1.56589	2.04619	1.91964	0
PWAR1	-1.10991	61.1371	0.315315	-3.52001	0.000431536	0.00265982	1.51138	2.29815	1.74089	0.767153	3.30972	3.80519	3.80781	0
PWAR5	-1.02979	2679.09	0.0992881	-10.3717	3.33e-25	7.17e-23	69.2997	68.14	82.2663	80.0174	164.952	166.997	159.865	0
PWRN2	1.04986	59.1989	0.325944	3.22097	0.00127756	0.00650849	3.94639	4.19411	3.37066	3.63564	2.17089	2.01029	1.69935	0
PXMP4	1.81946	150.696	0.177355	10.2589	1.08e-24	2.18e-22	5.37381	5.1421	5.88939	4.36944	1.70824	1.36412	1.63642	0
PYGL	-1.80378	147.054	0.488977	-3.68888	0.000225245	0.0015277	1.09155	1.12035	1.85201	5.06988	6.83297	11.3438	7.71004	0
QSOX1	-1.1069	2658.48	0.109272	-10.1297	4.08e-24	7.73e-22	67.6764	73.8566	68.5244	68.877	158.973	166.208	157.19	0
RAB11FIP1	-1.70083	1183.54	0.281823	-6.03509	1.59e-09	3.95e-08	16.8771	19.4768	15.9643	22.4809	58.4362	77.7909	59.5089	0
RAB13	-1.21206	391.363	0.369233	-3.28264	0.0010284	0.00545097	6.74525	7.12425	7.96364	9.60609	18.2213	22.1132	18.3153	0
RAB27A	-1.60112	115.172	0.201527	-7.94491	1.94e-15	1.37e-13	1.73529	1.95342	1.33345	2.16804	5.01797	6.03086	6.51419	0
RAB29	-1.2779	135.205	0.248962	-5.13291	2.85e-07	4.42e-06	3.07874	2.58541	3.37066	2.36817	6.83297	8.11294	7.23799	0
RAB31	1.01072	1685.59	0.350726	2.8818	0.00395416	0.0166554	85.5331	70.8978	90.3781	98.2956	45.6955	45.6622	46.4805	0
RAB32	-1.71474	95.4143	0.316101	-5.42466	5.81e-08	1.05e-06	1.93121	1.55125	1.33345	1.33418	4.55532	5.74368	5.94774	0
RAB3IL1	-1.25119	70.8614	0.378803	-3.30302	0.000956498	0.00513241	0.58776	1.32143	1.07417	1.1007	2.31325	2.40516	3.05254	0
RAD51	-1.89538	49.1073	0.665559	-2.8478	0.00440225	0.0182005	0.951612	0.344722	0.592643	1.13405	2.81148	3.44621	2.83226	0
RAD51C	1.04208	342.936	0.155008	6.72272	1.78e-11	6.24e-10	16.4013	13.5016	15.9273	14.2424	7.29562	8.79501	7.36387	0
RAI2	1.9548	149.629	0.284522	6.87046	6.4e-12	2.53e-10	10.6357	11.8067	12.6307	7.8383	3.52325	2.08208	3.24136	0
RASA4DP	-1.19754	27.1965	0.3962	-3.02257	0.00250636	0.0114418	0.503795	0.430902	0.407442	0.633735	1.24559	1.40002	1.00703	0
RASEF	-1.52963	68.1852	0.420079	-3.64129	0.00027128	0.00178974	0.643737	0.603263	0.666724	0.96728	2.34883	2.18978	2.13993	0
RASGEF1A	-1.40505	82.1965	0.549198	-2.55837	0.0105163	0.0367741	2.57495	3.30358	2.66689	0.833862	6.22797	5.45649	8.11914	0
RASGEF1B	1.34222	1373.1	0.351645	3.81697	0.0001351	0.000989712	76.4648	62.1074	81.3773	39.2916	27.2963	26.6363	27.9764	0
RASGRF2	-1.02802	227.16	0.386913	-2.65698	0.00788443	0.0292317	7.92077	7.38279	7.0006	3.13532	12.1712	17.0874	12.3046	0
RASGRP1	-1.67099	969.262	0.564935	-2.95784	0.00309799	0.013678	18.9763	18.8735	20.7425	23.7484	70.0736	76.8935	64.072	0
RASL11B	1.10811	199.481	0.399352	2.77476	0.00552425	0.0219218	10.7756	7.09552	12.4085	5.33672	4.51973	4.12827	4.59455	0
RASSF3	-3.4593	28.386	0.535504	-6.4599	1.05e-10	3.19e-09	0.279886	0.315995	0.148161	0.266836	3.0606	3.69749	2.26581	0
RAX	-3.94356	49.1609	1.13898	-3.46235	0.000535474	0.00317309	0	0.0574536	0.148161	0.466963	2.49119	3.41031	2.45462	0
RBBP7	-1.01006	4312.4	0.130437	-7.74365	9.66e-15	6.04e-13	99.6953	97.5275	95.786	94.193	205.594	208.854	211.664	0
RBM20	-1.44678	142.091	0.374719	-3.86097	0.000112939	0.000843065	1.79127	2.18324	1.96313	4.30273	7.6871	7.93345	6.89183	0
RBM26-AS1	1.20583	173.403	0.190863	6.31777	2.65e-10	7.59e-09	9.3202	8.18714	8.74149	6.13722	3.63002	3.6257	3.99663	0
RBM47	-3.65313	68.7991	0.55892	-6.53605	6.32e-11	1.98e-09	0.139943	0.172361	0.407442	0.233481	3.23855	3.518	2.70638	0
RBMS1	-1.65754	240.857	0.446386	-3.71324	0.000204626	0.00140959	3.49857	3.70576	4.00034	6.40406	14.093	16.8362	13.8781	0
RBP1	2.47722	1203.63	0.365592	6.77591	1.24e-11	4.51e-10	106.944	63.831	77.7844	50.532	14.3421	12.7079	15.9865	0
RCAN2	1.58495	2804.01	0.326612	4.85271	1.22e-06	1.61e-05	224.021	188.908	216.426	81.9519	67.2977	60.9907	61.3026	0
RCN1P2	3.323	77.6451	0.518822	6.40489	1.5e-10	4.46e-09	1.62334	1.35016	1.07417	1.03399	0.142354	0.071796	0.188817	0
RDH10	-3.6136	250.002	0.171741	-21.041	2.76e-98	7.43e-95	2.29506	2.44178	2.18537	2.43488	29.7875	33.5646	28.7317	0
REC8	1.0531	241.369	0.294821	3.57201	0.000354253	0.00224527	4.00237	5.40064	4.77819	5.2033	2.27766	2.47696	2.73785	0
REEP4	-1.3769	157.031	0.315889	-4.3588	1.31e-05	0.000129073	1.62334	2.41305	1.77793	3.0019	5.94326	7.39498	5.09806	0
RERE	1.02099	3980.49	0.228704	4.46423	8.04e-06	8.5e-05	227.687	148.259	140.716	125.613	86.8357	77.9345	88.9329	0
REST	-1.90437	348.894	0.489131	-3.89339	9.89e-05	0.000750794	4.59013	3.59085	4.40778	3.46887	14.3777	18.7029	15.2313	0
RFPL2	3.3672	37.7729	0.639853	5.26247	1.42e-07	2.37e-06	3.02277	2.70032	2.77801	1.23412	0.284707	0.251286	0.220287	0
RGS14	-1.07933	566.311	0.271468	-3.97589	7.01e-05	0.00055886	16.6252	16.9775	14.2975	12.041	32.1363	36.939	32.508	0
RGS2	1.41713	2048.48	0.263498	5.37814	7.53e-08	1.33e-06	150.551	115.511	130.715	53.0003	47.0479	42.2878	45.3476	0
RGS7	-1.20732	172.972	0.451864	-2.67187	0.00754305	0.0281602	3.16271	3.76321	4.55594	2.13469	8.22092	7.64627	9.28351	0
RGS7BP	1.00044	618.776	0.204162	4.90023	9.57e-07	1.31e-05	21.6352	24.1018	25.1873	23.3481	13.488	12.3848	11.9584	0
RHBDF1	-1.36431	239.023	0.270987	-5.03459	4.79e-07	7.11e-06	2.54696	2.41305	1.92609	3.40216	6.51268	7.96935	6.86036	0
RHBDF2	-2.57512	22.9236	0.624956	-4.12048	3.78e-05	0.000324952	0.0559772	0.143634	0.185201	0.333545	1.21001	1.11284	1.06996	0
RHOC	-2.04359	830.607	0.273272	-7.47822	7.53e-14	4.17e-12	10.4677	9.1064	7.59324	14.8094	41.2826	52.3034	45.977	0
RHPN2	-1.08855	267.851	0.207667	-5.2418	1.59e-07	2.63e-06	3.63852	2.75777	3.11138	5.03653	8.54122	8.57962	7.77297	0
RILPL2	-1.35501	175.697	0.316595	-4.27994	1.87e-05	0.000175655	2.99478	3.38976	2.70393	3.16867	8.18533	8.43603	8.55971	0
RIOX2	-1.66678	247.815	0.202108	-8.24697	1.62e-16	1.3e-14	3.16271	3.61958	3.92626	3.76906	11.9577	12.4925	12.399	0
RIPOR2	1.05028	2079.54	0.359708	2.91981	0.0035025	0.0150598	136.78	166.673	140.827	116.941	75.7321	68.5293	72.789	0
RIPPLY3	-2.24366	25.9978	0.607862	-3.69107	0.000223312	0.00151864	0.78368	0.430902	0.481523	0.0333545	2.27766	2.29747	2.01405	0
RNF144A-AS1	1.03266	64.9062	0.229384	4.50187	6.74e-06	7.31e-05	2.65892	2.47051	3.11138	2.40152	1.49471	1.14874	1.51054	0
RNF144B	-1.60718	29.8873	0.630695	-2.54826	0.0108261	0.0376324	0.363852	0.488356	0.740804	0.700444	1.49471	2.18978	1.91964	0
ROBO2	1.34202	4032.06	0.374755	3.58106	0.000342197	0.00218173	191.75	167.104	205.647	175.378	79.9316	74.9191	79.555	0
ROBO3	1.76671	1097.69	0.3376	5.23315	1.67e-07	2.73e-06	51.0232	57.1089	50.8932	64.4075	14.8404	20.8208	17.1824	0
ROR2	-3.27865	125.528	0.659352	-4.97254	6.61e-07	9.44e-06	0.167932	0.0861804	0.407442	0.500317	2.91825	3.66159	2.42315	0
RORC	-1.03486	20.5709	0.322454	-3.20933	0.00133043	0.00672471	0.643737	0.804351	0.666724	0.533672	1.42354	1.29233	1.63642	0
RPE65	-5.42792	43.6518	0.684275	-7.93236	2.15e-15	1.51e-13	0.0839658	0.172361	0.185201	0.100063	5.76532	7.64627	5.161	0
RPL10P9	3.3569	260.621	0.782712	4.28881	1.8e-05	0.000169284	14.1062	12.4962	10.7787	13.6086	1.28118	1.68721	1.03849	0
RPL23P8	3.70605	13.3888	0.679601	5.45327	4.95e-08	9.04e-07	1.7073	1.69488	1.55569	0.633735	0.106765	0.143592	0.0944086	0
RPP25	1.62072	480.249	0.224649	7.21447	5.41e-13	2.57e-11	34.6499	32.0304	32.0768	15.0429	10.9612	8.57962	10.0388	0
RPRM	-2.45066	332.984	0.480947	-5.09549	3.48e-07	5.29e-06	3.89041	3.36104	3.00026	4.8364	22.7766	18.9182	24.6406	0
RPS4Y1	8.83664	1799.35	1.48762	5.94012	2.85e-09	6.61e-08	145.177	128.926	132.085	124.746	0.249119	0.143592	0.534982	1
RREB1	-1.94649	203.705	0.493634	-3.94319	8.04e-05	0.000626027	0.699715	1.29271	1.03713	3.26874	5.80091	7.78986	6.04215	0
RRM2	-3.67234	115.555	0.844258	-4.34978	1.36e-05	0.000133818	0.503795	0.574536	0.555603	0.900571	7.82945	10.4463	7.77297	0
RSPH1	-1.63496	33.0682	0.376307	-4.34476	1.39e-05	0.000136662	0.475806	0.373449	0.666724	0.533672	1.92177	1.50772	1.63642	0
RSPO1	-2.24719	100.885	0.428492	-5.24442	1.57e-07	2.6e-06	0.223909	0.201088	0.148161	0.466963	1.35236	1.25643	1.35319	0
RSPO2	-3.2409	172.465	0.455819	-7.11006	1.16e-12	5.12e-11	1.98719	1.52252	2.44465	0.600381	14.9827	18.9541	15.6718	0
RTN4RL2	1.21941	130.978	0.335698	3.63246	0.000280728	0.00184377	2.82685	2.15451	2.29649	4.56956	1.63707	1.04104	1.41613	0
RTP1	-1.00911	140.913	0.354581	-2.84594	0.00442807	0.0182791	3.61053	4.56756	5.14859	4.63627	9.46652	9.47707	10.0703	0
RUNX1	-3.84756	19.2667	0.56477	-6.81262	9.58e-12	3.61e-10	0.0279886	0.229815	0.0370402	0.30019	2.24207	2.58465	2.07699	0
RUNX1T1	1.07557	2646.1	0.309241	3.47808	0.000505025	0.0030294	120.099	143.146	127.529	138.755	72.7783	57.365	71.4044	0
RUNX2	-2.02427	25.8724	0.331789	-6.10107	1.05e-09	2.69e-08	0.531783	0.430902	0.259281	0.733798	2.06413	2.29747	2.07699	0
RXRG	-2.14037	650.165	0.458031	-4.67299	2.97e-06	3.49e-05	10.6637	13.3005	8.88965	12.8415	56.4076	53.0213	52.3024	0
S100A10	-3.87576	96.7785	0.621778	-6.23335	4.57e-10	1.26e-08	0.475806	0.430902	0.481523	1.56766	10.8901	13.9643	10.2591	0
S100A11	-5.82994	14.2367	0.905703	-6.43693	1.22e-10	3.67e-09	0.0839658	0	0	0.0333545	1.60148	2.08208	1.98258	0
S100A16	-2.39741	44.9444	0.486428	-4.9286	8.28e-07	1.16e-05	1.11954	0.804351	0.666724	0.633735	4.02149	5.09751	4.56308	0
S100A6	-1.63313	100.565	0.423394	-3.85723	0.00011468	0.000854874	0.643737	0.574536	0.814884	0.466963	2.38442	2.18978	1.63642	0
S100B	-2.10076	47.5306	0.365216	-5.75211	8.81e-09	1.87e-07	1.42742	1.09162	0.592643	0.933925	4.62649	4.77443	4.62602	0
S1PR3	-1.29107	98.0705	0.487676	-2.64739	0.00811148	0.0298402	2.37903	1.89597	2.07425	1.60101	4.41296	5.95907	5.25541	0
SALL1	1.61236	208.729	0.597428	2.69884	0.00695826	0.0263678	7.41697	7.58388	9.40821	9.6728	2.56237	2.90774	3.49312	0
SAMD4A	-1.98244	434.92	0.171566	-11.555	6.97e-31	2.29e-28	6.29743	5.80282	6.44499	6.77096	24.4492	31.662	24.3259	0
SAPCD2	-1.21663	475.859	0.268942	-4.52376	6.08e-06	6.65e-05	4.78605	7.03807	6.22275	9.00571	16.3707	17.8054	16.3956	0
SAT1	-1.22919	1167.85	0.241433	-5.09124	3.56e-07	5.4e-06	17.129	14.6507	15.1865	16.8107	39.7523	39.8468	40.5642	0
SATB1	2.50527	2421.88	0.206583	12.1272	7.58e-34	3.39e-31	121.275	156.331	128.085	140.222	28.2572	20.8567	27.9449	0
SATB1-AS1	4.27346	19.9245	0.748155	5.71201	1.12e-08	2.31e-07	2.23909	2.18324	1.55569	1.53431	0.0711768	0.215388	0.0314695	0
SATB2	2.56024	40.7007	0.654675	3.9107	9.2e-05	0.000704262	1.56736	1.06289	1.81497	3.20203	0.462649	0.071796	0.503513	0
SBK2	-3.59708	27.0218	0.509949	-7.0538	1.74e-12	7.63e-11	0.111954	0.143634	0.0370402	0.233481	2.06413	1.36412	1.73082	0
SCARA3	-1.68901	218.515	0.359925	-4.69267	2.7e-06	3.21e-05	4.03036	4.96974	4.5189	4.16931	14.5201	16.0464	15.1998	0
SCN11A	1.30202	53.4674	0.295562	4.40521	1.06e-05	0.000107508	2.07116	2.55669	3.14842	2.53494	0.818533	1.40002	1.1329	0
SCN1A	-1.22143	524.869	0.272333	-4.48505	7.29e-06	7.85e-05	13.5465	13.99	15.2606	10.8736	34.3072	34.5339	31.5325	0
SCN4B	-3.31561	83.5105	0.41471	-7.99502	1.3e-15	9.33e-14	1.20351	1.12035	0.814884	1.00063	11.1392	11.8104	10.2276	0
SCN7A	1.59262	84.0556	0.628319	2.53473	0.0112534	0.0387795	4.00237	3.73449	3.5929	4.36944	1.49471	1.07694	1.60495	0
SCPEP1	-1.35553	380.823	0.310362	-4.36758	1.26e-05	0.000124856	3.69449	4.68247	5.03747	7.37134	14.7336	14.0361	14.0354	0
SCRG1	1.51135	72.4892	0.315764	4.78631	1.7e-06	2.15e-05	3.80645	2.95886	4.00034	3.33545	1.5303	1.14874	1.29025	0
SCRT2	1.36801	162.422	0.289102	4.73191	2.22e-06	2.71e-05	7.1091	9.82457	8.85261	6.7376	3.55884	3.23082	3.3043	0
SDC2	-1.7858	3419.71	0.190699	-9.36448	7.64e-21	1.06e-18	68.3481	72.9661	65.6723	71.6121	255.311	274.332	242.064	0
SDC4	-5.34151	161.555	0.651502	-8.19876	2.43e-16	1.92e-14	0.251897	0.402175	0.0740804	0.600381	11.7086	20.8926	11.0773	0
SEC24D	-1.08081	924.542	0.298556	-3.62013	0.000294451	0.0019206	10.9995	12.9845	12.4085	18.9453	29.6451	33.1697	31.4695	0
SELENBP1	-2.6452	77.5373	0.733247	-3.60752	0.000309133	0.00200099	0.475806	0.545809	0.296322	0.733798	3.20296	3.84108	3.3043	0
SELENOP	-2.2249	25.3719	0.515853	-4.31304	1.61e-05	0.000154269	0.447817	0.114907	0.259281	0.30019	1.49471	1.22053	1.51054	0
SERP2	2.19005	219.731	0.237074	9.23783	2.52e-20	3.12e-18	11.7832	12.2376	8.92669	7.93836	2.70472	2.08208	2.39168	0
SERPINE1	-4.4172	180.417	0.535343	-8.25116	1.57e-16	1.26e-14	1.17552	0.746897	1.07417	1.40089	21.6022	30.1184	24.0113	0
SERPINF1	-2.42262	484.374	0.404237	-5.99308	2.06e-09	5.01e-08	3.16271	4.65374	3.51882	5.5702	22.7054	27.103	23.1301	0
SERPINH1	-2.34646	1856.6	0.335187	-7.00046	2.55e-12	1.07e-10	11.2514	11.6918	11.2973	24.4822	75.3407	95.8835	70.24	0
SERTM1	-2.92567	110.12	0.733434	-3.989	6.64e-05	0.00053227	1.42742	1.26398	1.03713	0.400254	9.14622	6.82062	9.09469	0
SEZ6L	-2.77097	549.596	0.371035	-7.46822	8.13e-14	4.47e-12	4.84203	5.02719	5.44491	2.83513	36.229	26.9953	35.8438	0
SFRP2	2.25052	146.874	0.660762	3.40595	0.000659348	0.00376997	5.37381	3.15995	5.74123	3.13532	0.854122	0.753858	1.32172	0
SFRP5	-2.20728	46.6493	0.425132	-5.19197	2.08e-07	3.32e-06	1.28747	1.1778	1.29641	0.633735	5.40944	5.02572	5.82186	0
SGK1	-1.50584	366.638	0.366221	-4.11184	3.93e-05	0.000336117	11.3634	9.5373	11.2232	5.47013	27.8301	30.2979	27.41	0
SGMS2	-3.06381	49.3276	0.29167	-10.5044	8.25e-26	1.87e-23	0.531783	0.660717	0.740804	0.400254	4.94679	6.10266	4.56308	0
SGO1	-1.81965	40.6649	0.682228	-2.66722	0.00764809	0.0284733	0.39184	0.660717	0.666724	0.633735	2.24207	2.72825	1.69935	0
SGPP2	-1.81282	146.786	0.418265	-4.33415	1.46e-05	0.000142644	3.89041	3.18868	3.92626	2.43488	12.6339	13.3182	11.927	0
SH2D3A	-1.62237	19.234	0.534015	-3.03806	0.00238104	0.0109597	0.419829	0.488356	0.222241	0.400254	1.06765	1.61541	1.1329	0
SH3KBP1	1.19711	1244.02	0.225963	5.29782	1.17e-07	1.98e-06	82.7902	74.661	93.4524	44.6283	36.4069	34.7134	32.1304	0
SH3RF2	-3.50902	16.7822	0.829739	-4.22906	2.35e-05	0.00021462	0.223909	0.172361	0.259281	0.0667089	1.8506	2.36927	2.36021	0
SH3TC1	-2.78954	28.5472	0.844251	-3.30416	0.000952616	0.00511587	0	0.172361	0.0740804	0.466963	1.28118	1.65131	1.03849	0
SHB	-1.13477	387.435	0.312573	-3.63042	0.000282964	0.00185543	7.52893	9.8533	8.22292	13.4085	22.1716	25.8465	20.9902	0
SHC1	-1.12515	1871.73	0.247793	-4.5407	5.61e-06	6.19e-05	28.7443	35.5925	26.4097	39.3249	72.458	85.2936	70.4603	0
SHCBP1	-3.60306	44.5678	0.738548	-4.87857	1.07e-06	1.43e-05	0.251897	0.258541	0.185201	0.433608	3.87914	3.5539	3.619	0
SHD	1.71168	1931.94	0.180887	9.46274	3e-21	4.4e-19	88.7238	92.6152	90.341	61.9726	28.4707	24.0875	28.9834	0
SHH	-1.68936	3700.69	0.401446	-4.20819	2.57e-05	0.000232664	36.3012	44.0957	40.8183	79.6838	169.579	185.916	167.575	0
SHOX2	3.38163	2661.08	0.67425	5.0154	5.29e-07	7.74e-06	67.6204	98.3319	66.2279	153.764	10.8545	9.26168	9.72409	0
SHROOM3	-1.32626	1388.48	0.30548	-4.34155	1.41e-05	0.000138338	26.0014	29.9046	27.7061	32.654	73.1698	86.7654	74.5199	0
SHTN1	1.92431	3336.99	0.130962	14.6937	7.08e-49	6.34e-46	213.245	213.756	237.242	218.639	60.3935	64.6882	61.8062	0
SIAH3	1.69146	1543.46	0.250906	6.74142	1.57e-11	5.57e-10	93.146	105.772	100.49	66.6422	30.9263	29.2928	30.5254	0
SIX3	1.12991	607.241	0.339437	3.32879	0.000872231	0.00474649	42.3187	34.8744	44.5964	23.5816	16.6554	18.9182	17.6859	0
SIX3-AS1	1.71475	86.3172	0.438935	3.9066	9.36e-05	0.000714684	7.19307	5.65918	6.70428	2.93519	1.81501	1.65131	2.01405	0
SIX4	-1.99087	87.9524	0.42423	-4.69291	2.69e-06	3.21e-05	0.671726	0.603263	0.592643	1.03399	3.16737	3.41031	2.70638	0
SIX5	-2.61368	92.9891	0.535343	-4.88226	1.05e-06	1.41e-05	0.19592	0.373449	0.333362	1.00063	2.95384	3.19492	3.20989	0
SKA1	-3.4056	52.0774	0.904367	-3.76573	0.000166061	0.00117799	0.307874	0.201088	0.185201	0.567026	3.48766	3.94878	3.36724	0
SLC12A4	-1.71431	579.401	0.272372	-6.294	3.09e-10	8.77e-09	6.49335	7.32534	6.07459	10.7401	23.7375	33.3133	24.0113	0
SLC13A3	-1.09133	117.271	0.231244	-4.71938	2.37e-06	2.86e-05	2.9388	3.13122	3.18546	2.10133	5.44503	7.71807	6.26244	0
SLC15A3	-1.67746	66.3174	0.24139	-6.94917	3.67e-12	1.51e-10	1.11954	1.69488	1.33345	1.03399	4.37737	4.88213	4.05957	0
SLC16A1	-1.25691	1965.86	0.263686	-4.76671	1.87e-06	2.32e-05	31.1793	32.174	34.5955	54.4345	95.4125	102.812	95.4471	0
SLC18A2	1.45427	23.4166	0.562302	2.58628	0.0097019	0.0345023	1.56736	1.09162	1.18529	0.633735	0.320296	0.287184	0.69233	0
SLC1A3	-2.58646	171.113	0.736219	-3.51316	0.000442807	0.00271889	2.49098	1.6087	2.8521	0.933925	13.6304	11.7386	12.5563	0
SLC1A5	-1.39065	822.562	0.380991	-3.65009	0.000262151	0.00173805	6.57732	8.96277	6.48203	12.3745	22.4563	26.6004	23.6021	0
SLC22A23	-1.15127	1164.77	0.221474	-5.1982	2.01e-07	3.23e-06	27.4008	26.7447	30.3359	21.8472	63.7032	59.9496	65.7084	0
SLC25A43	-2.06606	47.2013	0.371848	-5.55619	2.76e-08	5.34e-07	0.39184	0.545809	0.370402	0.466963	2.02854	2.69235	1.29025	0
SLC25A45	-1.78865	23.775	0.4793	-3.7318	0.000190117	0.00132235	0.727703	0.63199	0.333362	0.366899	1.74383	2.54876	1.47907	0
SLC2A10	-2.58538	88.7564	0.416174	-6.21226	5.22e-10	1.43e-08	0.58776	0.689444	0.703764	0.833862	4.87561	4.48725	4.18545	0
SLC2A12	-1.98083	109.109	0.351406	-5.63688	1.73e-08	3.48e-07	1.06357	1.20653	1.51865	2.30146	6.15679	6.92831	6.23097	0
SLC30A3	1.762	57.7573	0.483801	3.64199	0.000270544	0.00178561	1.7073	2.81523	1.88905	1.16741	0.747357	0.53847	0.503513	0
SLC35F2	-1.70754	51.0198	0.477417	-3.57661	0.000348074	0.00221046	1.2315	1.37889	1.55569	0.500317	4.48414	3.69749	3.99663	0
SLC38A4	1.71612	28.3973	0.538316	3.18794	0.00143289	0.00715512	1.76328	2.61414	1.44457	3.06861	0.711768	0.610266	0.849677	0
SLC39A1	-1.02174	2369.55	0.114851	-8.89621	5.78e-19	6.34e-17	48.3923	51.5934	48.4856	56.1022	106.658	119.612	107.626	0
SLC39A8	-1.08509	112.304	0.376172	-2.88455	0.00391974	0.016532	2.15512	2.15451	2.18537	2.06798	4.27061	5.67188	4.65749	0
SLC5A4-AS1	1.88457	152.207	0.232378	8.10995	5.06e-16	3.82e-14	6.8572	5.86027	6.74132	4.50285	1.70824	1.8667	1.63642	0
SLC6A11	-4.15572	17.5986	0.656657	-6.3286	2.47e-10	7.11e-09	0.0839658	0.201088	0.0740804	0.0667089	1.99295	1.68721	2.48609	0
SLC6A1	1.1521	831.393	0.332987	3.45991	0.00054036	0.003195	55.9212	77.3613	56.1529	35.8227	28.3284	23.6568	28.952	0
SLC7A11	-2.37749	951.288	0.207299	-11.4689	1.89e-30	5.65e-28	16.4573	13.4441	18.0386	13.4752	82.2448	93.0117	81.097	0
SLC7A2	-2.53373	100.803	0.57595	-4.39922	1.09e-05	0.000110238	0.559772	0.488356	0.444482	0.266836	2.84707	2.40516	2.92667	0
SLC9A2	-1.44853	22.1534	0.425613	-3.4034	0.000665528	0.00379857	0.615749	0.373449	0.555603	0.733798	1.63707	1.68721	1.66789	0
SLCO1C1	-7.23064	363.069	0.755863	-9.56607	1.11e-21	1.83e-19	0.447817	0.689444	0.407442	0.0333545	64.2371	67.3087	57.9669	0
SLCO4A1	-1.30427	190.973	0.189517	-6.88206	5.9e-12	2.34e-10	3.6665	4.10793	2.92618	2.83513	9.39534	8.32833	9.15763	0
SLFN12	-4.72745	30.0999	0.989103	-4.77953	1.76e-06	2.21e-05	0.0559772	0.114907	0.185201	0.100063	2.84707	3.73339	3.02108	0
SLIT1	1.04374	4205.43	0.366836	2.84526	0.00443752	0.0182994	219.291	217.376	214.611	134.052	101.427	98.2887	105.266	0
SLIT2	-1.79471	2717.05	0.359586	-4.99104	6.01e-07	8.67e-06	50.7713	50.789	50.4858	44.8951	173.707	201.208	173.743	0
SLIT3	1.76702	501.818	0.453608	3.89548	9.8e-05	0.000744677	36.1892	37.9194	34.9289	33.2544	10.2495	11.9181	11.392	0
SLITRK6	-1.12616	957.367	0.225359	-4.99717	5.82e-07	8.42e-06	19.648	19.4193	21.8537	11.3072	42.1011	44.8725	39.3369	0
SMAD3	-2.63883	238.724	0.449753	-5.86729	4.43e-09	9.8e-08	1.2315	1.20653	1.29641	2.2681	9.07504	12.1694	8.90588	0
SMAD6	-3.69096	102.71	0.631512	-5.84463	5.08e-09	1.12e-07	0.223909	0.545809	0.333362	0.900571	6.19238	8.04115	6.6086	0
SNAI2	-1.39185	28.1872	0.442119	-3.14814	0.00164312	0.00801381	0.755692	0.660717	0.555603	0.266836	1.28118	1.68721	1.76229	0
SNHG18	-2.44999	56.38	0.392326	-6.24478	4.24e-10	1.18e-08	0.39184	0.746897	0.629683	0.933925	3.66561	4.16417	3.99663	0
SNORD116-13	-1.02982	117.942	0.221303	-4.65344	3.26e-06	3.8e-05	3.75047	3.73449	2.29649	2.13469	6.26356	6.89241	6.45125	0
SNORD116-14	-1.17768	39.5299	0.344236	-3.42113	0.000623617	0.00359628	0.643737	1.40761	1.07417	0.633735	2.38442	2.11798	2.29728	0
SNORD116-18	-1.85315	77.8778	0.440239	-4.20941	2.56e-05	0.000231667	0.923623	1.20653	0.814884	1.03399	3.02501	4.70264	3.83928	0
SNORD116-19	-1.29949	40.2755	0.30486	-4.26259	2.02e-05	0.000188339	0.755692	1.03417	0.703764	0.567026	1.77942	2.11798	2.1714	0
SNORD116-6	-1.05951	23.9638	0.371458	-2.85229	0.00434048	0.0179774	0.615749	0.488356	0.629683	0.567026	1.06765	1.25643	1.51054	0
SNORD3B-1	1.31827	42.8569	0.309147	4.26423	2.01e-05	0.000187283	1.84725	1.86724	1.44457	1.1007	0.605003	0.825654	0.597921	0
SNTA1	-1.06795	639.114	0.171351	-6.23251	4.59e-10	1.26e-08	15.5337	16.3168	12.7789	17.9781	33.8446	38.9852	32.7598	0
SNTB1	-2.45153	74.1528	0.61098	-4.01246	6.01e-05	0.000487599	0.951612	0.315995	1.11121	0.633735	3.84355	5.60009	3.80781	0
SNURF	-1.01889	38.1848	0.295818	-3.44431	0.000572526	0.00334997	1.14753	1.63743	1.11121	1.00063	2.88266	3.26672	1.8567	0
SOWAHB	-2.1989	24.3923	0.58247	-3.77512	0.000159928	0.00114202	0.335863	0.517083	0.296322	0.166772	1.56589	1.40002	1.88817	0
SOX14	3.13924	153.784	0.475231	6.60573	3.96e-11	1.3e-09	12.6229	19.3044	11.7788	10.9069	1.81501	1.47182	1.66789	0
SOX21	-1.81492	875.554	0.467883	-3.879	0.000104888	0.000790654	9.96394	13.358	9.44525	13.7754	41.9231	47.2058	42.4839	0
SOX21-AS1	-1.47477	643.387	0.401848	-3.66996	0.000242586	0.00162842	9.48813	9.73839	9.29709	12.1077	31.1754	29.903	29.7387	0
SOX6	1.11524	2839.23	0.377955	2.95072	0.00317038	0.0139328	169.051	176.584	151.124	160.135	78.9351	80.3038	84.0866	0
SOX9-AS1	1.32734	36.3345	0.344713	3.85058	0.000117839	0.000874785	1.81926	1.63743	1.55569	1.8345	0.711768	0.825654	0.66086	0
SP8	4.9392	1392.44	0.356616	13.8502	1.27e-43	8.9e-41	167.959	154.751	184.608	87.8557	4.9112	5.24111	5.38129	0
SP9	1.26119	604.86	0.441429	2.85706	0.00427581	0.0177676	14.0503	19.247	15.8532	26.0832	8.54122	7.96935	8.74853	0
SPAG5	-1.44909	293.246	0.492757	-2.94079	0.00327375	0.0142974	4.6461	5.05592	3.88922	6.33735	13.6659	17.1592	12.9969	0
SPARC	-2.74846	4381.57	0.292023	-9.4118	4.88e-21	6.84e-19	45.9013	50.9614	53.1897	48.364	313.498	444.238	314.506	0
SPARCL1	-5.36244	1108.71	0.655811	-8.17681	2.91e-16	2.28e-14	3.80645	3.13122	5.44491	1.66772	158.404	150.843	153.571	0
SPATA46	-1.36162	84.3808	0.470426	-2.89443	0.00379844	0.0160878	1.31546	2.06833	1.18529	2.03462	3.95031	5.13341	4.56308	0
SPC24	-3.45023	166.065	0.992255	-3.47716	0.000506754	0.00303864	0.643737	0.517083	1.00009	1.70108	10.9256	12.5643	10.6682	0
SPC25	-2.42181	36.181	0.836768	-2.89425	0.00380067	0.016093	0.447817	0.315995	0.333362	0.333545	2.06413	2.11798	1.98258	0
SPHK1	-2.48381	48.9892	0.436967	-5.6842	1.31e-08	2.69e-07	0.58776	0.373449	0.740804	0.600381	3.55884	3.66159	3.08401	0
SPINK5	-1.01726	118.413	0.355872	-2.85849	0.00425662	0.0177028	1.81926	2.7865	2.25945	1.50095	4.37737	5.49239	3.7134	0
SPINT1	-3.17323	60.998	0.433781	-7.31528	2.57e-13	1.28e-11	0.559772	0.775624	0.481523	0.266836	4.3062	5.09751	5.72745	0
SPON1	-1.82365	1916.34	0.588305	-3.09985	0.00193622	0.00920389	11.8392	16.6328	12.001	13.8088	52.8844	49.5751	51.61	0
SPON2	1.75516	188.447	0.254585	6.89421	5.42e-12	2.16e-10	8.8164	8.93404	8.25996	9.97299	2.91825	2.97953	2.67491	0
SPR	-2.47642	44.9724	0.390392	-6.34341	2.25e-10	6.48e-09	0.19592	0.402175	0.481523	0.433608	2.02854	2.47696	2.1714	0
SPRY2	-1.36523	631.358	0.397573	-3.4339	0.000594959	0.00345449	10.4118	12.094	10.5565	13.6086	31.816	33.6005	31.2492	0
SPTB	-1.32622	228.248	0.342321	-3.87419	0.000106979	0.000804912	6.96916	7.84242	7.5562	4.16931	16.513	17.7695	18.9761	0
SPTBN5	-1.06359	106.244	0.28169	-3.77573	0.000159537	0.00114075	3.02277	3.56212	2.70393	2.635	5.97885	8.43603	5.63305	0
SRPX2	-3.7297	19.1373	0.583679	-6.38999	1.66e-10	4.9e-09	0.19592	0.172361	0.259281	0.0333545	1.92177	2.36927	2.70638	0
SSH3	-1.4593	70.6886	0.370195	-3.94197	8.08e-05	0.000628297	1.14753	1.12035	1.48161	1.00063	2.42001	4.63084	3.43018	0
SSPO	-1.20447	354.535	0.187636	-6.41917	1.37e-10	4.09e-09	4.14231	5.86027	3.0373	4.86975	9.8224	12.6002	10.8255	0
SST	3.29676	3576.07	0.260548	12.6532	1.07e-36	5.25e-34	403.343	467.299	338.659	242.02	40.9623	32.8467	44.1518	0
ST6GAL2	1.15037	2422.72	0.283925	4.05165	5.09e-05	0.000421603	162.222	155.01	162.162	95.5606	76.5863	56.0727	74.5199	0
ST8SIA4	1.25033	4049.4	0.218334	5.7267	1.02e-08	2.14e-07	208.795	209.936	226.13	200.093	105.413	87.8424	91.7652	0
ST8SIA5	1.64815	73.2818	0.493509	3.33966	0.000838801	0.00458624	6.68927	7.32534	7.14876	4.06925	2.20648	1.90259	2.32875	0
STAT6	-1.58935	511.328	0.422339	-3.76321	0.000167745	0.00118784	5.42979	7.64133	5.48195	7.77159	19.5024	25.2004	19.0076	0
STEAP3	-1.43748	46.6484	0.388471	-3.70036	0.000215298	0.00147339	0.699715	0.517083	0.777844	0.800507	1.49471	2.36927	2.20287	0
STK17B	-1.68096	137.12	0.479332	-3.50688	0.000453385	0.00277118	0.811669	1.20653	1.22233	3.46887	5.2315	6.49754	5.66452	0
STK26	-3.23066	750.249	0.346126	-9.33379	1.02e-20	1.38e-18	3.1907	4.16539	3.9633	9.73951	54.9841	53.7752	50.9177	0
STK3	-1.09742	160.045	0.374768	-2.92826	0.00340865	0.0147626	2.74288	1.69488	1.51865	2.96855	5.05355	5.63598	4.72043	0
STK32B	-2.31533	196.34	0.513223	-4.51136	6.44e-06	7.02e-05	2.79886	2.01088	2.8521	1.66772	13.1677	10.7335	13.3116	0
STOM	-1.64833	70.0204	0.245268	-6.72054	1.81e-11	6.29e-10	0.643737	0.833078	0.777844	0.833862	2.88266	2.47696	2.39168	0
STXBP2	-1.19075	81.7706	0.379606	-3.13681	0.00170799	0.00826271	1.37144	2.47051	1.66681	1.30082	4.44855	4.48725	3.52459	0
STXBP5L	1.43997	783.289	0.248744	5.78899	7.08e-09	1.53e-07	40.0797	37.431	43.4852	32.6874	17.0824	12.4207	15.8921	0
SUCLG2	-1.31103	145.439	0.465332	-2.81742	0.00484114	0.0196891	2.463	1.75234	1.29641	3.16867	5.65856	6.56933	5.161	0
SULF1	-1.79635	3274.84	0.653476	-2.74892	0.00597913	0.0233338	13.3506	14.191	15.0013	26.4167	59.4326	70.4318	63.537	0
SUSD5	-1.07041	38.068	0.41085	-2.60536	0.0091778	0.0329877	0.895635	1.09162	1.07417	0.700444	1.5303	2.44106	2.36021	0
SWAP70	-1.2508	445.216	0.165653	-7.55074	4.33e-14	2.49e-12	7.89278	7.98605	7.51916	9.60609	21.4954	22.4721	19.1964	0
SYAP1	-1.08114	3265.1	0.129117	-8.37332	5.6e-17	4.73e-15	57.7684	60.6998	66.7835	62.6397	142.567	143.233	135.476	0
SYCP2L	1.02394	97.9359	0.237135	4.31798	1.57e-05	0.000151311	2.60294	3.41849	2.77801	2.93519	1.24559	1.57951	1.79376	0
SYDE1	-1.99103	174.916	0.379851	-5.24162	1.59e-07	2.63e-06	1.84725	2.41305	2.00017	3.66899	9.03946	12.9951	9.78702	0
SYN2	-2.61597	60.6069	0.467369	-5.59722	2.18e-08	4.29e-07	1.03558	0.689444	0.407442	0.466963	4.94679	3.12312	4.78337	0
SYNC	-2.28211	25.6732	0.39836	-5.72876	1.01e-08	2.12e-07	0.531783	0.545809	0.444482	0.30019	2.4556	2.62055	2.07699	0
SYNDIG1L	-2.67807	177.181	0.398536	-6.71979	1.82e-11	6.31e-10	3.16271	2.49923	1.96313	1.53431	16.1927	14.7182	16.1124	0
SYNGR2	-1.13751	354.088	0.196776	-5.78073	7.44e-09	1.6e-07	7.80881	7.98605	7.0006	6.67089	17.0824	17.9131	17.0565	0
SYNJ2	-3.06409	83.4626	0.393165	-7.7934	6.52e-15	4.16e-13	0.9796	0.861804	1.18529	0.633735	7.40239	9.54886	7.58416	0
SYNPO	-1.51053	139.176	0.162941	-9.27041	1.85e-20	2.43e-18	3.52656	3.24613	2.92618	2.83513	9.14622	10.2309	9.37792	0
SYPL1	-1.2015	260.365	0.178694	-6.72379	1.77e-11	6.22e-10	5.20588	4.25157	5.40787	4.60292	11.9933	12.7797	11.1717	0
SYT6	1.36934	450.338	0.376071	3.64116	0.000271408	0.00178985	25.8894	30.9101	28.2987	25.1493	11.8865	9.90784	12.399	0
SYT9	-1.81407	268.925	0.196128	-9.24939	2.26e-20	2.89e-18	4.31024	4.13666	3.88922	2.635	14.1642	13.3541	14.7277	0
SYTL1	-1.57444	263.118	0.543845	-2.89501	0.00379149	0.0160625	1.93121	3.30358	2.22241	3.96918	8.25651	10.5181	8.62265	0
SYTL2	1.40474	394.111	0.397867	3.53069	0.000414479	0.00257337	35.9094	28.6406	34.7437	21.3135	11.8509	14.3951	10.322	0
SYTL5	2.72232	296.566	0.397091	6.85565	7.1e-12	2.79e-10	25.9174	31.9729	27.0764	22.2141	4.19943	4.02057	4.78337	0
TACC3	-1.8153	152.137	0.544239	-3.33549	0.000851501	0.00465095	2.01518	2.01088	2.00017	2.50159	7.3668	7.78986	8.96882	0
TACR1	1.71326	21.8866	0.695666	2.46277	0.013787	0.0456941	1.28747	1.23525	1.81497	0.500317	0.284707	0.323082	0.566452	0
TAGLN2	-2.71951	1070.73	0.334384	-8.13288	4.19e-16	3.23e-14	6.26944	6.86571	4.48186	15.0762	49.6102	70.5754	54.0647	0
TAGLN	-4.02211	711.838	0.323959	-12.4155	2.15e-35	9.92e-33	5.09392	5.74536	5.63011	4.13595	74.4509	120.653	73.859	0
TAL1	3.27021	351.002	0.435929	7.50171	6.3e-14	3.51e-12	24.2381	32.7198	26.0022	13.075	2.59795	2.22568	3.11548	0
TANC1	-2.25447	159.624	0.397516	-5.67139	1.42e-08	2.89e-07	2.54696	2.18324	2.66689	2.86848	11.8509	14.072	13.469	0
TAP1	-3.9542	46.3146	0.682733	-5.79172	6.97e-09	1.51e-07	0.111954	0.229815	0.0370402	0.500317	3.59443	4.34366	3.08401	0
TBC1D30	1.30603	246.591	0.441081	2.96097	0.00306676	0.0135624	11.1954	9.56603	9.81565	7.07115	4.51973	3.5539	4.12251	0
TBC1D4	1.76118	548.604	0.287259	6.13099	8.73e-10	2.26e-08	27.3169	31.0537	27.9283	23.5483	8.75475	7.82576	9.37792	0
TBR1	2.46561	68.0234	0.849423	2.90269	0.00369972	0.0157441	5.59772	5.1421	6.14867	4.73634	0.960887	1.11284	1.06996	0
TBX10	2.68711	31.902	0.363452	7.3933	1.43e-13	7.45e-12	1.73529	2.15451	1.70385	1.53431	0.177942	0.430776	0.283226	0
TC2N	-5.7636	51.5434	0.762855	-7.5553	4.18e-14	2.42e-12	0.19592	0.143634	0.111121	0	7.11768	6.53343	6.26244	0
TCEAL5	1.88838	282.209	0.40556	4.65623	3.22e-06	3.76e-05	10.4397	9.22131	11.4825	6.57083	3.27413	2.36927	2.51756	0
TCEAL7	1.08554	2883.32	0.152012	7.14116	9.25e-13	4.22e-11	97.7921	86.0081	82.7848	97.0949	48.1155	44.2622	45.3161	0
TCF19	-2.18983	115.602	0.490701	-4.46265	8.1e-06	8.56e-05	1.76328	1.72361	1.81497	2.13469	9.43093	10.1232	7.7415	0
TCF4	1.12928	3782.71	0.280791	4.02179	5.78e-05	0.000471527	217.023	259.058	232.168	205.73	117.015	110.566	107.437	0
TCTA	1.07323	374.552	0.163459	6.56574	5.18e-11	1.66e-09	18.3325	17.2648	16.557	15.7767	9.00387	8.57962	8.33943	0
TDO2	2.09141	14.652	0.487312	4.29173	1.77e-05	0.000167363	0.727703	1.23525	1.03713	1.36753	0.284707	0.287184	0.251756	0
TEAD3	-1.59518	261.628	0.37001	-4.31119	1.62e-05	0.000155474	2.12713	2.61414	1.88905	4.50285	8.36328	11.3079	7.48975	0
TEAD4	-3.39015	30.6498	0.603636	-5.61621	1.95e-08	3.87e-07	0.363852	0.201088	0.185201	0.200127	1.99295	3.37441	2.70638	0
TES	-1.0817	306.145	0.390639	-2.76904	0.00562212	0.0222347	3.30265	4.2803	2.8521	7.00444	8.79034	11.8463	9.15763	0
TEX15	-1.48774	109.644	0.391318	-3.80187	0.000143605	0.00104484	1.59535	2.38433	1.85201	1.60101	5.62297	6.96421	4.15398	0
TEX30	-1.09299	103.586	0.179142	-6.10126	1.05e-09	2.69e-08	1.84725	1.66616	1.37049	1.76779	4.02149	3.98468	3.46165	0
TFAP2A	2.24311	67.9976	0.479793	4.67516	2.94e-06	3.46e-05	2.15512	2.58541	3.00026	3.3688	0.640591	0.682062	0.566452	0
TFPI2	-1.81726	554.969	0.448844	-4.04875	5.15e-05	0.000425338	9.15227	9.22131	8.14884	13.3751	35.8731	43.4366	34.0186	0
TGFB1I1	-1.1972	173.283	0.187565	-6.38286	1.74e-10	5.11e-09	3.49857	3.93557	2.88914	4.86975	9.71564	9.51297	8.81147	0
TGFB2	-1.91348	267.437	0.754454	-2.53625	0.0112047	0.0386532	5.48576	4.96974	6.18571	3.60228	17.5807	29.544	14.1928	0
TGFBR2	-4.31691	45.0599	0.605215	-7.13286	9.83e-13	4.45e-11	0.139943	0.0574536	0.0740804	0.333545	2.98943	3.73339	2.95814	0
TGFBR3	-1.98963	137.493	0.334005	-5.95688	2.57e-09	6.06e-08	0.699715	0.804351	0.740804	1.93456	4.16384	5.4206	3.77634	0
TGIF1	-2.25994	334.86	0.564737	-4.00176	6.29e-05	0.000507127	1.59535	2.06833	1.25937	3.66899	10.2495	12.5643	10.4164	0
TGIF2	-1.59053	399.99	0.573621	-2.77279	0.00555777	0.0220126	2.99478	4.8261	3.48178	9.90628	16.1571	19.3849	16.1124	0
TGM2	-5.10039	68.2813	0.69558	-7.33257	2.26e-13	1.14e-11	0.0279886	0.229815	0.222241	0.533672	7.47357	12.2412	8.15061	0
THBS1	-4.15954	683.214	0.614929	-6.76425	1.34e-11	4.86e-10	4.50616	4.91228	3.81514	3.63564	75.3762	92.3655	74.1422	0
THNSL2	-3.99824	255.394	0.279207	-14.32	1.64e-46	1.2e-43	0.419829	0.545809	0.481523	0.266836	7.33121	7.57447	7.14358	0
THRB	-1.78245	36.4838	0.475003	-3.75251	0.000175074	0.00123378	0.39184	0.229815	0.666724	0.700444	1.5303	1.97439	1.95111	0
THSD4	-1.3374	639.088	0.292821	-4.56728	4.94e-06	5.51e-05	8.06071	8.10096	8.1118	13.2751	25.6592	24.4824	26.2771	0
THSD4-AS1	1.7857	103.001	0.292543	6.10406	1.03e-09	2.65e-08	7.05312	9.13513	6.44499	5.5702	2.31325	1.90259	2.32875	0
TIAM2	1.30133	418.436	0.21911	5.93915	2.87e-09	6.64e-08	25.4976	22.2346	27.2986	14.0089	9.68005	10.0873	9.1891	0
TIMP3	-3.36557	527.271	0.317962	-10.5848	3.5e-26	8.31e-24	2.88282	4.25157	3.25954	6.53748	43.0976	53.9547	43.6168	0
TIPARP	-1.08285	1044.64	0.164116	-6.5981	4.16e-11	1.37e-09	19.1162	18.0404	17.6682	23.4482	43.4534	48.6059	41.3824	0
TJP2	-1.7501	230.128	0.250175	-6.99549	2.64e-12	1.11e-10	2.85484	3.93557	3.62994	3.83576	11.3883	14.1079	12.9969	0
TK1	-4.36393	80.5471	0.731606	-5.96486	2.45e-09	5.82e-08	0.251897	0.430902	0.259281	0.333545	6.22797	7.86166	7.01771	0
TLCD1	-1.3088	50.1562	0.358945	-3.64623	0.000266112	0.00175997	0.531783	0.804351	0.888965	0.667089	1.67266	2.26157	1.79376	0
TLCD2	-1.23635	68.2903	0.347772	-3.55507	0.000377881	0.00237542	1.31546	1.35016	0.851925	1.03399	2.98943	2.97953	2.67491	0
TLL1	-3.06579	61.0597	0.374613	-8.18388	2.75e-16	2.16e-14	0.58776	0.804351	1.03713	0.567026	5.44503	9.04629	5.57011	0
TLN1	-1.41315	1484.15	0.211859	-6.67023	2.55e-11	8.65e-10	25.4136	27.3479	26.3726	36.8567	73.063	95.7758	79.9955	0
TM4SF1	-4.7084	13.2488	0.884049	-5.32595	1e-07	1.73e-06	0.167932	0.0287268	0.0740804	0	1.10324	3.26672	1.4476	0
TMBIM1	-1.43061	116.875	0.290925	-4.91746	8.77e-07	1.22e-05	1.90322	2.90141	2.03721	3.23538	6.65503	8.07705	7.11211	0
TMCC3	1.33794	284.507	0.470514	2.84357	0.00446105	0.0183823	19.592	16.7765	21.8537	9.87292	7.86504	6.42574	7.26946	0
TMEM108	1.25494	253.792	0.239634	5.23691	1.63e-07	2.69e-06	13.4345	15.3401	12.7789	11.9743	6.40591	5.88727	5.69599	0
TMEM109	-1.21269	366.854	0.234966	-5.16111	2.45e-07	3.85e-06	7.89278	6.92316	7.44508	7.20457	16.8333	21.1798	16.8991	0
TMEM121	1.0715	417.327	0.201492	5.31781	1.05e-07	1.8e-06	14.2182	13.7601	14.8161	9.97299	7.22445	6.35394	6.54566	0
TMEM131L	1.10883	1306.98	0.160313	6.91667	4.62e-12	1.87e-10	62.8344	68.6858	67.3761	74.5139	34.9478	34.3903	32.5395	0
TMEM132B	1.00594	736.482	0.330988	3.03919	0.00237212	0.0109249	39.7158	43.2339	38.8552	28.5848	20.926	17.4823	21.5252	0
TMEM133	-3.47741	25.1376	0.522741	-6.65226	2.89e-11	9.74e-10	0.111954	0.114907	0.185201	0.30019	2.34883	2.65645	1.29025	0
TMEM144	-2.36177	62.909	0.483461	-4.88514	1.03e-06	1.4e-05	0.755692	0.545809	0.740804	0.867216	4.3062	4.73853	2.98961	0
TMEM154	-3.39621	14.654	0.538496	-6.30685	2.85e-10	8.11e-09	0.167932	0.0861804	0.111121	0.133418	1.38795	1.36412	1.47907	0
TMEM173	-3.94946	15.6697	0.572471	-6.89897	5.24e-12	2.1e-10	0.0559772	0.258541	0.111121	0.100063	2.09972	2.15388	2.29728	0
TMEM225B	1.03535	56.1799	0.323474	3.20071	0.0013709	0.00689255	2.04317	2.15451	1.85201	1.93456	0.996475	0.861552	1.25878	0
TMEM42	-1.006	167.206	0.199994	-5.03015	4.9e-07	7.24e-06	1.98719	2.44178	2.03721	1.56766	4.19943	4.52315	4.24839	0
TMEM63A	-1.92482	83.2926	0.497029	-3.87264	0.000107662	0.00080892	1.11954	1.52252	0.888965	0.933925	4.48414	5.77958	3.36724	0
TMEM72-AS1	1.40056	21.4944	0.439796	3.18457	0.00144969	0.00722334	0.923623	1.09162	1.14825	1.00063	0.427061	0.394878	0.440573	0
TMIE	-1.72056	45.0019	0.41987	-4.09784	4.17e-05	0.000354459	1.20351	1.23525	1.66681	0.466963	3.91472	4.16417	3.96516	0
TMPRSS9	-1.15854	43.4244	0.380061	-3.04829	0.00230144	0.0106358	0.755692	1.35016	0.629683	0.800507	1.5303	3.05133	1.79376	0
TMSB4Y	10.0695	158.084	1.62929	6.18031	6.4e-10	1.71e-08	12.6788	13.3867	14.4086	8.90564	0.0355884	0	0	1
TNC	-4.19305	725.13	0.453806	-9.23974	2.47e-20	3.11e-18	2.49098	2.01088	1.81497	3.20203	45.5887	54.2419	40.5642	0
TNFAIP2	-1.05164	126.147	0.26218	-4.01114	6.04e-05	0.000489852	2.51897	2.64287	2.25945	1.36753	4.51973	5.16931	4.94072	0
TNFAIP3	-1.23727	94.8824	0.253426	-4.8822	1.05e-06	1.41e-05	1.20351	1.12035	1.22233	1.63437	3.41649	2.83594	3.52459	0
TNFRSF10D	-1.8647	45.4922	0.767928	-2.42823	0.0151729	0.0491854	0.0839658	0.373449	0.370402	1.93456	2.7759	3.19492	2.20287	0
TNFRSF12A	-2.85297	299.644	0.198067	-14.4041	4.88e-47	3.74e-44	5.06593	3.47594	3.74106	2.70171	26.4422	35.0005	25.7421	0
TNFRSF19	-2.69577	2242.75	0.571563	-4.71648	2.4e-06	2.89e-05	6.18548	4.96974	5.37083	12.8415	45.1617	65.1907	43.7741	0
TNNC1	-3.84207	73.4763	0.418325	-9.18441	4.14e-20	4.98e-18	0.447817	0.517083	0.333362	0.433608	7.15327	7.036	5.85333	0
TNNT1	-1.30137	334.453	0.469136	-2.77396	0.00553782	0.0219583	6.3814	5.80282	5.18563	7.80495	18.0433	14.79	17.0565	0
TNR	-2.37567	149.262	0.477793	-4.97217	6.62e-07	9.45e-06	2.463	1.80979	1.88905	1.76779	11.4595	9.51297	12.0528	0
TNS3	-2.64588	292.6	0.393424	-6.72526	1.75e-11	6.17e-10	2.77087	3.33231	3.48178	4.53621	20.2142	29.6517	21.3363	0
TOM1L1	-1.86256	203.337	0.297334	-6.26421	3.75e-10	1.05e-08	2.85484	3.2174	3.00026	3.30209	11.1392	13.2823	11.7381	0
TOMM34	-1.06409	525.84	0.19496	-5.45799	4.82e-08	8.83e-07	10.4957	11.1173	10.2601	12.7748	23.7019	27.4261	23.9483	0
TOP2A	-2.77046	1286.83	0.847548	-3.2688	0.00108005	0.00567862	7.02513	6.72207	5.74123	17.1108	63.383	78.6884	60.2012	0
TOR4A	-1.04632	117.846	0.271894	-3.84825	0.000118964	0.000881916	2.82685	4.51011	3.55586	2.36817	6.37032	8.43603	7.14358	0
TPBG	-4.17485	703.678	0.440854	-9.46991	2.8e-21	4.14e-19	1.87524	1.43634	1.48161	0.767153	24.7695	28.7184	27.0953	0
TPM1	-2.61948	2313.02	0.141834	-18.4686	3.69e-76	5.42e-73	36.3012	37.0001	37.2995	35.0889	204.74	297.917	217.234	0
TPM2	-2.7593	193.88	0.325386	-8.48008	2.25e-17	2.02e-15	2.18311	2.29815	1.81497	1.96791	10.3918	23.4055	11.329	0
TPO	-2.45049	30.0822	0.68382	-3.58353	0.000338983	0.00216673	0.19592	0.488356	0.370402	0.433608	2.38442	1.7949	2.32875	0
TPX2	-2.61056	492.915	0.726139	-3.59513	0.000324232	0.00208616	3.10673	2.70032	2.70393	6.87102	24.3069	30.262	21.4937	0
TRAF5	-1.97374	112.152	0.289685	-6.8134	9.53e-12	3.6e-10	1.11954	1.37889	1.70385	0.933925	5.48061	5.99496	4.65749	0
TRAM2	-1.60434	393.593	0.257071	-6.24084	4.35e-10	1.2e-08	6.52134	6.46353	6.03755	8.87229	19.8583	27.103	21.3678	0
TRANK1	-1.50483	580.442	0.306778	-4.90526	9.33e-07	1.28e-05	15.1978	15.7136	14.6309	13.2084	46.9055	42.7545	44.0573	0
TRIB3	-1.00829	1502.56	0.24641	-4.09193	4.28e-05	0.000362284	24.6859	26.5148	21.5574	26.5835	53.4894	55.4265	51.61	0
TRIM14	-1.49943	52.7474	0.442321	-3.3899	0.000699173	0.00396255	0.839658	0.833078	0.851925	1.30082	2.49119	3.44621	2.76932	0
TRIM22	-2.88237	27.2278	0.634311	-4.5441	5.52e-06	6.1e-05	0.58776	0.373449	0.296322	0.133418	2.27766	3.5898	2.42315	0
TRIM25	-1.73352	187.279	0.343396	-5.04818	4.46e-07	6.66e-06	3.41461	2.98759	2.77801	3.56893	11.1036	11.6309	11.3605	0
TRIM5	-1.0974	147.81	0.392332	-2.79711	0.00515619	0.0207276	3.30265	3.2174	3.00026	2.73507	7.29562	7.1437	6.6086	0
TRIM56	-2.33551	254.473	0.559352	-4.17538	2.97e-05	0.000263989	1.45541	1.80979	1.51865	3.86912	11.068	13.2105	11.0143	0
TRIM58	-2.73073	79.163	0.40414	-6.75689	1.41e-11	5.07e-10	0.923623	1.14907	1.14825	1.20076	5.16032	10.6976	7.7415	0
TRIM59	-1.14585	273.781	0.433284	-2.64456	0.00817962	0.0300566	3.10673	3.5334	4.48186	7.33798	11.4595	11.595	9.9129	0
TRIM60P18	-8.4131	35.9149	1.35774	-6.19639	5.78e-10	1.56e-08	0	0.0287268	0	0	3.9859	2.80004	3.68194	0
TRIM71	1.39408	1459.13	0.337121	4.13524	3.55e-05	0.000307879	39.156	38.0056	40.4109	66.1419	19.6804	18.2003	18.4726	0
TRIP13	-2.42827	127.971	0.482712	-5.03047	4.89e-07	7.24e-06	1.76328	1.69488	1.59273	1.80114	7.86504	11.9899	9.81849	0
TRIP6	-1.21702	637.698	0.23288	-5.22596	1.73e-07	2.82e-06	13.5185	14.6219	13.8901	14.3424	31.1043	40.2057	34.0186	0
TROAP	-2.06925	83.1803	0.697538	-2.9665	0.00301208	0.0133572	0.531783	0.804351	0.740804	1.60101	3.95031	4.66674	3.83928	0
TRPC5	1.59226	99.3112	0.425466	3.74239	0.000182276	0.00127839	6.01755	8.2446	6.77836	6.90438	2.95384	2.08208	2.39168	0
TRPM1	-6.87615	12.2145	1.16304	-5.91225	3.37e-09	7.67e-08	0.0279886	0	0	0.0333545	1.92177	2.26157	1.76229	0
TRPM3	-2.39879	431.45	0.511815	-4.68682	2.77e-06	3.29e-05	6.74525	5.71664	6.85244	2.635	30.3569	31.0518	31.2178	0
TRPV3	1.25209	54.8422	0.388381	3.22388	0.00126468	0.00645652	1.53937	1.32143	1.85201	1.43424	1.10324	0.466674	0.503513	0
TSPAN19	-1.03601	80.0436	0.216228	-4.79131	1.66e-06	2.11e-05	1.65133	1.69488	1.33345	1.33418	3.13178	3.84108	2.98961	0
TSPO	-1.18488	375.18	0.386298	-3.06727	0.00216022	0.0100902	10.0759	11.0311	7.77844	7.1045	20.3922	23.0465	22.1231	0
TSSC2	1.47601	99.8159	0.387777	3.80634	0.000141036	0.00102806	1.37144	0.890531	1.11121	1.00063	0.355884	0.466674	0.440573	1
TSTD1	-2.06658	37.8603	0.772391	-2.67556	0.00746047	0.0279361	0.279886	0.373449	0.407442	0.433608	1.67266	1.93849	1.41613	0
TTC34	-4.22931	42.5506	0.521095	-8.11619	4.81e-16	3.64e-14	0.0279886	0.172361	0.0370402	0.166772	1.70824	2.83594	1.60495	0
TTC6	-3.03946	241.492	0.615013	-4.94212	7.73e-07	1.09e-05	0.699715	0.689444	0.740804	0.567026	5.58738	5.4206	6.76595	0
TTF2	-1.75778	184.377	0.539856	-3.25603	0.00112983	0.0058766	1.31546	1.55125	2.77801	3.86912	8.39886	10.5181	7.08064	0
TTK	-2.51013	166.611	0.616126	-4.07405	4.62e-05	0.000387738	1.34345	1.26398	1.18529	2.03462	8.39886	10.6976	7.67857	0
TTN	3.02003	1082.6	0.266796	11.3196	1.05e-29	2.92e-27	65.6052	70.352	70.043	53.8008	9.68005	8.25654	7.7415	0
TTN-AS1	3.43069	310.51	0.220416	15.5646	1.27e-54	1.28e-51	19.9279	18.5288	18.8535	17.1108	1.95736	1.7231	1.8567	0
TTR	-4.9745	46.2227	0.537466	-9.25546	2.13e-20	2.75e-18	0.559772	0.201088	0.111121	0	7.40239	7.78986	7.48975	0
TTTY14	8.74393	53.9929	1.94903	4.4863	7.25e-06	7.82e-05	2.77087	2.70032	2.29649	2.33481	0	0	0	1
TTTY15	8.85216	2302.1	1.44323	6.13357	8.59e-10	2.23e-08	157.408	161.473	177.83	145.025	0.427061	0.17949	0.503513	1
TUBB6	-2.74263	738.976	0.266178	-10.3037	6.78e-25	1.42e-22	7.89278	6.69335	8.03772	10.54	52.5641	72.2985	54.0647	0
TUSC1	1.31741	164.643	0.388494	3.39108	0.000696178	0.00394697	9.71204	9.68094	7.25988	6.17058	3.73678	3.44621	3.36724	0
TVP23A	1.48949	288.755	0.250517	5.94565	2.75e-09	6.43e-08	11.8951	11.0885	10.9269	5.97045	4.3062	3.44621	3.619	0
TWIST1	-2.24692	112.902	0.841347	-2.67062	0.00757115	0.0282325	0.699715	0.488356	0.111121	0.30019	2.49119	1.8308	1.79376	0
TXLNGY	9.61785	466.651	1.77528	5.41765	6.04e-08	1.08e-06	22.2229	26.7159	25.7429	23.5149	0.0355884	0	0.0629391	0
TXNRD2	-1.33666	152.288	0.395232	-3.38197	0.000719688	0.00406027	4.05834	3.99303	3.62994	3.20203	10.1071	11.2002	8.87441	0
TYRP1	-2.14636	28.1739	0.590972	-3.63192	0.000281325	0.00184694	0.531783	0.488356	0.666724	0.633735	3.02501	2.44106	2.76932	0
TYW3	-8.52278	128.744	1.63236	-5.22115	1.78e-07	2.89e-06	0.0279886	0.0287268	0	0.0333545	7.61592	10.8053	8.78	0
UAP1L1	-2.11577	219.004	0.357281	-5.92185	3.18e-09	7.31e-08	1.84725	1.57997	1.48161	2.96855	9.46652	9.62066	8.43383	0
UBE2C	-3.05591	270.707	0.941636	-3.24532	0.00117321	0.00606501	0.867646	0.833078	0.851925	3.90247	14.4845	15.7233	13.4375	0
UCP2	-1.68031	221.588	0.360501	-4.66104	3.15e-06	3.69e-05	1.65133	2.0396	1.85201	3.86912	7.50915	8.65141	8.15061	0
UG0898H09	2.42515	660.938	0.336206	7.21329	5.46e-13	2.58e-11	33.3064	38.4365	35.7068	36.323	8.36328	6.60523	6.51419	0
UHRF1	-1.73936	302.191	0.498994	-3.48573	0.000490797	0.0029639	3.89041	4.33775	3.29658	6.10387	14.698	18.2003	14.5389	0
UNC13C	-1.46273	312.091	0.483827	-3.02325	0.00250079	0.0114252	4.4222	4.45266	4.55594	5.27001	14.698	10.913	15.7662	0
UNC5B	-1.13224	1166.51	0.327725	-3.45484	0.000550629	0.00324501	9.65606	9.99693	9.48229	14.2757	25.2322	25.9183	25.4589	0
UNC5C	1.7703	818.475	0.364205	4.86073	1.17e-06	1.55e-05	45.7893	35.018	55.4862	22.6477	12.4204	13.7489	11.2032	0
UNC93B1	-2.85881	61.5508	0.401115	-7.12715	1.02e-12	4.6e-11	0.307874	0.229815	0.296322	0.466963	2.17089	3.12312	2.26581	0
USP9Y	8.39454	2637.22	1.33971	6.26595	3.71e-10	1.04e-08	183.353	191.723	199.128	174.811	0.747357	0.502572	0.534982	1
VAMP1	-1.22234	138.364	0.351588	-3.47662	0.000507771	0.00304253	1.06357	2.26942	1.74089	2.03462	3.59443	5.63598	4.09104	0
VANGL1	-1.18035	196.384	0.293727	-4.01851	5.86e-05	0.00047693	3.61053	3.70576	4.11146	5.60355	9.85799	11.2002	10.0073	0
VASN	-2.40931	117.029	0.276717	-8.70676	3.13e-18	3.11e-16	1.51138	1.29271	1.29641	1.36753	5.94326	10.7694	6.70301	0
VAX1	4.47151	1094.32	0.584896	7.64496	2.09e-14	1.26e-12	80.859	128.868	85.9703	159.434	5.40944	6.13856	4.97219	0
VCL	-1.3976	2128.89	0.128504	-10.876	1.5e-27	3.72e-25	35.8534	39.6717	39.4478	40.9259	101.249	126.971	101.993	0
VGLL3	-3.23464	552.914	0.296163	-10.9218	9.06e-28	2.28e-25	5.62571	5.45809	6.37091	6.27064	61.1765	64.8677	53.4667	0
VIM	-1.72188	12098.5	0.535059	-3.21811	0.0012904	0.00655321	98.7997	94.6836	88.5631	266.869	478.7	519.049	469.211	0
VWA7	-1.65242	92.3429	0.393499	-4.19928	2.68e-05	0.000240924	1.45541	1.6087	1.22233	1.56766	5.08914	5.24111	4.46867	0
VWDE	-2.09722	176.315	0.384777	-5.45047	5.02e-08	9.16e-07	0.363852	0.459629	0.333362	0.700444	2.27766	1.8308	2.26581	0
WDR49	-1.19843	261.184	0.227365	-5.27093	1.36e-07	2.27e-06	7.16508	6.23372	5.96347	4.23602	14.6268	14.8259	14.0039	0
WDR62	-1.58184	112.823	0.408411	-3.87316	0.000107433	0.000807953	1.42742	1.55125	1.55569	2.16804	5.40944	5.88727	4.84631	0
WDR72	1.66884	53.2595	0.422352	3.9513	7.77e-05	0.00060829	4.39421	3.36104	3.9633	1.50095	1.13883	0.825654	1.35319	0
WEE1	-1.40981	700.111	0.292323	-4.8228	1.42e-06	1.83e-05	10.5237	10.6289	12.3344	15.0095	33.3463	39.7391	30.7143	0
WFDC1	-1.05968	35.1289	0.342832	-3.09096	0.00199513	0.00943665	0.727703	1.03417	0.926005	0.366899	1.60148	1.90259	1.60495	0
WFIKKN2	-4.73264	28.4395	0.796369	-5.94278	2.8e-09	6.53e-08	0.0279886	0.0574536	0.0740804	0.100063	1.60148	2.01029	1.82523	0
WFS1	-1.05143	566.505	0.199109	-5.2807	1.29e-07	2.16e-06	9.34819	10.3417	9.74157	12.2077	20.8548	24.8055	23.728	0
WHAMMP3	-1.38314	71.1672	0.287089	-4.81782	1.45e-06	1.87e-05	1.25949	1.37889	1.66681	1.03399	3.48766	4.23596	3.43018	0
WIPF1	-1.25416	263.699	0.291218	-4.30658	1.66e-05	0.000157901	2.32305	2.72905	2.66689	5.23665	7.15327	9.47707	8.27649	0
WNT10B	-2.35604	163.791	0.390704	-6.03023	1.64e-09	4.06e-08	1.73529	2.0396	1.44457	1.33418	9.92917	8.04115	8.93735	0
WNT5A	-2.4253	217.867	0.575321	-4.21556	2.49e-05	0.00022634	2.54696	2.01088	2.18537	2.76842	13.7371	15.2207	12.1787	0
WNT5A-AS1	-2.77422	20.7252	0.706749	-3.92532	8.66e-05	0.00066789	0.111954	0.201088	0.185201	0.200127	1.10324	1.68721	1.03849	0
WNT7A	1.03787	1416.81	0.16771	6.1885	6.07e-10	1.63e-08	55.9772	63.4575	57.6345	37.4904	29.0046	27.8568	26.812	0
WNT8B	-5.37652	216.847	1.07943	-4.9809	6.33e-07	9.05e-06	0.39184	0.114907	0.185201	0.366899	10.1427	16.2259	9.25204	0
WSCD2	-2.19202	79.2666	0.373607	-5.8672	4.43e-09	9.8e-08	1.51138	1.23525	1.55569	0.733798	5.48061	6.03086	6.9233	0
WWC1	-1.32321	319.53	0.195401	-6.77175	1.27e-11	4.62e-10	6.63329	6.52099	7.59324	5.13659	15.8724	18.0208	18.032	0
WWC2	-1.5295	504.976	0.240611	-6.35671	2.06e-10	6.01e-09	9.93595	10.6289	11.6677	9.6728	29.8587	34.4621	32.7913	0
WWTR1	-2.87594	171.156	0.394536	-7.28943	3.11e-13	1.52e-11	1.62334	1.32143	1.92609	2.86848	15.4454	16.4413	13.8781	0
XKR5	-1.53112	43.6065	0.359591	-4.25794	2.06e-05	0.000190924	0.559772	0.344722	0.444482	0.767153	1.67266	1.40002	1.82523	0
XKR8	-1.1095	46.1775	0.336588	-3.29632	0.000979598	0.00524056	1.20351	1.37889	1.40753	1.56766	3.30972	3.5539	2.76932	0
XRCC2	-2.10417	81.4505	0.708315	-2.97066	0.00297159	0.013214	1.03558	0.775624	1.00009	1.13405	4.44855	5.60009	3.619	0
YAP1	-2.78153	660.725	0.661934	-4.20213	2.64e-05	0.000238318	2.35104	2.38433	2.37057	7.63817	28.186	29.2928	24.7036	0
YBX3	-3.17355	307.946	0.518011	-6.12641	8.99e-10	2.32e-08	1.11954	1.00544	1.33345	2.40152	12.9898	16.7285	12.9654	0
ZBTB42	-2.33488	89.478	0.428197	-5.45281	4.96e-08	9.05e-07	0.58776	0.689444	0.222241	1.50095	3.91472	4.52315	3.80781	0
ZBTB7B	-1.29012	494.29	0.22415	-5.75559	8.63e-09	1.84e-07	6.77324	7.58388	6.66724	9.10577	19.111	21.1439	19.0076	0
ZC3HAV1	-3.0561	216.462	0.552119	-5.53523	3.11e-08	5.91e-07	0.9796	1.26398	1.14825	1.53431	11.2103	11.3079	10.4164	0
ZCCHC24	-2.37514	102.765	0.369306	-6.43136	1.26e-10	3.8e-09	0.699715	0.833078	0.814884	1.03399	4.37737	5.52829	4.18545	0
ZDBF2	-1.05025	6175.26	0.166444	-6.30996	2.79e-10	7.97e-09	137.284	146.306	144.049	150.962	315.669	343.185	304.09	0
ZDHHC8P1	2.40283	317.29	0.230059	10.4444	1.55e-25	3.43e-23	12.4549	17.1212	12.4455	12.2411	2.88266	2.80004	2.54903	0
ZEB2	2.21679	2565.08	0.289182	7.66574	1.78e-14	1.09e-12	160.123	129.357	161.088	114.339	32.6346	31.7338	33.1374	0
ZEB2-AS1	2.63205	21.2954	0.501373	5.24968	1.52e-07	2.54e-06	1.67932	1.20653	1.74089	0.933925	0.21353	0.287184	0.220287	0
ZFP28	-4.34259	1446.27	0.155489	-27.9285	1.2e-171	4.85e-168	3.24668	4.16539	3.48178	2.93519	76.4795	71.3652	77.3206	0
ZFP36L2	-2.17713	245.558	0.503998	-4.31972	1.56e-05	0.000150478	1.65133	1.20653	1.48161	4.53621	9.5021	12.1335	10.8885	0
ZFPM2	1.49791	146.607	0.401305	3.73258	0.000189525	0.00132004	9.29221	10.514	9.07485	5.43678	3.66561	2.87184	3.17842	0
ZFY	9.40169	526.565	1.70175	5.52472	3.3e-08	6.21e-07	46.2092	35.8798	38.8552	28.7182	0.177942	0	0	1
ZIC2	2.99273	985.584	1.22146	2.45013	0.0142806	0.0469344	5.20588	4.85483	5.59307	27.5508	1.42354	1.61541	1.38466	0
ZIC3	2.14243	894.174	0.50695	4.22611	2.38e-05	0.000217206	8.3406	9.73839	7.14876	28.9517	3.16737	3.12312	3.65047	0
ZIM2-AS1	2.18739	279.644	0.335192	6.5258	6.76e-11	2.1e-09	31.5151	24.8487	31.299	11.2071	5.2315	6.71292	5.44423	0
ZNF124	1.34276	6488.68	0.210394	6.38215	1.75e-10	5.13e-09	343.756	308.325	285.135	255.162	129.649	116.381	130.819	0
ZNF185	-1.16185	326.725	0.249517	-4.65639	3.22e-06	3.76e-05	4.50616	6.20499	4.55594	6.23729	12.1712	14.072	12.4305	0
ZNF217	-1.02805	445.819	0.319479	-3.21788	0.00129142	0.00655631	6.80123	7.78497	7.14876	11.3739	18.1501	19.5285	16.7103	0
ZNF22	1.12336	692.822	0.117333	9.57412	1.03e-21	1.72e-19	26.0014	27.0319	28.7062	23.0146	12.7762	13.2823	12.5249	0
ZNF229	-4.71373	567.867	0.163933	-28.754	8.08e-182	4.34e-178	1.93121	1.66616	1.66681	1.60101	46.0514	49.8264	49.0925	0
ZNF248	-4.20323	1709.09	0.212408	-19.7884	3.74e-87	6.71e-84	3.94639	5.42937	4.88931	3.93583	88.7931	90.2834	89.6252	0
ZNF300	-6.35651	1182.12	0.335382	-18.9531	4.17e-80	6.72e-77	0.727703	0.746897	0.444482	0.833862	58.9344	61.4932	61.7432	0
ZNF331	-1.31957	1171	0.160151	-8.23954	1.73e-16	1.38e-14	20.5156	21.66	22.7427	22.1474	57.76	58.5855	58.1557	0
ZNF367	-1.08014	163.692	0.320471	-3.37048	0.000750379	0.00419222	3.24668	2.98759	3.4077	3.50222	7.0465	8.47192	6.82889	0
ZNF385A	1.2251	149.172	0.268042	4.57056	4.86e-06	5.44e-05	4.45018	6.66462	5.59307	6.63754	2.17089	3.01543	2.83226	0
ZNF385D	1.27763	837.505	0.412546	3.09695	0.00195524	0.00926697	50.5194	45.0149	52.5971	23.4148	18.8619	19.8875	17.9062	0
ZNF454	-1.33675	173.328	0.200826	-6.65626	2.81e-11	9.49e-10	3.10673	3.18868	3.33362	3.33545	8.96828	8.61552	8.68559	0
ZNF471	-4.50556	429.753	0.470633	-9.57342	1.03e-21	1.72e-19	1.28747	1.69488	1.03713	1.06734	31.6025	32.5595	28.5743	0
ZNF474	-2.06902	31.4363	0.453468	-4.56266	5.05e-06	5.62e-05	0.643737	0.287268	0.407442	0.500317	1.74383	2.72825	1.76229	0
ZNF503	2.21149	1609.92	0.370484	5.9692	2.38e-09	5.7e-08	152.118	145.185	152.532	56.0022	28.2572	31.5184	27.5673	0
ZNF503-AS2	1.5498	254.338	0.4515	3.43255	0.000597932	0.00346801	21.8591	16.719	20.1128	9.10577	5.90768	6.85652	5.79039	0
ZNF558	-8.93602	121.14	0.755457	-11.8286	2.78e-32	1.07e-29	0.0559772	0.0287268	0.0370402	0	15.1607	16.19	17.8432	0
ZNF560	-6.29508	104.4	0.464291	-13.5585	7.06e-42	4.55e-39	0.0839658	0.114907	0.481523	0.0333545	13.5592	14.7541	14.2872	0
ZNF562	1.06201	2451.1	0.173766	6.11172	9.86e-10	2.53e-08	118.784	116.947	119.306	112.671	60.6782	60.6317	58.5648	0
ZNF578	-6.30245	38.9426	0.808622	-7.79406	6.49e-15	4.15e-13	0.0839658	0.0287268	0.148161	0	5.37385	5.3129	5.41276	0
ZNF619	2.17435	165.144	0.267349	8.13301	4.19e-16	3.23e-14	5.82163	5.74536	5.92643	7.30463	1.5303	1.47182	1.41613	0
ZNF630	1.00282	77.4769	0.323316	3.10167	0.00192433	0.00915603	3.72248	3.30358	4.37074	2.03462	1.95736	1.97439	1.4476	0
ZNF667	-4.50968	426.847	0.688147	-6.55337	5.63e-11	1.78e-09	1.51138	1.20653	1.03713	1.06734	27.8657	30.98	29.3925	0
ZNF667-AS1	-4.30847	328.955	0.548609	-7.85343	4.05e-15	2.7e-13	0.811669	1.1778	1.03713	0.800507	20.5345	18.9182	21.2734	0
ZNF680	-1.82282	473.242	0.192413	-9.47344	2.71e-21	4.04e-19	5.45777	5.77409	5.07451	6.57083	22.6698	21.5747	20.8014	0
ZNF702P	1.89018	288.594	0.240511	7.85902	3.87e-15	2.6e-13	9.43215	11.5769	12.2603	8.80558	2.17089	3.6257	3.3043	0
ZNF717	-1.43906	289.692	0.210949	-6.82184	8.99e-12	3.43e-10	7.1091	7.26788	6.74132	5.06988	18.3992	18.4875	20.0461	0
ZNF736	-8.00242	794.469	1.18665	-6.74368	1.54e-11	5.5e-10	0.19592	0.229815	0.185201	0.500317	75.0204	80.1243	74.8975	0
ZNF790-AS1	-3.80118	102.02	0.346784	-10.9612	5.87e-28	1.53e-25	0.39184	0.63199	0.185201	0.366899	6.08562	5.4206	6.41978	0
ZNF804A	1.57841	260.883	0.475003	3.32295	0.000890717	0.00483566	15.7296	13.9612	18.4831	17.7112	6.22797	5.85137	5.66452	0
ZNF826P	1.23506	77.8686	0.284201	4.34574	1.39e-05	0.000136136	1.79127	1.63743	2.14833	1.96791	0.747357	1.00514	0.818208	0
ZNF829	-2.30283	257.718	0.173398	-13.2806	3e-40	1.79e-37	1.87524	3.04504	1.92609	2.76842	13.3457	12.8874	11.927	0
ZNF835	-4.66436	213.102	0.490417	-9.51102	1.89e-21	2.9e-19	0.895635	1.03417	0.555603	0.400254	18.0789	20.2106	20.5496	0
ZNF880	1.7654	2128.35	0.251243	7.02665	2.12e-12	9.12e-11	138.152	130.276	150.791	79.5504	40.1081	38.5544	38.8334	0
ZWINT	-2.1222	230.059	0.633177	-3.35167	0.00080327	0.00442205	2.99478	2.0396	2.59281	4.13595	13.0254	17.3028	11.0458	0

## Sheet: AP vs UC-M
Gene symbol	baseMean	log2FoldChange	lfcSE	stat	pvalue	padj	AP_a_ATGTTCT	AP_b_TGACTCT	AP_c_GTAAAAA	AP_d_TTTGGCG	UC-M_a_CGCTACA	UC-M_b_GATGGCC	UC-M_c_TGGCATA	UC-M_d_AGGCGAA	Sex Differentially expressed in brain
A2M-AS1	72.6493	1.20107	0.369933	3.24674	0.00116735	0.00608876	3.10673	3.73449	3.85218	2.03462	0.938163	2.32141	1.03613	1.45562	0
AAED1	215.627	-1.40345	0.226875	-6.18603	6.17002e-10	2.67618e-08	3.33064	3.41849	3.18546	3.50222	10.7219	6.53312	11.1174	8.6464	0
ABCA8	226.526	-2.20191	0.730415	-3.0146	0.00257322	0.0113749	3.52656	2.01088	3.37066	1.60101	7.37128	29.8799	6.88885	5.96806	0
ABCC4	350.67	-1.00239	0.151573	-6.61323	3.76034e-11	2.14107e-09	6.10151	7.52642	5.88939	6.47077	12.4642	11.3749	13.7497	16.6232	0
ABCC6	30.3754	-2.20142	0.490059	-4.49215	7.05074e-06	9.09394e-05	0.251897	0.430902	0.370402	0.333545	1.23972	1.35968	1.26016	2.76568	0
ABCC8	296.547	-1.91873	0.34241	-5.60359	2.09952e-08	5.90203e-07	2.29506	2.26942	1.77793	1.26747	7.27076	10.8775	6.63682	5.12379	0
ABHD15	110.536	-1.66897	0.324324	-5.14601	2.66081e-07	5.39677e-06	0.923623	1.09162	1.18529	2.03462	4.12122	3.78059	3.30441	6.14273	0
ABHD3	325.026	-1.23458	0.249398	-4.95025	7.41191e-07	1.29816e-05	6.49335	6.46353	6.11163	8.43868	15.5467	9.71677	20.7506	21.5432	0
AC004158.1	45.9616	3.64921	0.43517	8.3857	5.0424e-17	8.05652e-15	4.70208	5.86027	4.81523	2.90184	0.469081	0.663261	0.280035	0.11645	0
AC005481.1	188.745	2.45376	0.429341	5.71517	1.09597e-08	3.32133e-07	4.45018	5.91772	4.70411	9.60609	0.80414	2.48723	0.896111	0.524024	0
AC005498.3	96.9545	-1.09715	0.191859	-5.71851	1.07462e-08	3.27761e-07	1.9592	2.3556	1.62977	2.03462	4.08771	5.37241	4.78859	3.58083	0
AC006115.3	40.5055	1.94343	0.361651	5.37377	7.71084e-08	1.89242e-06	4.84203	3.38976	3.70402	1.76779	0.80414	1.12754	0.756094	1.01894	0
AC006372.3	37.6065	2.44074	0.3598	6.78361	1.17206e-11	7.11321e-10	2.74288	2.38433	2.22241	2.50159	0.268047	0.829076	0.308038	0.494912	0
AC006504.3	30.0397	1.0071	0.394499	2.55286	0.0106843	0.0347214	1.51138	1.26398	1.51865	1.23412	0.40207	1.35968	0.784097	0.320237	0
AC008158.1	26.3444	-1.61393	0.659619	-2.44676	0.0144147	0.0437975	0.559772	0.603263	0.444482	0.567026	1.94334	1.02805	1.96024	2.00876	0
AC009014.1	54.2441	2.52546	0.739891	3.41329	0.000641844	0.00376828	7.78083	2.58541	6.59316	0.533672	0.301552	1.2602	0.112014	1.48474	0
AC009242.1	27.9298	1.42526	0.426616	3.34085	0.000835233	0.00466741	1.7073	1.78106	1.62977	1.06734	0.502587	0.961728	0.672083	0.262012	0
AC009318.1	74.5199	2.231	0.498782	4.47289	7.71701e-06	9.81072e-05	7.50094	6.98062	8.22292	0.867216	1.07219	2.12243	0.868108	1.13539	0
AC009501.1	125.567	-1.36335	0.395578	-3.44647	0.000567953	0.0034336	0.895635	0.861804	1.11121	0.633735	1.1727	1.95662	1.34417	4.89089	0
AC009951.1	29.2562	1.42802	0.428349	3.33377	0.00085679	0.004759	1.93121	1.63743	2.40761	0.733798	0.335058	0.663261	0.420052	1.1645	0
AC010332.1	126.252	1.67175	0.363357	4.60083	4.20811e-06	5.88266e-05	10.1599	8.99149	9.40821	4.70298	2.34541	4.60966	1.87623	2.00876	0
AC010680.1	23.8792	1.90902	0.419386	4.55193	5.31552e-06	7.11634e-05	1.7073	1.63743	2.07425	1.40089	0.335058	0.729587	0.448056	0.378462	0
AC015922.3	30.8525	-1.71074	0.376812	-4.54005	5.6242e-06	7.46935e-05	0.559772	0.517083	0.518563	0.366899	1.64178	1.35968	1.5962	2.0961	0
AC016044.1	54.0984	1.75639	0.581867	3.01854	0.00253998	0.0112685	4.22628	2.7865	4.29666	6.33735	0.569599	2.7857	0.364045	1.74675	0
AC020928.1	96.8892	-1.60315	0.280354	-5.7183	1.07593e-08	3.27761e-07	1.25949	1.52252	1.11121	1.30082	4.65731	4.14538	4.59257	3.05681	0
AC021683.1	69.2562	1.12835	0.328038	3.43971	0.00058234	0.00350348	2.96679	3.87812	2.59281	5.50349	2.2784	1.7908	1.79222	1.28095	0
AC021683.2	69.9656	1.20847	0.281832	4.28792	1.80353e-05	0.000199998	3.35863	4.13666	3.29658	5.06988	2.41242	1.7908	1.34417	1.6303	0
AC022639.1	115.774	1.85857	0.535784	3.46888	0.000522628	0.00320537	7.47295	5.37191	6.66724	3.56893	0.703622	4.17854	0.504063	1.22272	0
AC022893.2	143.687	1.19186	0.431935	2.75935	0.00579164	0.0215251	8.62048	8.2446	10.7417	6.63754	3.31708	5.37241	1.90424	5.00734	0
AC023034.2	29.9308	-2.5462	0.55819	-4.56153	5.07811e-06	6.84278e-05	0.531783	0.459629	0.370402	0.30019	2.68047	1.95662	3.30441	2.18344	0
AC025219.1	76.0616	-4.17799	0.678757	-6.15536	7.49094e-10	3.17008e-08	0.307874	0.430902	0.333362	0.233481	5.56197	2.32141	10.4453	6.25918	0
AC026366.1	588.012	-1.65652	0.243514	-6.80256	1.02776e-11	6.38598e-10	7.89278	7.72751	7.5562	8.00507	19.8354	15.1887	31.8119	35.6628	0
AC026471.6	33.602	1.11561	0.290918	3.8348	0.000125666	0.00101166	1.25949	1.63743	1.37049	1.13405	0.770634	0.696424	0.672083	0.4658	0
AC027031.2	228.933	1.03883	0.381473	2.7232	0.00646519	0.0234768	13.8823	8.76168	13.3715	12.5413	3.01552	11.9719	3.64045	5.99717	0
AC027575.4	30.1411	1.05344	0.260888	4.03793	5.39255e-05	0.00050896	1.65133	1.52252	1.59273	1.36753	0.80414	0.76275	0.756094	0.756924	0
AC051619.5	31.2365	2.58038	0.637285	4.04902	5.14324e-05	0.000490157	1.65133	1.80979	1.55569	1.40089	0.0670116	0.829076	0.140017	0.0873374	0
AC060834.2	33.8619	3.69038	0.673322	5.48085	4.23293e-08	1.11581e-06	3.47058	4.22284	3.62994	1.96791	0.100517	0.862239	0.0280035	0.0873374	0
AC069120.2	55.2643	-1.40803	0.342529	-4.11069	3.94472e-05	0.000391174	1.25949	1.14907	1.40753	1.23412	3.38409	3.34947	3.1924	4.01752	0
AC069281.2	79.8501	-1.55228	0.338291	-4.58859	4.46243e-06	6.17251e-05	0.839658	1.35016	1.18529	1.8345	4.28874	2.95151	3.80847	4.86178	0
AC073621.1	333.022	-4.28011	0.848944	-5.04168	4.61462e-07	8.64303e-06	1.53937	1.35016	1.74089	1.4676	26.7711	14.9897	37.3286	44.5712	0
AC080100.1	204.812	1.3249	0.272187	4.86762	1.12951e-06	1.88549e-05	13.3226	11.3758	13.1122	7.07115	4.85834	6.89791	3.94849	2.91125	0
AC083867.1	26.9529	1.46183	0.323881	4.51346	6.37786e-06	8.32204e-05	1.90322	1.49379	1.59273	1.30082	0.670116	0.696424	0.72809	0.291125	0
AC087477.2	94.348	-1.53171	0.506202	-3.02588	0.00247908	0.0110749	2.63093	1.26398	2.81506	1.00063	3.11604	5.27292	2.91236	11.9361	0
AC087499.1	31.2646	-1.34478	0.413542	-3.25185	0.00114658	0.0059959	0.643737	0.71817	0.592643	0.466963	1.23972	1.09438	1.6242	2.44545	0
AC087521.1	26.2902	1.18854	0.42839	2.77444	0.00552968	0.0207436	1.48339	2.55669	1.74089	1.03399	0.80414	0.928565	0.532066	0.844262	0
AC087783.2	50.2342	-1.52606	0.24675	-6.18464	6.22442e-10	2.69232e-08	0.699715	0.660717	0.777844	0.633735	1.94334	2.05611	2.4083	1.8632	0
AC090774.4	24.2439	1.17519	0.379371	3.09774	0.00195005	0.0092222	1.93121	1.78106	2.37057	1.00063	0.703622	1.19387	0.896111	0.4658	0
AC092053.3	44.1044	-1.37639	0.334225	-4.11817	3.819e-05	0.000381121	0.559772	0.833078	0.370402	0.366899	1.20621	1.75764	1.37217	1.48474	0
AC092111.1	49.2688	1.38161	0.22203	6.22263	4.88882e-10	2.17469e-08	2.91081	2.52796	2.59281	2.13469	0.904657	1.19387	0.868108	1.10627	0
AC092376.2	131.201	1.4367	0.460416	3.12044	0.00180579	0.00867865	9.09629	9.30749	9.11189	7.43805	2.54644	6.40047	2.88436	1.57207	0
AC097537.1	74.7659	1.00541	0.277581	3.62203	0.000292295	0.00200121	3.41461	4.2803	4.22258	2.33481	1.60828	2.02295	1.98825	1.74675	0
AC097652.1	15.5718	8.52783	1.12353	7.59021	3.19376e-14	3.4019e-12	2.57495	2.01088	2.00017	1.4676	0	0	0	0	0
AC099521.3	81.6703	-1.25289	0.297553	-4.21064	2.54644e-05	0.000267061	1.20351	1.86724	1.29641	0.867216	3.25006	4.60966	2.80035	2.329	0
AC104083.1	99.9087	1.30148	0.378523	3.43832	0.000585345	0.00350936	5.65369	7.15298	7.1858	4.90311	1.7423	4.80864	1.98825	1.95054	0
AC110079.2	30.3818	-1.1828	0.398974	-2.9646	0.00303077	0.0128572	0.671726	1.06289	0.592643	0.400254	2.24489	1.72448	1.68021	0.815149	0
AC110716.1	18.1889	1.86737	0.704512	2.65058	0.00803528	0.0277488	2.65892	1.37889	1.74089	0.400254	0.134023	1.22703	0.224028	0.174675	0
AC112484.1	33.8423	-1.199	0.347687	-3.44851	0.000563678	0.00341302	0.335863	0.919258	0.777844	0.433608	1.57477	1.22703	1.54019	1.51385	0
AC117402.1	60.8349	-2.28584	0.312375	-7.31762	2.52402e-13	2.31117e-11	0.475806	0.804351	0.666724	1.00063	3.21656	4.41068	3.1924	4.10486	0
AC128689.1	85.0332	2.54309	0.190586	13.3435	1.2923e-40	1.26468e-37	8.78842	7.78497	7.88956	7.07115	1.30673	1.22703	1.68021	1.3974	0
AC135782.1	14.8532	3.18945	0.582133	5.47891	4.27951e-08	1.12619e-06	1.25949	1.6087	1.55569	1.00063	0.134023	0.232141	0.252031	0	0
AC136475.1	32.6719	-1.61816	0.330736	-4.89259	9.95151e-07	1.68273e-05	0.363852	0.63199	0.703764	0.567026	2.04385	1.65815	1.6522	1.83409	0
AC138207.8	21.3828	2.68005	0.479979	5.58368	2.35476e-08	6.51429e-07	2.01518	2.58541	2.40761	1.70108	0.167529	0.464283	0.140017	0.640474	0
AC138649.1	42.6845	-1.81272	0.292934	-6.18816	6.08699e-10	2.65435e-08	0.643737	0.890531	0.851925	0.633735	3.58512	2.08927	3.41642	1.92142	0
AC141928.1	83.5237	-1.53337	0.35393	-4.33242	1.47479e-05	0.00016905	1.37144	0.976712	1.74089	0.933925	4.18823	3.97956	4.8446	2.06699	0
AC215219.1	324.447	-1.00923	0.258123	-3.90987	9.23442e-05	0.000786256	4.70208	4.76865	4.25962	4.8364	8.81203	15.454	7.64495	6.98699	0
AC242376.2	80.7782	-1.02374	0.248461	-4.12031	3.78364e-05	0.000378316	1.28747	1.6087	1.25937	0.833862	2.68047	2.81886	2.32429	2.76568	0
ACACB	201.396	-1.41071	0.32051	-4.40146	1.07524e-05	0.000128744	3.07874	3.2174	3.07434	3.50222	7.30427	5.37241	8.9051	14.1195	0
ACKR3	436.163	1.17799	0.195813	6.01591	1.78883e-09	6.77212e-08	18.5005	19.0172	15.8532	18.9453	8.27594	5.86986	8.23302	10.9172	0
ACP5	57.1199	-2.95004	0.431079	-6.84339	7.73421e-12	5.02499e-10	0.39184	0.517083	0.259281	0.700444	4.32225	1.7908	4.48056	4.51243	0
ACSF2	96.9801	-2.41332	0.622305	-3.87803	0.000105305	0.000875242	0.475806	0.488356	0.370402	1.20076	1.7423	1.5255	1.06413	9.86913	0
ACSS1	135.711	-1.63973	0.293772	-5.58166	2.38233e-08	6.56734e-07	0.839658	1.40761	0.963045	1.53431	4.42277	4.14538	4.0045	2.82391	0
ACTN2	44.4212	-1.96231	0.37548	-5.22614	1.73088e-07	3.73308e-06	0.251897	0.833078	0.481523	0.667089	2.37891	2.28825	2.91236	1.45562	0
ADA2	1070.98	-1.17144	0.192264	-6.09288	1.10897e-09	4.51018e-08	24.7699	25.6818	28.4098	27.284	72.5401	37.6069	64.38	74.7899	0
ADA	80.8421	-1.56522	0.616162	-2.54027	0.0110766	0.0356647	0.447817	1.1778	0.926005	1.4676	1.1727	1.22703	1.31616	8.73374	0
ADAM15	674.857	-1.02095	0.121411	-8.40909	4.13215e-17	6.67022e-15	12.203	15.6848	12.0381	10.7401	26.8382	27.857	23.4949	28.8213	0
ADAMTS12	202.854	-2.9064	0.508309	-5.71778	1.07928e-08	3.28143e-07	1.25949	0.804351	1.07417	1.33418	4.48978	18.5381	5.12464	6.75409	0
ADAMTS15	241.703	-1.05331	0.216824	-4.85789	1.18645e-06	1.95964e-05	4.73007	5.19955	4.77819	5.5702	11.392	14.4259	10.1653	7.83125	0
ADAMTS1	318.971	-2.4855	0.365091	-6.80789	9.90383e-12	6.22788e-10	2.60294	1.66616	2.44465	2.83513	10.0182	15.4871	9.43717	20.9028	0
ADAMTS2	73.4713	-2.77818	0.335077	-8.29116	1.12152e-16	1.70493e-14	0.307874	0.603263	0.370402	0.667089	2.44592	3.78059	3.05238	4.62888	0
ADARB2	1047.88	1.37346	0.379211	3.62189	0.000292462	0.00200147	72.6584	79.2285	72.3025	45.2287	22.7169	45.9308	21.9547	17.1181	0
ADGRE5	83.0426	-1.21532	0.307338	-3.95433	7.6748e-05	0.000678843	1.34345	1.32143	1.07417	2.2681	4.52328	2.08927	3.30441	4.658	0
ADGRG6	139.919	-2.8898	0.686683	-4.20834	2.57253e-05	0.000269436	0.755692	0.201088	0.407442	0.933925	1.37374	2.98467	1.37217	12.1981	0
ADM2	87.6913	-1.12328	0.364895	-3.07836	0.00208144	0.00971419	0.78368	1.1778	0.740804	1.33418	3.08253	1.02805	2.18427	2.88213	0
ADRA1A	233.355	2.07788	0.444209	4.67771	2.90092e-06	4.25704e-05	19.4521	26.4287	17.5571	10.7401	7.10323	2.75253	7.42092	0.902487	0
ADRA1B	56.4491	-1.19677	0.444473	-2.69255	0.00709069	0.0252103	0.923623	1.14907	0.888965	0.567026	3.08253	2.25509	2.63233	0.436687	0
ADRA2C	228.023	-1.55263	0.361611	-4.29366	1.7575e-05	0.000195725	3.97438	4.2803	3.0373	2.83513	13.6034	9.88259	11.9015	7.68569	0
ADSSL1	204.788	-1.36182	0.242148	-5.62393	1.86661e-08	5.38258e-07	3.52656	4.19411	3.29658	3.63564	11.4255	5.90302	11.7335	10.1603	0
AEBP1	668.569	-1.34976	0.219373	-6.15283	7.61137e-10	3.2116e-08	10.7756	14.9092	10.0009	12.5746	35.9852	20.0968	32.456	39.593	0
AF186192.2	18.7046	-3.72019	1.13207	-3.28617	0.00101559	0.005459	0.279886	0.143634	0.111121	0	2.51294	1.29336	2.21227	1.33917	0
AGPAT2	280.348	-2.4292	0.339057	-7.16457	7.8029e-13	6.36343e-11	1.67932	1.55125	1.07417	3.53557	11.526	5.80353	10.8653	16.0701	0
AGTRAP	163.874	-1.15786	0.319721	-3.62146	0.000292941	0.00200387	3.21869	2.81523	1.85201	2.90184	4.6238	3.97956	4.76059	11.7906	0
AHNAK	628.295	-1.26266	0.205868	-6.13337	8.60363e-10	3.583e-08	3.47058	2.87268	3.44474	5.87039	8.47697	11.6071	7.56094	11.5577	0
AIF1L	1249.83	-1.06372	0.339174	-3.13621	0.00171144	0.00832229	23.5384	19.4481	20.5203	30.019	34.0754	30.9411	30.0477	109.783	0
AJUBA	451.829	-2.66919	0.614901	-4.34085	1.41935e-05	0.000164017	1.53937	0.976712	1.00009	2.33481	3.61863	7.99229	3.44443	24.0469	0
AK7	90.4018	-1.36299	0.256889	-5.30576	1.12206e-07	2.60671e-06	0.923623	1.80979	1.40753	1.50095	4.38926	2.81886	4.48056	3.37705	0
AKAP3	142.336	-1.10047	0.180646	-6.09184	1.1162e-09	4.51818e-08	3.49857	4.07921	3.37066	3.46887	9.2141	6.13516	9.15714	7.68569	0
AKAP5	443.208	1.07204	0.399118	2.68603	0.00723061	0.0256089	23.3985	20.8844	25.2244	12.608	7.97438	19.3341	7.84097	5.32758	0
AL008628.1	23.4412	1.10605	0.416188	2.65758	0.00787042	0.0273734	1.25949	1.35016	1.62977	0.867216	0.469081	1.06122	0.504063	0.436687	0
AL008721.2	41.7059	1.27464	0.33577	3.79617	0.000146946	0.001147	1.39943	1.57997	1.55569	2.06798	0.40207	1.12754	0.560069	0.756924	0
AL021392.1	71.2175	-1.04477	0.404551	-2.58254	0.00980762	0.0324599	1.09155	1.29271	1.03713	1.4676	3.04903	2.22192	2.94036	2.29989	0
AL031282.2	229.436	1.0475	0.134379	7.79508	6.43665e-15	7.57782e-13	9.68405	10.2555	10.6676	10.5734	5.93053	5.86986	4.39655	4.59977	0
AL133166.1	75.4651	-1.52398	0.527252	-2.89041	0.00384738	0.0155384	1.62334	1.52252	2.00017	1.93456	5.42794	8.15811	6.35679	1.22272	0
AL139246.5	272.002	-1.11783	0.247735	-4.5122	6.41593e-06	8.36475e-05	3.97438	2.90141	2.03721	4.60292	6.13156	7.46168	6.52481	10.5678	0
AL157778.1	84.8141	-3.64545	0.336542	-10.8321	2.42581e-27	1.18698e-24	0.335863	0.402175	0.333362	0.30019	5.02587	5.10711	4.0605	3.7264	0
AL158151.1	107.683	-1.2659	0.356217	-3.55374	0.000379795	0.00247372	1.34345	1.55125	1.25937	2.06798	5.69599	2.4209	5.06863	2.41633	0
AL353763.2	23.1379	1.19749	0.330041	3.62832	0.000285276	0.00196431	1.09155	1.20653	1.18529	1.06734	0.435576	0.265304	0.72809	0.611362	0
AL355001.2	172.25	-1.03991	0.133086	-7.81382	5.54799e-15	6.5811e-13	3.30265	3.24613	2.8521	3.10197	7.27076	6.7321	7.36491	5.47314	0
AL356489.2	382.965	1.38643	0.193185	7.17671	7.14115e-13	5.88506e-11	20.6276	21.5451	22.7056	17.5778	9.68318	9.4183	8.065	5.64782	0
AL365204.1	61.3878	1.19786	0.304311	3.93629	8.27515e-05	0.000719846	2.43501	2.75777	2.33353	2.83513	0.904657	1.39285	0.924115	1.48474	0
AL365277.1	69.8948	-1.23621	0.251307	-4.91911	8.69384e-07	1.491e-05	0.727703	0.804351	0.629683	1.00063	1.84282	2.45406	1.56819	1.92142	0
AL512380.1	156.091	1.83307	0.412509	4.44372	8.84165e-06	0.000109527	13.9383	14.2772	12.7048	5.16994	4.0542	3.78059	4.64858	0.902487	0
AL512625.2	55.5577	-1.41841	0.260888	-5.43686	5.42286e-08	1.38744e-06	0.923623	0.947985	0.814884	0.96728	2.91501	2.7857	2.60432	1.89231	0
AL513318.2	167.043	-2.88677	0.406528	-7.10102	1.2384e-12	9.74418e-11	1.09155	1.69488	1.33345	1.53431	14.7761	7.79331	15.0659	5.85161	0
AL589843.2	21.4242	2.44507	0.555032	4.40527	1.05654e-05	0.000126963	1.14753	1.46507	1.14825	1.30082	0.100517	0.530609	0.196024	0.145562	0
ALG10B	198.127	-1.40601	0.383328	-3.66791	0.000244542	0.00173495	3.61053	3.24613	2.37057	2.50159	4.79133	12.6351	4.8446	10.0729	0
ALK	254.388	1.19665	0.283874	4.21542	2.49315e-05	0.000262527	14.4141	17.983	14.0382	9.70615	7.57231	7.56117	7.75696	2.50367	0
ALMS1-IT1	117.106	-2.40475	0.460473	-5.22234	1.76674e-07	3.78362e-06	0.447817	0.746897	0.851925	1.63437	6.96921	1.59183	7.08488	4.68711	0
ALPK1	117.457	1.72588	0.525542	3.28399	0.00102347	0.00549007	1.98719	1.83852	1.51865	2.635	0.435576	0.961728	0.224028	0.902487	0
AMN	60.5149	-1.86302	0.374246	-4.97807	6.42211e-07	1.15583e-05	0.699715	0.689444	0.666724	0.933925	4.35576	1.55866	3.64045	1.77586	0
ANKFN1	75.5804	-1.42165	0.352071	-4.03796	5.39184e-05	0.00050896	1.11954	1.1778	1.33345	1.9012	3.25006	3.71426	3.52844	4.94912	0
ANKH	1063.77	1.20049	0.254961	4.70851	2.49536e-06	3.74974e-05	79.4596	64.0321	73.3396	41.493	23.2865	37.7395	23.971	31.7617	0
ANKRD1	327.484	-2.76115	0.862131	-3.2027	0.00136145	0.0069101	0.363852	0.114907	0.222241	0.466963	2.11087	1.65815	1.76422	2.76568	0
ANKRD24	322.494	-1.46962	0.210327	-6.98732	2.80184e-12	2.05821e-10	4.81404	5.54427	5.03747	6.304	19.7684	15.4208	17.9222	9.46155	0
ANKRD33B	265.308	-2.77139	0.538842	-5.14323	2.70049e-07	5.44901e-06	0.559772	0.746897	0.666724	2.90184	9.68318	1.92346	7.81297	15.6334	0
ANKRD65	45.8405	-1.08984	0.44055	-2.47383	0.0133674	0.0414632	0.475806	0.603263	0.407442	1.06734	1.10569	0.729587	1.82023	2.00876	0
ANLN	407.175	-1.14711	0.389543	-2.94475	0.00323215	0.0135282	4.95398	4.68247	5.59307	7.73824	6.70116	9.68361	6.66483	30.2479	0
ANO2	35.7528	-2.44258	0.408661	-5.97702	2.27261e-09	8.37281e-08	0.419829	0.258541	0.296322	0.166772	2.07736	1.12754	1.96024	1.33917	0
ANO5	427.135	-1.16953	0.201023	-5.8179	5.95908e-09	1.94796e-07	6.46536	6.57844	8.48221	7.87166	12.5982	21.6555	15.0099	19.5636	0
ANOS1	1031.23	2.70767	0.767067	3.5299	0.000415722	0.00266559	20.8515	15.6848	21.3352	4.90311	0.703622	5.83669	0.756094	2.64923	0
ANXA11	107.529	-2.05688	0.413575	-4.97341	6.57869e-07	1.17859e-05	0.755692	0.603263	0.407442	0.700444	1.7423	2.85202	1.90424	4.25042	0
ANXA1	256.516	-1.79305	0.738718	-2.42725	0.0152137	0.0456486	0.923623	0.833078	1.22233	0.667089	2.04385	6.06884	1.37217	3.63906	0
AOC3	38.0179	-1.59702	0.405457	-3.93882	8.18839e-05	0.000714681	0.307874	1.00544	0.370402	0.433608	1.87633	1.12754	1.84823	1.83409	0
AP000708.1	27.0097	1.01293	0.321256	3.15303	0.00161587	0.00794141	1.51138	1.37889	1.00009	1.36753	0.737128	0.795913	0.588073	0.611362	0
AP001065.2	60.3508	1.07754	0.326913	3.2961	0.000980356	0.0052969	3.47058	2.70032	3.74106	1.9012	1.27322	2.38774	1.06413	1.10627	0
AP006621.5	331.474	1.31456	0.148096	8.87639	6.90657e-19	1.52314e-16	19.2561	20.1662	18.446	14.7427	7.5053	9.7831	6.32878	6.78321	0
APOBEC3C	59.6532	-2.0832	0.521652	-3.99347	6.51126e-05	0.000593442	0.307874	0.402175	0.296322	1.26747	2.57995	0.76275	2.21227	4.54155	0
APOBEC3F	49.5565	-1.22857	0.41709	-2.94558	0.00322351	0.0135137	0.475806	1.29271	0.555603	1.40089	2.3119	1.29336	2.24028	3.2606	0
APOC1	28.7059	-1.26158	0.345601	-3.65041	0.000261825	0.00183184	0.447817	0.402175	0.703764	0.867216	1.60828	1.16071	1.90424	1.31006	0
APOE	475.726	-1.3661	0.30928	-4.41702	1.0007e-05	0.00012109	5.56973	6.83698	5.59307	6.00381	20.6061	8.15811	20.5826	15.0803	0
APOL2	277.799	-2.18675	0.388893	-5.62302	1.87648e-08	5.4011e-07	1.7073	2.12578	1.62977	4.16931	14.9771	4.41068	12.9096	13.6246	0
AQP3	136.391	-1.35571	0.3414	-3.97104	7.15599e-05	0.000641377	0.839658	0.689444	0.481523	1.33418	2.54644	1.55866	2.68833	2.15432	0
AR	150.038	-1.18615	0.383846	-3.09017	0.0020004	0.00940889	2.07116	2.15451	1.48161	4.23602	4.92535	4.74231	4.28453	9.75268	0
ARHGAP11A	183.624	-1.82699	0.478142	-3.82102	0.0001329	0.00106063	1.48339	1.69488	1.55569	2.53494	2.91501	3.6811	3.2204	17.2055	0
ARHGAP11B	352.258	3.32665	0.379708	8.76106	1.93422e-18	3.83366e-16	22.3909	24.3603	25.0392	20.6798	1.30673	1.62499	1.40017	5.26936	0
ARHGAP25	49.4905	-1.81983	0.55489	-3.27963	0.00103945	0.00555484	0.923623	0.804351	0.926005	0.867216	3.71915	1.16071	4.0045	4.07575	0
ARHGAP36	35.4229	-2.03442	0.325472	-6.25067	4.08687e-10	1.88199e-08	0.78368	0.430902	0.740804	0.366899	2.24489	2.85202	2.49231	2.29989	0
ARHGAP42	93.8583	-1.04082	0.253235	-4.11011	3.95475e-05	0.00039192	1.31546	1.29271	1.22233	1.20076	2.01035	2.98467	2.46431	3.31882	0
ARHGAP6	29.0292	-1.65043	0.419587	-3.93347	8.37289e-05	0.00072633	0.867646	0.430902	0.777844	0.233481	1.57477	2.85202	1.34417	1.77586	0
ARHGEF16	158.229	-1.38064	0.410988	-3.35933	0.000781322	0.00441818	1.81926	2.18324	2.14833	4.56956	5.49495	3.58161	6.30078	13.8866	0
ARHGEF17	842.982	-1.17264	0.214486	-5.4672	4.57209e-08	1.19118e-06	13.6864	16.3743	13.4456	17.0441	30.2222	30.112	27.5834	54.4694	0
ARHGEF19	189.53	-1.23554	0.288417	-4.28387	1.83667e-05	0.000202954	3.13472	4.05048	3.11138	3.50222	9.54916	4.44385	8.54106	11.3248	0
ARID5A	162.935	-1.24081	0.362036	-3.42732	0.000609569	0.00361454	1.39943	2.0396	1.88905	3.33545	5.29392	2.88518	4.31253	8.90842	0
ARMC3	31.9715	-1.90297	0.550846	-3.45464	0.000551028	0.00335068	0.363852	0.545809	0.555603	0.333545	1.67529	2.58672	1.26016	1.45562	0
ARMCX1	977.912	-1.64544	0.204961	-8.02807	9.90146e-16	1.38426e-13	17.101	18.3852	18.2238	10.8402	64.3312	39.9946	63.8759	41.5144	0
ASIC4	2595.33	1.67117	0.343838	4.86034	1.17184e-06	1.94526e-05	120.519	154.522	116.973	87.3554	45.7354	49.4793	42.3693	18.3409	0
ASS1	863.065	-1.28099	0.34065	-3.76042	0.000169629	0.0012856	9.15227	11.2035	7.66732	11.7074	32.1991	8.45657	33.4081	26.6379	0
ASTN2	299.496	-1.15202	0.314618	-3.66165	0.000250594	0.00177147	5.90559	4.7112	5.11155	6.43741	12.4642	16.5152	11.5374	10.8298	0
ATAD2	554.607	-1.10336	0.407077	-2.71044	0.00671936	0.0241998	7.78083	8.38823	6.92652	11.5406	10.9229	9.153	10.7253	47.1913	0
ATF3	1083.81	-1.47546	0.342701	-4.30539	1.66696e-05	0.00018724	8.36859	8.96277	8.37109	13.3751	38.6322	15.255	37.2166	22.3875	0
ATG10	377.487	1.23934	0.100348	12.3504	4.84644e-35	3.44935e-32	18.1926	18.1553	17.6682	17.6779	8.44346	7.56117	8.51306	7.10344	0
ATOH8	65.2257	-1.32709	0.555567	-2.38872	0.0169074	0.0495859	1.11954	0.63199	1.14825	0.700444	0.770634	1.55866	0.756094	6.34652	0
ATP1A2	214.664	-2.47562	0.978112	-2.53102	0.0113731	0.0364171	2.99478	1.83852	2.77801	1.00063	2.57995	7.03056	3.1924	37.2348	1
ATP6V1B1	39.4159	-2.17074	0.473739	-4.58215	4.6021e-06	6.32657e-05	0.559772	0.63199	0.592643	0.600381	2.24489	1.06122	2.10026	5.79338	0
AXDND1	26.2294	-1.9903	0.337716	-5.89342	3.78275e-09	1.31331e-07	0.419829	0.459629	0.444482	0.266836	1.44075	1.42601	1.98825	1.71764	0
B3GALNT1	175.011	-2.36704	0.407425	-5.80975	6.25653e-09	2.03246e-07	1.34345	1.32143	1.96313	1.30082	5.72949	15.454	5.06863	5.47314	0
B3GALT2	1022.2	1.10949	0.232202	4.77811	1.76949e-06	2.75141e-05	51.8628	41.3379	52.8934	43.4942	19.7684	31.9028	20.4705	19.3016	0
B4GALT1	149.234	-1.11722	0.305785	-3.65362	0.000258568	0.00181473	2.37903	1.9247	2.25945	3.43551	5.49495	4.34436	6.13276	6.66676	0
BAMBI	164.225	-1.39907	0.264004	-5.29941	1.16179e-07	2.68182e-06	1.93121	1.35016	1.92609	1.03399	3.04903	4.01273	3.41642	6.63764	0
BARHL2	104.085	1.16183	0.484874	2.39616	0.0165679	0.0487796	1.45541	1.06289	1.66681	1.30082	0.201035	1.2602	0.252031	0.844262	0
BCAM	635.975	-1.90347	0.305122	-6.2384	4.42059e-10	2.00631e-08	4.00237	6.63589	4.11146	8.40533	26.3021	13.3315	22.0107	28.8505	0
BCKDHA	91.7682	-1.02917	0.220755	-4.66205	3.13075e-06	4.55165e-05	1.56736	2.21196	1.85201	2.13469	5.29392	2.81886	4.70458	3.66817	0
BCL11A	1848.32	1.70305	0.250748	6.79188	1.10682e-11	6.79629e-10	104.369	130.621	111.084	130.149	50.2252	32.1681	43.2654	26.6088	0
BCL11B	1035.88	3.38966	0.269285	12.5876	2.46962e-36	2.03523e-33	79.0398	110.541	82.5256	95.9275	10.7889	10.38	11.6214	3.69728	0
BCL2L12	67.1236	-2.45764	0.468881	-5.2415	1.59273e-07	3.46856e-06	0.475806	0.488356	0.444482	0.667089	1.60828	1.35968	2.10026	6.84143	0
BIRC5	376.76	-2.51487	0.861288	-2.91989	0.00350153	0.0144168	1.59535	1.49379	1.88905	4.86975	2.04385	6.53312	2.32429	48.5887	0
BIRC7	52.029	-2.49939	0.482264	-5.18263	2.1878e-07	4.53729e-06	0.559772	0.373449	0.333362	1.06734	4.25524	0.994891	4.0045	4.57066	0
BLVRB	453.874	-1.44119	0.271174	-5.31462	1.0688e-07	2.49779e-06	8.22864	7.61261	5.25971	6.00381	21.0081	12.2372	27.0234	16.3321	0
BMP2	130.515	1.14275	0.234557	4.87196	1.10497e-06	1.84649e-05	4.47817	4.59629	4.59298	4.06925	2.01035	2.38774	2.01625	1.95054	0
BMS1P10	58.8598	1.43869	0.394804	3.64406	0.00026837	0.00186693	2.57495	2.95886	3.00026	2.06798	0.670116	2.08927	0.532066	0.786037	0
BOK	1694.26	1.10434	0.165772	6.66182	2.70454e-11	1.57427e-09	95.1052	97.1541	93.4524	78.0828	45.0318	59.1629	40.661	30.9466	0
BORA	166.473	-2.11247	0.352826	-5.9873	2.13358e-09	7.9542e-08	1.25949	1.6087	1.14825	2.83513	8.97956	3.01784	9.54918	9.43244	0
BTBD19	73.9088	-1.25858	0.326281	-3.85734	0.000114627	0.000939699	0.699715	1.63743	1.00009	1.36753	3.25006	2.25509	2.68833	3.52261	0
BTN3A2	57.3752	-1.5539	0.41929	-3.70603	0.000210533	0.00154332	0.643737	0.603263	0.592643	1.20076	2.8815	1.35968	1.70821	3.37705	0
BUB1	206.61	-1.97014	0.635698	-3.09917	0.00194061	0.00918841	1.53937	1.69488	1.14825	3.56893	2.04385	3.41579	2.74434	24.6	0
BUB1B	240.862	-1.41494	0.565406	-2.50252	0.0123311	0.0388726	2.32305	2.75777	2.81506	4.66963	2.54644	4.24487	3.27641	25.1241	0
BX284668.2	91.5789	1.01983	0.263808	3.86579	0.00011073	0.000911569	6.24145	4.30902	5.22267	3.96918	3.28357	2.02295	2.91236	1.92142	0
BX322639.1	665.669	-7.88717	0.419718	-18.7916	8.85123e-79	2.30988e-75	0.223909	0.0287268	0.148161	0.133418	33.6063	41.2548	30.1877	26.2886	0
C10orf107	29.1412	-1.67924	0.430834	-3.89766	9.71264e-05	0.000818517	0.223909	0.488356	0.666724	0.433608	1.1392	1.22703	1.6522	1.95054	0
C11orf87	208.984	1.86631	0.480211	3.88645	0.000101722	0.000851743	15.4497	13.7889	14.5568	10.6067	3.51811	8.98718	2.26828	0.698699	0
C11orf96	1064.47	1.1142	0.399151	2.79143	0.0052475	0.0198803	77.5564	82.7332	64.3388	45.0619	35.2816	27.0279	34.5003	32.4895	0
C15orf59-AS1	56.2807	-1.39917	0.383395	-3.64941	0.000262845	0.00183816	0.78368	0.833078	1.11121	0.667089	3.11604	1.06122	3.50043	1.60119	0
C17orf102	21.0484	-3.23751	0.555828	-5.82466	5.7229e-09	1.88308e-07	0.167932	0.229815	0.370402	0.0667089	2.68047	1.06122	2.74434	1.60119	0
C17orf51	902.501	1.01214	0.138988	7.28223	3.28345e-13	2.90465e-11	42.8225	45.0724	43.5963	45.2954	26.4026	21.8213	22.4028	20.6699	0
C17orf53	45.5349	-1.34579	0.432577	-3.11109	0.00186398	0.00889011	0.755692	0.488356	0.481523	1.00063	1.37374	1.06122	1.20415	3.60995	0
C19orf81	313.012	-1.18952	0.325294	-3.65674	0.000255441	0.00179842	6.68927	6.03263	5.40787	5.77032	14.9101	6.76526	20.3865	14.7309	0
C1orf115	165	-1.21744	0.307991	-3.95284	7.72286e-05	0.000682418	1.34345	1.20653	1.66681	2.10133	5.02587	2.81886	4.67658	2.76568	0
C1orf216	422.732	-2.79194	0.259554	-10.7567	5.51202e-27	2.61537e-24	4.28225	5.17083	3.92626	2.90184	34.4105	33.4615	32.456	16.7397	0
C1orf61	1040.11	2.48481	0.39266	6.32816	2.48094e-10	1.2427e-08	82.7622	90.1447	74.2656	91.3245	21.4102	13.8953	23.4949	4.07575	0
C1QL1	514.718	-2.04952	0.437065	-4.68927	2.74177e-06	4.05006e-05	4.1703	4.85483	2.74097	6.20393	8.14191	39.5635	7.53293	22.271	0
C1QL3	202.197	-1.61741	0.353635	-4.57367	4.79254e-06	6.52535e-05	3.80645	3.76321	3.51882	2.76842	16.9874	7.72699	14.8418	4.62888	0
C1QTNF12	163.833	-2.51157	0.437176	-5.74498	9.19339e-09	2.8505e-07	1.14753	1.35016	0.814884	2.2014	10.9229	3.28314	12.5456	6.11362	0
C1QTNF1	60.2516	-2.57931	0.490742	-5.25594	1.47272e-07	3.24786e-06	0.58776	0.459629	0.407442	0.833862	4.22173	3.18365	4.20052	2.67835	0
C1RL	97.3446	-1.47664	0.468455	-3.15214	0.00162078	0.00795304	1.28747	1.46507	0.926005	2.10133	3.61863	2.4209	3.08038	7.7148	0
C1S	68.7131	-1.01396	0.287983	-3.52089	0.0004301	0.0027376	1.20351	1.52252	1.22233	1.20076	2.91501	1.98978	3.75247	2.15432	0
C20orf166-AS1	67.2762	-1.60293	0.357258	-4.48676	7.23134e-06	9.28862e-05	0.419829	0.861804	0.444482	1.43424	2.71397	2.4209	2.57632	2.29989	0
C20orf203	147.909	-1.24624	0.274307	-4.54322	5.54003e-06	7.37008e-05	3.21869	3.73449	2.37057	2.00127	7.97438	7.16322	8.037	4.77445	0
C21orf33	75.1058	-1.76402	0.310687	-5.6778	1.36437e-08	4.06147e-07	1.7073	0.804351	1.55569	1.53431	5.1934	4.77548	3.83648	6.02628	0
C21orf91	1159.09	1.16405	0.186094	6.25517	3.97071e-10	1.84491e-08	62.1347	70.3807	73.673	49.398	23.4876	34.2574	23.7469	37.0893	0
C2	27.6916	-1.41943	0.402837	-3.5236	0.000425733	0.00271643	0.503795	0.603263	0.333362	0.433608	1.44075	1.16071	1.51219	1.13539	0
C2orf71	48.614	2.18736	0.415202	5.26818	1.37784e-07	3.08412e-06	4.31024	4.68247	4.37074	1.86785	1.30673	0.663261	1.00813	0.494912	0
C5orf34	71.3729	-1.17235	0.309041	-3.79353	0.000148523	0.001157	1.20351	1.23525	0.926005	1.36753	2.64696	1.45917	2.82835	4.1922	0
C5orf38	160.797	1.74764	0.475384	3.67627	0.000236673	0.00169293	5.51375	5.37191	3.9633	3.46887	0.770634	3.61477	0.72809	0.553137	0
C5orf64	154.075	-2.05121	0.472391	-4.3422	1.41063e-05	0.00016314	3.16271	2.95886	3.0373	2.83513	11.8611	9.28565	11.7615	18.9231	0
C6orf118	72.9485	-1.37638	0.248889	-5.53009	3.2007e-08	8.6707e-07	1.34345	1.63743	1.22233	0.833862	3.71915	3.6811	2.71634	3.55172	0
C8orf4	166.606	-3.11999	0.491092	-6.35317	2.10917e-10	1.06878e-08	0.643737	0.63199	0.740804	1.06734	4.48978	10.9106	4.0325	8.50084	0
CA10	343.502	-4.51564	0.515061	-8.7672	1.83166e-18	3.67693e-16	1.25949	1.12035	1.29641	0.366899	17.5906	49.6451	17.4462	10.9754	0
CA8	95.9453	2.21904	0.353831	6.27148	3.57641e-10	1.67663e-08	5.84961	5.08465	7.22284	8.939	1.23972	1.92346	1.34417	1.57207	0
CACNA1I	208.429	-1.5457	0.405774	-3.80927	0.000139379	0.00109771	3.80645	4.07921	3.11138	1.4676	8.91255	17.8086	7.95299	2.96947	0
CACNA2D3	265.451	2.12293	0.310182	6.84416	7.69256e-12	5.01875e-10	23.3985	25.6243	23.039	9.97299	4.0542	7.26271	3.97649	4.22131	0
CALB1	1676.18	3.41961	0.545387	6.27005	3.60923e-10	1.68697e-08	52.1427	61.1307	50.4488	157.133	5.96403	13.3647	4.76059	7.33634	0
CALCB	56.7025	-2.14162	0.341442	-6.27229	3.55779e-10	1.67291e-08	0.58776	0.775624	0.666724	0.700444	3.08253	2.61988	3.1924	3.63906	0
CALD1	2021.93	-1.06915	0.244088	-4.38018	1.1858e-05	0.000140342	19.9838	17.667	20.6314	27.1839	37.2585	40.1936	35.2844	74.7899	0
CAPG	47.8969	-3.01115	0.55207	-5.45429	4.91683e-08	1.27043e-06	0.307874	0.344722	0.148161	0.667089	3.11604	1.16071	3.47243	4.658	0
CAPN6	621.445	-5.00381	1.19873	-4.17424	2.98979e-05	0.000308393	0.447817	0.488356	0.185201	6.7376	15.3792	3.9464	13.3016	237.267	0
CARD10	202.01	-1.90164	0.337144	-5.64044	1.69616e-08	4.95492e-07	1.09155	1.43634	0.963045	2.66836	5.22691	4.64283	4.50856	9.69445	0
CARMIL1	452.227	1.3724	0.341343	4.02058	5.80543e-05	0.00053955	17.073	17.1212	17.3348	10.5067	4.69081	9.38514	4.34054	6.46297	0
CAST	848.876	-1.07656	0.143758	-7.4887	6.95596e-14	6.85009e-12	11.3354	11.9216	11.8158	15.4765	26.4361	21.8213	27.9755	34.935	0
CBLN2	2064.12	-1.14155	0.323353	-3.53037	0.000414986	0.00266305	49.9316	50.0134	51.4488	37.5571	99.2777	165.218	97.1721	70.9471	0
CBR1	364.98	-1.0042	0.15299	-6.56383	5.24416e-11	2.94312e-09	7.05312	7.29661	5.77827	5.43678	15.6472	11.2423	15.962	10.5678	0
CCDC102A	75.3841	-2.58159	0.47969	-5.38179	7.37502e-08	1.83008e-06	0.363852	0.258541	0.481523	0.867216	2.34541	1.75764	1.93224	6.25918	0
CCDC125	140.915	-1.99604	0.228869	-8.72131	2.75013e-18	5.3827e-16	1.56736	1.40761	1.66681	0.933925	6.96921	5.53823	5.82472	4.80356	0
CCDC33	97.539	-1.78648	0.446603	-4.00015	6.33022e-05	0.000580192	0.699715	0.947985	0.703764	2.80178	4.15472	2.81886	4.36854	7.30723	0
CCDC68	39.6889	-2.55329	0.580262	-4.40024	1.08131e-05	0.000129245	0.307874	0.430902	0.222241	0.233481	1.94334	1.5255	1.73622	2.12521	0
CCDC80	311.382	-1.38529	0.402902	-3.43828	0.000585416	0.00350936	3.63852	3.79194	3.92626	2.46823	5.1599	15.6198	5.51668	11.2083	0
CCDC88B	176.025	-1.0817	0.26076	-4.14825	3.35033e-05	0.000339898	2.99478	3.5334	2.96322	2.76842	7.53881	7.59434	5.96474	5.90983	0
CCDC9	447.808	-1.05573	0.252745	-4.17703	2.9534e-05	0.00030484	7.52893	8.64677	7.11172	9.70615	22.2814	8.75504	22.1227	18.37	0
CCK	28.2584	2.40987	0.456432	5.27981	1.29319e-07	2.9177e-06	2.9388	2.7865	2.11129	2.16804	0.63661	0.33163	0.840104	0.145562	0
CCNA2	326.848	-2.08227	0.712181	-2.92379	0.00345799	0.0142826	2.2111	2.70032	2.81506	5.80368	3.58512	7.19638	3.89248	45.6775	0
CCNB1	539.497	-1.51955	0.500759	-3.03451	0.0024093	0.0108498	7.97675	5.37191	5.92643	8.97235	7.73984	11.0765	9.40917	56.7693	0
CCNB1IP1	2196.71	-1.58126	0.268984	-5.87863	4.13675e-09	1.42047e-07	25.8055	29.2152	23.6316	38.9247	93.2132	39.7625	110.67	124.136	0
CCND1	2772.8	-2.04411	0.542994	-3.76451	0.000166875	0.00126779	19.704	21.8037	20.0017	46.5295	84.5017	35.2523	77.0936	271.998	0
CCND2	7317.97	-1.02361	0.288627	-3.54648	0.000390414	0.00253092	76.045	102.239	85.2295	205.063	297.934	135.537	274.406	291.008	0
CD248	56.6191	-1.63831	0.369392	-4.43516	9.20033e-06	0.000113432	0.58776	0.746897	0.444482	1.00063	2.24489	2.4209	2.01625	2.35811	0
CD36	62.1505	-1.73444	0.625482	-2.77297	0.00555472	0.0208276	0.923623	1.23525	1.44457	1.36753	2.3119	10.0816	3.02438	1.74675	0
CD55	143.035	-2.3609	0.275431	-8.57166	1.02002e-17	1.83581e-15	0.951612	0.947985	0.481523	1.16741	5.1934	3.48212	5.40467	5.03646	0
CD82	104.208	-1.31029	0.371968	-3.52258	0.000427364	0.00272462	1.28747	1.78106	1.66681	1.50095	3.41759	2.58672	4.0605	6.02628	0
CDC20	234.008	-2.63158	0.716757	-3.67151	0.000241119	0.00171611	1.06357	1.12035	1.14825	2.66836	3.38409	3.01784	3.92049	28.8505	0
CDC42EP1	132.658	-2.84832	0.359169	-7.93031	2.18601e-15	2.78281e-13	0.727703	0.689444	0.370402	0.600381	4.72432	2.65304	3.38842	7.30723	0
CDC6	157.345	-2.51222	0.503167	-4.99281	5.95068e-07	1.08344e-05	0.9796	1.14907	0.963045	1.36753	3.08253	2.71937	3.2484	17.5839	0
CDCA5	175.428	-2.35215	0.559447	-4.20442	2.61751e-05	0.00027378	1.14753	1.14907	1.11121	2.03462	3.18305	3.11733	2.32429	20.5534	0
CDCA8	182.518	-1.93945	0.596004	-3.25409	0.00113758	0.00596324	1.14753	1.52252	1.33345	3.56893	2.57995	3.64793	2.60432	21.747	0
CDH23	561.937	1.23221	0.364122	3.38405	0.000714258	0.00411431	32.0189	37.6034	27.8172	14.776	10.4203	23.9437	10.4173	4.57066	0
CDH2	10793.8	1.09867	0.0972358	11.299	1.32666e-29	7.41888e-27	558.708	516.508	593.051	510.457	254.477	280.161	249.903	274.851	0
CDH6	1966.68	-1.0476	0.374124	-2.80015	0.00510794	0.019441	33.6703	32.49	32.7065	54.1677	71.2334	85.7928	68.6925	105.067	0
CDH7	784.671	1.37133	0.360008	3.80916	0.00013944	0.00109771	52.0868	48.8356	53.8194	41.7932	10.2863	32.5329	11.0334	25.1532	0
CDH9	571.377	-1.03707	0.249715	-4.15299	3.28164e-05	0.000334749	12.9867	13.5878	14.1494	13.0082	26.6706	31.4386	26.8273	29.8403	0
CDHR1	482.675	-1.29	0.295817	-4.36081	1.29583e-05	0.000151986	7.50094	9.91075	6.92652	12.2411	30.2222	14.5586	29.4317	19.0978	0
CDHR3	176.144	-1.10994	0.219856	-5.04847	4.45367e-07	8.36403e-06	3.77846	4.25157	2.62985	4.36944	7.87387	11.8392	6.94486	7.19078	0
CDK1	315.176	-2.53793	0.741294	-3.42365	0.000617865	0.00365076	1.25949	1.80979	1.18529	3.76906	2.21138	7.39536	3.27641	36.1868	0
CDK2	306.629	-1.05259	0.437681	-2.40493	0.0161756	0.0478333	4.70208	3.73449	4.07442	6.80431	4.5903	5.70404	5.54469	26.2012	0
CDK6	2310.63	-1.81696	0.411764	-4.41263	1.02122e-05	0.000123286	12.0631	12.6973	13.3345	26.4501	37.0909	31.7702	35.6204	134.529	0
CDKN1A	2316.32	-1.53774	0.49675	-3.0956	0.00196417	0.00927619	13.7424	17.0925	12.4825	40.4256	86.9811	21.2575	83.2263	63.8145	0
CDKN1C	6260.45	-1.89483	0.229102	-8.27072	1.33155e-16	2.00475e-14	68.7959	69.3178	61.1163	101.598	265.869	221.496	255.056	427.488	0
CDR1	6701.65	1.00492	0.248142	4.04977	5.12677e-05	0.000489481	257.159	260.495	290.432	228.745	98.105	204.085	93.7556	141.283	0
CDT1	204.817	-1.14378	0.319261	-3.5826	0.000340194	0.00226382	3.58254	3.44722	3.66698	3.76906	5.89702	5.30609	5.60069	16.565	0
CDYL2	583.146	-1.48223	0.207055	-7.15862	8.14921e-13	6.57734e-11	9.48813	8.96277	8.14884	7.07115	19.4334	31.9028	20.6386	25.881	0
CEBPA	155.349	-1.39629	0.260146	-5.36734	7.99055e-08	1.95494e-06	2.79886	2.70032	2.03721	2.00127	7.80685	4.51017	8.28903	5.56048	0
CEBPB	348.058	-1.80395	0.325191	-5.54736	2.90019e-08	7.91136e-07	2.43501	3.15995	2.33353	5.60355	14.8766	6.63261	15.0379	12.8677	0
CEBPD	99.5245	-1.37648	0.283624	-4.85318	1.215e-06	2.00047e-05	1.53937	1.29271	1.14825	1.43424	3.4511	2.58672	4.22852	4.39598	0
CELSR1	946.692	-2.00616	0.379314	-5.28893	1.23033e-07	2.80823e-06	9.5721	8.47441	8.51925	12.5413	38.0626	20.5942	38.2247	67.5118	0
CENPM	75.3863	-1.88777	0.440199	-4.28844	1.79932e-05	0.000199672	0.9796	0.775624	1.14825	0.933925	2.14437	2.18876	2.4083	8.06415	0
CENPN	102.17	-1.33588	0.431927	-3.09283	0.00198258	0.00933995	1.93121	1.57997	1.59273	1.80114	2.54644	2.55355	2.3803	10.7425	0
CEP55	134.414	-2.00957	0.612739	-3.27965	0.00103938	0.00555484	0.78368	0.545809	0.814884	1.30082	0.871151	2.08927	1.12014	10.4805	0
CERKL	33.2727	-1.92121	0.746053	-2.57517	0.0100191	0.033034	0.111954	0.114907	0.185201	1.33418	0.80414	2.81886	1.17615	2.15432	0
CFAP58	94.9772	-1.09818	0.269668	-4.07233	4.65448e-05	0.000451548	1.51138	1.9247	1.55569	2.43488	5.1934	2.71937	5.06863	3.58083	0
CFC1	35.7712	-3.13707	0.579831	-5.41031	6.29158e-08	1.5895e-06	0.223909	0.315995	0.148161	0.200127	2.44592	1.62499	2.77234	1.33917	0
CHADL	48.6928	1.10708	0.339429	3.2616	0.00110785	0.00584458	2.43501	2.90141	2.62985	2.13469	1.07219	1.82397	1.40017	0.582249	0
CHEK1	545.212	-1.10531	0.247703	-4.46224	8.11055e-06	0.000101677	7.86479	9.1064	8.14884	10.3399	15.2451	12.8341	17.2781	34.2945	0
CHEK2	121.828	-1.21026	0.358406	-3.37679	0.000733374	0.00419707	1.9592	2.12578	1.85201	2.80178	3.81966	2.45406	4.14451	10.7134	0
CHL1	4273.41	3.43268	1.22885	2.7934	0.00521568	0.0197967	218.367	187.012	233.168	175.878	0.502587	76.2087	0.588073	0.611362	0
CHRDL1	539.324	-1.01761	0.384484	-2.6467	0.0081282	0.0280013	2.77087	3.41849	3.37066	11.0737	10.3198	12.1708	9.49318	11.8779	0
CHRM2	221.804	3.19907	1.05236	3.03991	0.00236649	0.010696	33.7542	19.7928	37.818	3.03526	0.435576	8.75504	0.392049	1.01894	0
CHRM5	85.8868	1.81931	0.530546	3.42912	0.000605541	0.00360239	7.02513	6.34863	7.44508	1.43424	2.07736	1.85713	2.29628	0.291125	0
CHST15	390.034	-1.82401	0.389203	-4.68652	2.77895e-06	4.09725e-05	2.29506	2.12578	3.0373	3.0019	6.9357	13.3647	7.2809	11.0045	0
CHST2	1133.24	1.05214	0.347138	3.03089	0.0024383	0.0109427	48.8401	57.2813	50.1524	31.3199	25.3974	39.1655	21.3947	7.68569	0
CHST6	82.1517	-1.58671	0.265558	-5.97502	2.30061e-09	8.4561e-08	0.9796	1.43634	1.11121	0.900571	2.8815	2.32141	3.33241	5.29847	0
CIB1	253.388	-2.37686	0.342605	-6.93763	3.9874e-12	2.7626e-10	2.23909	1.63743	1.51865	2.53494	12.7992	3.71426	15.0659	11.4703	0
CILP2	420.012	-1.01653	0.215683	-4.71308	2.44001e-06	3.67715e-05	5.4018	9.5373	6.6302	9.73951	18.2607	12.602	17.0261	18.108	0
CKS1B	84.4399	-1.28493	0.41686	-3.08239	0.00205345	0.00961034	1.62334	1.20653	0.963045	1.9012	2.21138	1.85713	2.74434	7.7148	0
CKS2	388.768	-1.70184	0.363978	-4.67568	2.92976e-06	4.29533e-05	4.47817	3.9643	3.37066	6.67089	12.4642	5.50506	18.3703	26.6379	0
CLCN5	2168.74	-1.00875	0.137885	-7.3159	2.55663e-13	2.32742e-11	51.9188	51.3348	58.1531	59.1708	117.873	93.155	105.405	146.552	0
CLCNKB	44.0076	-1.90316	0.399737	-4.76103	1.92611e-06	2.9655e-05	0.335863	0.545809	0.370402	0.567026	1.90983	1.02805	1.93224	2.21255	0
CLDN6	165.11	-2.77567	0.46601	-5.95624	2.58111e-09	9.39884e-08	1.25949	1.43634	1.40753	1.93456	12.6317	6.102	11.8455	12.5766	0
CLIC1	3786.26	-1.09464	0.228743	-4.78547	1.70588e-06	2.67911e-05	62.2466	63.8023	53.8935	91.2245	131.745	93.7851	149.259	230.92	0
CLMP	431.136	-1.16573	0.269564	-4.3245	1.52881e-05	0.000174095	8.0887	8.50314	7.70436	8.13849	13.2013	32.334	14.1698	15.9536	0
CLN6	152.014	-1.01881	0.270188	-3.77072	0.000162776	0.00124329	2.51897	3.33231	2.77801	3.66899	4.0207	6.79842	4.8166	10.3349	0
CLSPN	234.655	-1.08924	0.271471	-4.01237	6.01117e-05	0.000554643	4.67409	4.3952	4.63002	6.17058	10.2863	5.73721	9.63319	18.5155	0
CLUL1	112.208	-1.36145	0.382302	-3.5612	0.00036916	0.00241655	2.60294	2.67159	3.2225	1.60101	8.67801	5.83669	8.56906	3.84285	0
CLVS1	189.12	2.34112	0.551538	4.2447	2.18883e-05	0.000236363	17.5488	12.2089	16.4088	5.90374	1.37374	6.40047	1.96024	0.902487	0
CLYBL	119.858	-1.04022	0.293195	-3.54789	0.000388332	0.00252198	1.59535	1.49379	1.40753	2.2681	3.55162	2.48723	3.72446	4.74533	0
CMTM7	59.4923	-3.06415	0.489272	-6.26266	3.78462e-10	1.76368e-08	0.307874	0.373449	0.111121	0.700444	1.80931	2.85202	2.04425	6.40474	0
CMTM8	52.0886	-3.62255	0.602304	-6.01448	1.8046e-09	6.80876e-08	0.475806	0.287268	0.333362	0.200127	3.4511	7.46168	3.47243	2.24166	0
CNGA3	402.013	-1.19215	0.203386	-5.8615	4.58713e-09	1.55803e-07	4.73007	4.22284	4.88931	5.63691	15.3457	10.1147	13.2176	7.68569	0
CNN1	242.904	-1.82893	0.400601	-4.56547	4.98374e-06	6.733e-05	1.76328	2.61414	1.48161	2.70171	8.44346	2.35458	8.68108	12.2855	0
CNNM1	96.2005	-1.42666	0.360794	-3.95423	7.67806e-05	0.000678843	1.45541	1.83852	1.77793	1.70108	5.29392	5.17343	5.48868	2.96947	0
CNR1	7415.57	1.11372	0.350484	3.17766	0.00148471	0.00741786	384.087	349.06	390.033	292.085	155.903	290.508	150.211	81.9807	0
CNTN2	4290.82	1.42072	0.481025	2.95353	0.00314163	0.0132307	35.0697	42.7455	36.5957	167.373	32.3331	17.8749	30.9158	29.8112	0
CNTN4	544.631	2.92716	0.692765	4.22532	2.38601e-05	0.000253461	27.9886	26.9458	30.373	16.5772	0.938163	10.3137	1.14814	1.45562	0
CNTN5	392.015	1.46094	0.418862	3.48788	0.000486864	0.00302513	31.851	25.3083	33.8547	21.7471	5.86352	22.0534	5.71271	8.90842	0
CNTN6	333.984	3.72197	1.06634	3.49042	0.000482258	0.00300605	14.4421	13.9612	16.1866	18.6785	0.100517	4.64283	0.0280035	0.203787	0
CNTNAP5	1129.84	1.24291	0.324049	3.83556	0.000125277	0.0010104	69.1318	58.0856	70.006	43.4609	20.9746	42.3824	20.9186	21.3103	0
COL18A1	1827.21	-1.98845	0.262363	-7.579	3.48225e-14	3.6594e-12	13.8543	17.1499	13.2234	16.4438	61.3491	51.5685	54.2987	83.7275	0
COL1A1	249.284	-1.89953	0.486619	-3.90353	9.47988e-05	0.000802357	1.03558	0.63199	0.703764	1.9012	2.98202	1.75764	2.74434	9.25777	0
COL20A1	147.82	-1.50078	0.254113	-5.90594	3.50652e-09	1.2283e-07	1.87524	2.55669	1.66681	1.76779	6.53363	6.26781	4.50856	5.90983	0
COL22A1	52.7753	-1.69475	0.471235	-3.59641	0.000322643	0.00216481	0.811669	0.861804	0.592643	0.30019	1.37374	1.95662	1.17615	4.16308	0
COL24A1	82.3617	-1.0992	0.333646	-3.29453	0.000985881	0.00531941	1.31546	1.80979	1.07417	1.30082	2.3119	1.75764	2.80035	5.41492	0
COL27A1	126.62	-1.82724	0.347958	-5.25133	1.51002e-07	3.32076e-06	1.45541	1.52252	2.03721	0.867216	3.81966	7.19638	3.16439	7.4819	0
COL2A1	691.233	-4.21675	0.660892	-6.3804	1.76627e-10	9.06761e-09	1.73529	1.89597	2.07425	2.30146	11.9281	20.3289	11.3694	112.432	0
COL3A1	3032.9	-1.68598	0.695234	-2.42506	0.015306	0.0458507	36.3012	30.1344	35.1882	28.1845	80.548	192.147	74.9093	86.3185	0
COL4A5	828.569	-2.20598	0.555306	-3.97254	7.11107e-05	0.000638447	3.49857	4.68247	3.55586	5.37007	10.5878	18.6708	10.2493	42.9991	0
COL4A6	917.859	-1.82594	0.546824	-3.33917	0.000840306	0.00468406	8.28462	11.2035	9.70453	12.7081	40.9106	23.9769	37.7767	52.4316	0
COL5A1	466.404	-9.0672	0.892885	-10.155	3.14953e-24	1.23288e-21	0.0279886	0	0.0370402	0.0333545	13.2013	6.69893	12.7976	20.0876	0
COL5A2	2722.81	1.70472	0.360158	4.73325	2.20949e-06	3.3521e-05	115.481	107.869	114.232	110.637	23.4876	42.2165	20.5826	57.0896	0
COL6A2	1724.02	-2.53776	0.293228	-8.65456	4.94834e-18	9.22394e-16	7.16508	10.3129	6.18571	15.5432	59.0707	40.4589	54.4668	84.2224	0
COL6A4P2	45.4897	-1.37925	0.559639	-2.46454	0.0137188	0.0422518	0.699715	1.03417	0.629683	1.36753	2.8815	1.35968	2.4363	3.46438	0
COL9A1	127.323	-1.9253	0.612954	-3.14102	0.00168359	0.0082149	1.59535	1.75234	1.62977	1.63437	2.98202	2.48723	2.4363	18.37	0
CORIN	169.928	-3.39491	0.648124	-5.23806	1.62271e-07	3.52894e-06	1.84725	1.52252	0.851925	0.833862	8.6445	28.1223	9.82922	8.52995	0
CORT	54.641	1.56161	0.339362	4.60159	4.19271e-06	5.87665e-05	4.47817	5.1421	4.07442	1.80114	1.54127	1.89029	0.924115	1.10627	0
COX6CP1	30.101	3.26248	0.398738	8.18202	2.79131e-16	4.08471e-14	2.12713	1.72361	1.70385	1.60101	0.301552	0.265304	0.0560069	0.174675	0
CPA4	146.939	-1.38684	0.332604	-4.16966	3.05061e-05	0.000313634	3.30265	2.95886	2.74097	1.86785	7.97438	4.87497	7.2529	9.49067	0
CPAMD8	535.956	-1.13779	0.215606	-5.27715	1.31211e-07	2.95611e-06	11.1954	9.70966	10.1861	9.87292	16.6859	22.6172	17.3061	37.3804	0
CPNE4	183.348	2.25847	0.323755	6.97586	3.04002e-12	2.19358e-10	13.7984	16.2306	13.4086	13.175	4.95886	2.85202	3.13639	1.36829	0
CPNE6	30.0902	1.10071	0.414344	2.65651	0.0078953	0.0274347	2.04317	2.26942	2.29649	1.06734	0.670116	1.12754	0.868108	1.04805	0
CPT1A	95.5227	-2.23551	0.234361	-9.53873	1.44592e-21	4.27173e-19	0.78368	0.804351	1.07417	0.867216	4.6238	3.58161	4.48056	4.48332	0
CRB2	3157.56	-1.47348	0.39314	-3.74799	0.000178259	0.0013432	22.6708	31.1399	25.8911	69.3106	86.244	49.1808	81.014	218.809	0
CREB3L1	123.911	-1.71419	0.310638	-5.5183	3.42296e-08	9.16182e-07	1.28747	1.69488	1.33345	2.40152	6.3661	4.07905	5.93674	6.60853	0
CRH	26.8665	-1.48131	0.590311	-2.50937	0.0120946	0.0382734	0.39184	0.287268	0.555603	0.567026	1.1392	1.89029	1.09214	1.10627	0
CRHBP	90.4598	2.02072	0.69558	2.90509	0.00367147	0.0149922	4.11432	3.9643	4.25962	0.366899	0.40207	1.62499	0.252031	0.960711	0
CRISPLD2	50.5562	-1.14085	0.307821	-3.70621	0.000210385	0.00154296	0.559772	0.402175	0.481523	0.800507	1.44075	1.19387	1.34417	1.1645	0
CRNDE	411.342	1.10189	0.410572	2.68378	0.00727945	0.0257644	6.82921	6.40608	7.51916	11.7074	1.84282	5.27292	2.15627	6.55031	0
CRYBG1	117.19	-2.331	0.380512	-6.12597	9.01334e-10	3.72377e-08	1.59535	1.86724	1.51865	2.13469	7.57231	3.54845	8.73708	17.5548	0
CSMD1	118.759	1.21729	0.407254	2.98903	0.00279866	0.012092	9.0683	7.38279	6.55612	2.66836	2.34541	4.54334	2.68833	1.8632	0
CSPG4	109.176	-1.86362	0.473736	-3.93388	8.35857e-05	0.00072549	0.363852	0.545809	0.481523	1.23412	2.34541	1.09438	1.56819	4.97823	0
CSPG4P12	31.6257	1.71251	0.381665	4.48694	7.22535e-06	9.28855e-05	1.59535	1.63743	1.51865	1.30082	0.268047	0.829076	0.280035	0.553137	0
CSRNP1	316.769	-1.40633	0.224071	-6.27628	3.46769e-10	1.64537e-08	4.56214	3.84939	3.9633	5.10323	14.575	10.3469	14.0297	9.3451	0
CTBS	87.0291	-1.1999	0.259756	-4.61933	3.84989e-06	5.46524e-05	1.2315	1.46507	1.59273	1.13405	4.12122	1.72448	3.30441	3.78462	0
CTGF	524.088	-2.41723	0.651532	-3.71007	0.000207203	0.00152749	1.25949	1.72361	1.85201	1.36753	6.9357	13.1657	6.21677	8.09327	0
CTNNA3	130.666	-1.34604	0.321935	-4.18111	2.90094e-05	0.000300217	3.47058	3.5334	3.25954	2.36817	8.37645	8.39025	7.02887	9.60711	0
CTSC	197.113	-1.07598	0.385767	-2.7892	0.0052839	0.0200086	3.94639	3.84939	4.07442	3.93583	6.96921	7.59434	6.30078	13.8866	0
CTSH	125.641	-1.24701	0.251437	-4.95953	7.06634e-07	1.246e-05	1.98719	2.29815	1.48161	2.03462	4.95886	4.14538	3.97649	6.25918	0
CTSO	100.492	-1.05318	0.192309	-5.47653	4.33751e-08	1.13573e-06	2.49098	2.3556	2.40761	2.80178	6.43312	3.61477	5.93674	5.73516	0
CXCL12	22.8462	-4.6309	1.05161	-4.40363	1.06455e-05	0.000127729	0.0279886	0.0287268	0.0370402	0.100063	1.20621	1.69131	1.00813	1.04805	0
CXCL14	81.9395	1.03418	0.351428	2.94279	0.0032527	0.0135961	1.17552	1.80979	0.926005	1.53431	1.1392	0.596935	0.504063	0.553137	0
CXCR4	1202.17	1.76588	0.647548	2.72702	0.00639082	0.0232986	26.5892	20.3386	21.8537	106.501	7.06973	13.6632	7.78497	25.9392	0
CYBA	195.02	-1.2928	0.324897	-3.97911	6.91736e-05	0.000624998	2.29506	3.01632	2.22241	3.16867	4.79133	4.97446	6.69283	10.8881	0
CYP27A1	52.8305	-1.29973	0.54183	-2.39878	0.01645	0.0484747	0.615749	0.430902	0.333362	1.06734	1.00517	0.497446	1.14814	3.66817	0
CYP2E1	47.2325	-1.58513	0.255552	-6.20275	5.54861e-10	2.44046e-08	0.447817	0.804351	0.740804	0.733798	1.97684	1.98978	2.32429	2.15432	0
CYR61	204.784	-2.18655	0.373737	-5.8505	4.90087e-09	1.64673e-07	0.643737	0.545809	0.407442	0.867216	2.3119	1.85713	2.26828	5.29847	0
CYSTM1	484.56	-1.28098	0.20368	-6.28915	3.192e-10	1.53314e-08	7.66887	6.95189	7.25988	8.939	20.07	14.4922	22.4868	21.0483	0
CYTOR	39.2877	-1.36286	0.359234	-3.79381	0.000148356	0.00115628	0.58776	0.459629	0.444482	0.767153	1.44075	1.12754	1.73622	1.74675	0
CYYR1	214.564	-1.63472	0.472871	-3.457	0.000546218	0.0033266	2.79886	2.49923	2.29649	3.33545	6.23208	2.98467	5.43267	20.9028	0
DACT1	2020.36	1.33234	0.263709	5.05233	4.36456e-07	8.24073e-06	128.496	133.752	129.9	95.9275	62.1198	49.0481	56.231	33.916	0
DBP	309.29	-1.05113	0.195426	-5.37867	7.50395e-08	1.85034e-06	5.65369	5.22828	6.25979	8.80558	14.6085	13.0662	13.1056	15.3132	0
DCAF12L2	119.34	-1.24142	0.230754	-5.37986	7.45447e-08	1.84378e-06	2.09914	2.18324	2.62985	1.06734	4.32225	5.57139	4.78859	4.89089	0
DCBLD2	12440.4	1.42848	0.366837	3.89405	9.85862e-05	0.000829035	985.674	614.955	1064.05	367.533	192.692	522.384	180.314	273.483	0
DDR2	147.782	-2.03222	0.363344	-5.5931	2.23048e-08	6.20334e-07	1.67932	1.89597	1.88905	1.40089	6.19858	12.9667	6.10476	3.87196	0
DENND1C	80.7289	-1.69112	0.410222	-4.12245	3.74857e-05	0.000375048	1.00759	0.890531	0.888965	1.66772	5.05938	2.98467	3.94849	3.0277	0
DEPDC1	85.0023	-2.18777	0.641681	-3.40943	0.000650979	0.00381048	0.531783	0.315995	0.296322	1.23412	1.20621	1.35968	0.72809	8.12238	0
DEPDC1B	218.035	-1.01821	0.379731	-2.68139	0.00733166	0.0258457	5.06593	3.59085	4.85227	5.60355	5.1599	6.86475	6.02075	22.4748	0
DERL3	179.059	-1.28511	0.259039	-4.96109	7.00976e-07	1.23977e-05	2.40702	3.70576	2.96322	3.76906	10.1188	5.17343	10.3333	6.95788	0
DGKG	76.5888	-1.29382	0.492555	-2.62675	0.00862044	0.0293879	1.7073	1.6087	2.48169	0.733798	3.71915	8.09178	3.27641	1.48474	0
DGKK	245.219	-3.2005	0.324484	-9.86333	6.0024e-23	1.99969e-20	1.42742	1.80979	1.44457	2.36817	20.4385	14.3928	19.1544	13.5664	0
DHRS3	73.1486	-2.21199	0.465739	-4.74942	2.04001e-06	3.11939e-05	0.307874	0.660717	0.185201	1.43424	2.01035	4.77548	2.32429	3.43527	0
DHRS4	72.498	-1.03464	0.296133	-3.49384	0.000476123	0.00297492	1.51138	1.1778	1.59273	1.86785	3.4511	2.22192	3.16439	4.27953	0
DHRS4L2	33.6638	-1.08542	0.3079	-3.52525	0.000423084	0.00270284	0.839658	0.517083	0.666724	0.466963	1.1392	1.16071	1.51219	1.68852	0
DHX58	46.9632	-1.89194	0.372207	-5.08304	3.71449e-07	7.21416e-06	0.447817	0.861804	0.481523	0.400254	2.41242	1.98978	2.88436	1.19361	0
DIO3OS	89.3407	-1.14346	0.30942	-3.6955	0.000219458	0.00159604	2.12713	2.21196	2.14833	2.10133	3.55162	4.94129	3.47243	7.80214	0
DIRAS3	663.757	-1.6202	0.390186	-4.15236	3.29058e-05	0.000335442	12.9027	16.0296	14.0012	10.5067	50.3257	53.9894	51.7504	14.236	0
DIRC3	59.721	1.10342	0.355059	3.10772	0.0018854	0.00897311	4.05834	3.04504	3.62994	2.46823	0.971669	3.11733	1.26016	1.04805	0
DKKL1	93.8092	-1.31041	0.393028	-3.33414	0.000855631	0.00475425	0.839658	0.861804	0.555603	1.8345	1.7088	1.7908	2.68833	4.4251	0
DLGAP1	751.602	1.71258	0.312912	5.47305	4.42357e-08	1.1544e-06	62.7224	66.7037	62.8202	30.8862	15.0776	28.2881	13.4977	13.6537	0
DLGAP5	218.929	-2.29351	0.795497	-2.88312	0.0039376	0.0158211	1.48339	1.52252	1.51865	2.93519	1.57477	4.64283	1.87623	30.3934	0
DLK1	9022.17	-1.79702	0.668044	-2.68998	0.00714569	0.0253827	35.0977	49.1516	33.3732	185.351	251.763	83.7035	251.303	526.121	0
DLX5	497.829	1.63687	0.383497	4.26828	1.96989e-05	0.000216149	42.0668	40.6197	38.2625	35.2557	10.5208	11.806	9.85722	20.1458	0
DLX6	883.961	1.66198	0.308294	5.39089	7.01101e-08	1.74806e-06	74.8135	78.1657	75.3398	40.5257	20.003	24.9718	17.6142	25.5899	0
DLX6-AS1	9892.09	2.22013	0.277935	7.98795	1.37203e-15	1.852e-13	701.422	912.191	772.103	831.761	188.37	115.374	179.53	236.481	0
DMBX1	66.1402	2.25985	0.502683	4.49558	6.93821e-06	8.98582e-05	3.21869	5.05592	2.96322	3.76906	1.1727	0.298467	1.34417	0.436687	0
DMRTA1	230.889	-1.95507	0.525379	-3.72126	0.000198228	0.00147172	1.65133	1.12035	2.00017	5.73697	6.29909	9.81626	6.66483	20.1458	0
DMRTA2	203.426	-2.52342	0.469834	-5.37089	7.83506e-08	1.9199e-06	1.11954	0.660717	0.851925	1.63437	3.14955	4.51017	4.31253	13.7411	0
DNAH12	57.2632	-1.04549	0.32862	-3.18147	0.0014653	0.00734432	0.839658	1.83852	1.18529	1.06734	2.57995	2.38774	3.47243	2.12521	0
DNAJB4	977.319	-1.01663	0.106221	-9.57088	1.05999e-21	3.25439e-19	17.8287	17.6095	16.8163	18.8453	40.5755	30.51	42.8453	35.8957	0
DNASE2B	84.0064	2.16953	0.869594	2.49487	0.0126002	0.0395298	13.7424	7.87115	11.7047	0.933925	0.569599	6.7321	0.224028	0.320237	0
DOCK10	456.722	-1.24378	0.504411	-2.4658	0.0136708	0.0421454	6.54933	8.07223	8.70445	6.304	7.33777	29.5814	8.28903	27.7733	0
DOCK6	209.667	-2.82103	0.472581	-5.96942	2.38097e-09	8.73098e-08	1.00759	1.57997	0.963045	1.63437	11.0569	2.35458	10.3053	14.5562	0
DOK6	2675.12	1.15795	0.273895	4.22773	2.36065e-05	0.00025145	176.664	154.148	194.054	94.7267	60.612	112.39	57.2391	57.8174	0
DPP6	721.548	-6.90142	0.391994	-17.606	2.2175e-69	3.47216e-66	0.111954	0.201088	0.148161	0.30019	25.5314	31.7702	25.3431	11.2374	0
DRAM1	56.3317	-1.38967	0.430423	-3.22861	0.00124393	0.00641337	0.951612	0.71817	0.963045	0.567026	1.54127	1.2602	1.87623	4.04663	0
DRP2	397.203	1.83945	0.289306	6.35816	2.0418e-10	1.038e-08	34.7058	30.709	33.7807	17.8446	5.56197	14.6581	5.76872	7.9477	0
DSG2	296.782	-1.32901	0.423503	-3.13814	0.00170026	0.0082782	1.31546	2.0396	1.62977	4.60292	3.21656	5.17343	3.72446	13.1588	0
DSN1	209.211	-1.55502	0.266601	-5.83275	5.45198e-09	1.81632e-07	2.37903	2.47051	2.8521	3.40216	9.2141	3.9464	9.57719	11.2665	0
DSP	57.6466	-5.96445	0.894518	-6.66778	2.59708e-11	1.52304e-09	0.0279886	0.0574536	0	0.0667089	2.3119	4.07905	2.07226	1.6303	0
DTL	156.835	-2.34263	0.679314	-3.44852	0.000563672	0.00341302	1.2315	1.09162	0.926005	2.16804	1.47426	2.45406	1.82023	23.1735	0
DUSP10	350.103	-1.38953	0.181499	-7.65583	1.92065e-14	2.11785e-12	4.92599	5.17083	4.18554	5.53684	15.2116	8.88769	14.5058	15.5461	0
DUSP15	912.309	-1.08569	0.232865	-4.66232	3.12668e-06	4.54996e-05	21.5512	22.8091	18.5571	19.3789	50.0242	33.2957	50.2942	48.2102	0
DUSP23	30.7119	-3.20292	0.481529	-6.65156	2.90011e-11	1.68185e-09	0.363852	0.143634	0.185201	0.200127	2.17788	1.02805	2.46431	2.96947	0
DUSP9	379.243	-1.25031	0.193487	-6.46197	1.03346e-10	5.52284e-09	6.66128	7.41152	5.81531	7.97172	19.2323	12.602	17.1101	20.1749	0
DYNLT3	347.816	-1.6517	0.195122	-8.46499	2.56171e-17	4.31304e-15	5.54174	6.77953	5.00043	4.76969	21.6783	18.3723	20.2745	11.8779	0
E2F1	244.067	-1.69864	0.507001	-3.35038	0.000807015	0.00453569	1.76328	2.12578	1.92609	5.67026	4.42277	5.63772	4.70458	24.4836	0
EAF2	70.05	-2.22624	0.38846	-5.73093	9.98814e-09	3.06656e-07	0.699715	0.63199	0.666724	0.767153	3.98719	1.39285	5.34866	2.73657	0
EBF2	51.3798	2.55152	0.668519	3.81667	0.000135267	0.00107567	1.79127	1.6087	1.70385	6.33735	0.134023	0.729587	0.0560069	1.13539	0
ECE2	153.879	-1.15777	0.237211	-4.88079	1.05663e-06	1.77328e-05	2.60294	3.33231	2.77801	3.23538	8.0414	4.07905	9.07313	6.55031	0
ECT2	712.25	-1.06401	0.278332	-3.82282	0.000131935	0.001054	10.2718	10.6289	9.85269	14.209	17.8586	14.9234	19.9105	45.6192	0
EDNRB	375.495	-1.11199	0.307662	-3.61433	0.00030113	0.00205271	7.44496	5.48682	7.51916	8.80558	10.9229	14.3928	9.04512	31.7908	0
EEF1AKMT3	100.285	-1.83129	0.39075	-4.68659	2.77789e-06	4.09725e-05	1.28747	1.32143	0.555603	1.76779	5.56197	1.69131	5.93674	5.18202	0
EFCC1	115.987	-2.08228	0.515942	-4.03589	5.43964e-05	0.000511247	1.73529	1.9247	1.88905	1.50095	4.25524	12.7678	3.1924	10.8298	0
EFEMP1	111.007	-3.09217	0.644737	-4.79601	1.61858e-06	2.56592e-05	0.923623	0.71817	0.814884	1.40089	3.11604	8.65555	2.94036	19.7674	0
EFHD1	73.2536	-1.53468	0.370497	-4.14223	3.4395e-05	0.000347905	0.839658	0.919258	0.666724	0.933925	2.41242	1.22703	2.12826	4.39598	0
EFNA4	76.5316	-2.05173	0.566372	-3.62259	0.000291669	0.00199858	0.58776	0.545809	0.481523	1.33418	1.7423	1.89029	1.40017	7.80214	0
EFS	1455.57	1.41026	0.30006	4.69993	2.60248e-06	3.88462e-05	52.7585	57.3962	51.9674	74.6807	19.3329	11.7729	18.1463	43.9598	0
EGFL7	232.239	-1.3816	0.19504	-7.08368	1.40378e-12	1.08814e-10	4.53415	4.33775	3.66698	3.10197	9.41513	10.0816	9.21314	13.7702	0
EGFR	129.671	-1.26147	0.408312	-3.08948	0.0020051	0.00941969	0.867646	0.804351	1.18529	1.60101	1.67529	3.21681	1.73622	4.51243	0
EHD2	89.9224	-1.47831	0.363141	-4.0709	4.68317e-05	0.000452928	0.839658	1.12035	0.851925	1.86785	4.18823	1.82397	3.69646	3.90107	0
EHD4	401.516	-1.39525	0.261998	-5.32541	1.00728e-07	2.37172e-06	4.39421	5.25701	3.85218	6.80431	17.356	6.79842	16.074	15.5461	0
EIF1AY	180.937	8.82043	0.560285	15.7428	7.70117e-56	1.00487e-52	22.4748	23.6709	23.2242	24.0486	0.0670116	0.033163	0.0840104	0.0291125	1
ELF4	159.987	-1.23716	0.357958	-3.45615	0.000547943	0.00333451	2.32305	2.64287	2.18537	3.7357	6.16507	3.01784	6.58082	11.0627	0
ELN	162.397	-1.18734	0.229129	-5.18196	2.19571e-07	4.54767e-06	2.15512	2.09706	1.55569	1.70108	5.02587	2.81886	4.25653	5.76427	0
EMID1	686.415	-1.14194	0.162152	-7.04236	1.89014e-12	1.42288e-10	13.3506	13.8751	12.4455	11.0737	30.6243	34.6885	26.9393	24.2216	0
EMP1	70.6852	-1.1395	0.412893	-2.75979	0.00578386	0.0215141	0.811669	1.00544	0.851925	0.933925	1.7088	3.08416	1.14814	2.329	0
EMP2	274.658	-2.64471	0.448548	-5.89616	3.72067e-09	1.29463e-07	1.39943	0.660717	0.629683	2.93519	8.77852	3.9464	8.34504	15.9536	0
EMP3	120.152	-1.536	0.335898	-4.5728	4.8124e-06	6.53535e-05	1.31546	1.26398	0.926005	1.63437	3.38409	2.22192	4.34054	5.61871	0
ENC1	6612.9	1.04655	0.245505	4.26286	2.01828e-05	0.000220686	275.044	317.46	291.469	376.205	184.852	173.874	181.631	95.0231	0
ENO3	231.44	-1.15553	0.282345	-4.09261	4.26547e-05	0.000417952	3.77846	3.76321	3.48178	5.37007	11.1574	4.8418	10.8093	11.3248	0
ENPP1	45.3014	-1.38703	0.38351	-3.61666	0.000298431	0.00203787	0.307874	0.890531	0.518563	0.96728	1.03868	1.65815	1.45618	3.14415	0
EOMES	99.7403	-1.31363	0.392903	-3.34339	0.000827617	0.00463312	1.48339	2.24069	2.03721	2.96855	8.91255	2.75253	8.00899	2.94036	0
EPHA2	512.907	-3.03065	0.649383	-4.66698	3.05666e-06	4.45634e-05	1.03558	1.03417	1.07417	2.60165	6.23208	3.15049	6.60882	33.4502	0
EPHA5	2100.58	1.3095	0.166085	7.88452	3.15744e-15	3.92375e-13	123.738	137.601	130.196	138.521	56.3903	49.5456	57.5471	59.3021	0
EPHB4	483.855	-2.7429	0.61335	-4.472	7.74918e-06	9.82483e-05	2.2111	1.98215	2.00017	4.00254	6.76817	7.22954	8.28903	49.4912	0
EPPK1	452.404	-2.14448	0.304598	-7.04037	1.91729e-12	1.43641e-10	4.6461	4.33775	4.44482	5.13659	14.7761	22.6835	14.4778	33.7122	0
ERO1B	791.463	1.37298	0.144818	9.48073	2.525e-21	7.18844e-19	42.0948	57.2238	45.8558	34.4885	17.3895	16.2499	18.5383	19.8547	0
ESPNL	74.1864	-4.64228	0.67327	-6.89512	5.38194e-12	3.69607e-10	0.251897	0.373449	0.296322	0.200127	7.97438	4.47701	6.4688	10.2476	0
ESRRG	1856.08	2.45039	0.673091	3.64051	0.000272103	0.00188772	258.083	146.507	275.912	60.1048	19.4334	89.5402	18.0902	13.0133	0
ETS1	254.001	1.62008	0.325427	4.97833	6.41358e-07	1.15563e-05	8.31261	8.56059	9.48229	3.50222	1.80931	3.01784	1.96024	3.28971	0
EXO1	78.1725	-1.80086	0.588328	-3.06099	0.00220609	0.0101359	1.06357	0.660717	0.926005	1.16741	1.07219	1.42601	1.20415	10.2476	0
EZR	1199.15	-1.80349	0.333346	-5.41026	6.29344e-08	1.5895e-06	7.86479	8.99149	8.66741	18.6452	27.8768	34.5227	25.4832	73.8583	0
F11R	77.7768	-1.70442	0.55384	-3.07746	0.00208772	0.00972323	0.58776	0.63199	0.814884	0.633735	2.21138	1.42601	2.3803	3.0277	0
FAH	117.788	-1.24541	0.283139	-4.39859	1.08955e-05	0.000130131	1.9592	2.41305	1.29641	1.76779	2.81449	5.07394	3.52844	6.98699	0
FAIM	79.1988	-2.12947	0.25481	-8.3571	6.42796e-17	1.00649e-14	0.811669	1.32143	1.25937	1.00063	4.38926	5.53823	4.90061	5.09468	0
FAM110B	1162.14	1.08943	0.198239	5.49554	3.89508e-08	1.03196e-06	64.0379	61.4467	64.2277	55.2684	30.6913	41.487	26.3233	21.1939	0
FAM111A	60.1	-2.67427	0.551974	-4.84492	1.2666e-06	2.07453e-05	0.223909	0.373449	0.296322	0.567026	1.40724	1.7908	1.31616	5.21113	0
FAM114A1	273.637	-1.79329	0.167298	-10.7191	8.28136e-27	3.81381e-24	2.01518	2.06833	2.11129	3.40216	8.51048	8.85453	8.093	9.1122	0
FAM122B	521.06	-1.18524	0.270765	-4.37737	1.20119e-05	0.000141949	8.87238	9.56603	10.149	8.40533	28.3124	10.1479	27.3594	21.7761	0
FAM124A	304.441	1.02402	0.171256	5.9795	2.23818e-09	8.28496e-08	14.1622	17.5234	15.2235	12.1744	7.17024	10.0816	6.16076	6.81232	0
FAM129A	78.0582	-1.94186	0.324664	-5.98113	2.21593e-09	8.22205e-08	0.475806	0.258541	0.629683	0.700444	1.77581	2.58672	1.54019	2.27077	0
FAM131C	198.236	-1.40389	0.139464	-10.0663	7.78683e-24	2.92771e-21	3.9184	4.22284	3.81514	4.23602	10.7889	11.1096	10.4173	12.3146	0
FAM159A	30.4583	-1.05233	0.321518	-3.27301	0.00106409	0.00566141	0.867646	0.775624	0.888965	1.00063	1.77581	2.25509	1.96024	1.6303	0
FAM181A	168.244	-1.81017	0.404803	-4.47173	7.75904e-06	9.82937e-05	2.15512	2.52796	2.33353	2.2014	5.56197	4.34436	5.29266	18.5446	0
FAM183A	18.3106	-4.31114	0.872414	-4.94162	7.74777e-07	1.34794e-05	0.0279886	0.201088	0	0.0667089	1.1727	1.06122	1.51219	2.50367	0
FAM196B	54.0485	1.65064	0.495984	3.32801	0.000874681	0.00483404	2.463	2.15451	1.59273	2.70171	0.335058	1.65815	0.420052	0.553137	0
FAM198B	214.463	-3.19721	0.869942	-3.6752	0.000237662	0.00169785	1.31546	1.00544	1.37049	1.16741	9.14709	20.6606	9.24115	7.27812	0
FAM19A5	266.426	-8.40179	0.763091	-11.0102	3.41214e-28	1.84232e-25	0.0839658	0	0.0370402	0	10.1188	17.1453	8.98911	7.74392	0
FAM239B	105.889	-10.3595	1.02921	-10.0654	7.8531e-24	2.92771e-21	0	0	0	0	8.37645	7.6275	8.28903	7.4819	0
FAM26E	82.9835	2.30084	0.311473	7.38696	1.50229e-13	1.42563e-11	6.63329	4.51011	7.07468	7.07115	1.07219	1.7908	0.812101	1.68852	0
FAM43B	54.3747	-1.2385	0.378117	-3.27545	0.00105495	0.0056237	1.53937	1.37889	0.814884	0.800507	3.61863	2.22192	3.86448	1.45562	0
FAM66B	37.3663	1.6427	0.307685	5.33891	9.35071e-08	2.22513e-06	2.49098	3.24613	2.48169	2.03462	1.00517	1.02805	0.756094	0.640474	0
FAM83G	85.8245	-1.9479	0.341646	-5.70151	1.18752e-08	3.5758e-07	0.811669	0.689444	0.518563	0.400254	2.61345	2.05611	2.24028	2.88213	0
FAM84B	812.957	-1.18069	0.351498	-3.35903	0.000782153	0.00442128	7.97675	5.68791	9.14893	4.4695	12.5312	26.7294	12.0975	12.8677	0
FAM89A	76.0427	-1.10736	0.366912	-3.01807	0.00254393	0.0112809	0.811669	1.43634	1.14825	1.4676	2.07736	2.75253	1.48418	4.59977	0
FANCD2	230.163	-1.66398	0.538527	-3.08987	0.00200247	0.00941018	2.43501	2.29815	2.70393	4.63627	3.88667	4.74231	3.78047	27.8024	0
FANCI	394.49	-1.13596	0.475381	-2.38958	0.0168675	0.0495147	6.24145	7.09552	6.59316	8.53875	6.23208	9.08667	7.61694	42.5915	0
FAT4	2222.61	1.32956	0.203831	6.52287	6.89733e-11	3.77617e-09	122.87	90.748	131.011	82.1521	37.0909	64.2368	36.9926	38.2538	0
FBLN2	342.903	-1.62254	0.273137	-5.9404	2.84328e-09	1.02345e-07	4.11432	5.02719	4.22258	4.1026	15.2116	7.8928	15.0939	17.8168	0
FCGRT	233.556	-1.25049	0.279576	-4.47283	7.71925e-06	9.81072e-05	2.6869	3.82067	3.18546	3.60228	9.08008	5.57139	8.65307	9.63623	0
FER1L4	240.049	-2.4195	0.322001	-7.51395	5.73682e-14	5.75815e-12	1.73529	2.26942	1.70385	3.46887	10.7889	9.31881	11.8455	19.3598	0
FEZF2	430.049	-3.81696	1.04445	-3.6545	0.000257681	0.00181094	0.671726	1.14907	0.851925	4.13595	15.8818	3.81375	14.2818	67.5992	0
FGFBP3	4769.8	-1.12346	0.27892	-4.02789	5.62788e-05	0.000527357	75.933	85.3761	76.1917	126.147	169.439	158.088	164.1	337.414	0
FGFR3	1663.21	-1.84216	0.384816	-4.7871	1.69206e-06	2.66543e-05	21.3553	19.8215	21.7426	28.985	55.8207	42.2497	49.8182	197.528	0
FGFRL1	473.934	-2.45545	0.470232	-5.22179	1.77205e-07	3.78375e-06	1.81926	2.0396	2.25945	5.37007	10.1188	8.45657	10.0532	37.6424	0
FKBP10	2184.46	-2.5906	0.336655	-7.69511	1.41367e-14	1.58109e-12	10.7196	11.4333	11.075	23.1147	95.5921	36.6452	84.4025	139.42	0
FLNC	2022.83	-2.15969	0.197601	-10.9295	8.32679e-28	4.34603e-25	12.6229	11.5195	12.5566	14.5426	62.5218	35.9156	59.0313	81.5731	0
FLT4	44.9863	-1.98791	0.49083	-4.05011	5.11936e-05	0.000489073	0.503795	0.459629	0.555603	0.800507	1.7088	1.2602	1.5962	5.03646	0
FN1	1326.66	-1.58443	0.610011	-2.59738	0.00939387	0.0313958	11.8672	9.93948	14.2975	16.9107	20.137	57.7368	19.5184	68.8801	0
FOXA1	466.012	-3.90315	0.450993	-8.65457	4.9476e-18	9.22394e-16	1.45541	1.20653	1.48161	0.867216	11.8276	38.8339	11.5654	15.5461	0
FOXB1	215.97	-4.09675	0.546563	-7.49549	6.60533e-14	6.58766e-12	0.279886	0.143634	0.222241	0.366899	1.7088	6.00251	1.56819	8.79197	0
FOXD2	31.5167	-5.21913	0.74703	-6.98651	2.81813e-12	2.05821e-10	0.0559772	0.0861804	0.0370402	0.0667089	2.44592	1.39285	2.07226	3.75551	0
FOXD4	26.2844	2.03399	0.389755	5.21863	1.8025e-07	3.81916e-06	1.98719	1.46507	1.48161	1.33418	0.435576	0.663261	0.224028	0.291125	0
FOXJ1	242.867	-1.52468	0.386916	-3.94059	8.12805e-05	0.000711	4.28225	4.22284	4.07442	2.96855	8.44346	17.5101	7.02887	13.5082	0
FOXM1	108.566	-2.13286	0.657538	-3.24371	0.00117985	0.00613962	1.31546	1.14907	0.629683	1.1007	1.20621	2.08927	1.40017	14.5853	0
FOXO4	542.556	-1.11168	0.196143	-5.66771	1.44715e-08	4.29155e-07	11.7272	11.9216	10.3713	15.1429	30.8924	21.357	30.6638	27.9189	0
FOXS1	28.1999	-3.16488	0.606148	-5.2213	1.77676e-07	3.7851e-06	0.139943	0.201088	0.185201	0.200127	2.14437	1.12754	2.3803	1.10627	0
FP565260.1	25.9422	3.74532	0.949637	3.94395	8.01507e-05	0.000703081	1.59535	1.20653	1.00009	1.23412	0	0.397956	0	0	0
FP565260.6	42.8943	2.88485	0.785232	3.67389	0.000238886	0.00170332	2.2111	1.40761	1.92609	1.53431	0.0335058	0.795913	0	0.174675	0
FRAS1	233.081	1.97265	0.219205	8.99913	2.27508e-19	5.2387e-17	11.7272	12.1802	11.8899	10.2398	2.11087	3.24998	2.29628	4.54155	1
FREM1	181.876	-1.09195	0.301079	-3.62681	0.000286947	0.00197409	3.89041	3.90685	3.62994	3.53557	4.92535	7.52801	5.54469	15.2549	0
FREM2	1092.96	-1.40667	0.344634	-4.08164	4.47184e-05	0.000436262	12.7068	9.42239	12.4825	16.1436	45.8695	18.704	43.9655	32.1111	0
FRG1HP	234.737	1.0073	0.151653	6.64212	3.09195e-11	1.78648e-09	8.92836	9.42239	9.44525	9.53938	4.75783	5.10711	4.8446	4.62888	0
FRMD4B	477.302	1.40974	0.186737	7.5493	4.37596e-14	4.50781e-12	20.9914	22.0047	24.7799	20.2462	6.9022	7.82648	7.70096	12.0526	0
FRRS1L	1655.61	1.23043	0.299712	4.10538	4.03644e-05	0.000399259	106.664	90.0873	116.121	58.8373	41.7147	64.3695	38.2527	19.942	0
FSTL1	3085.03	-1.45171	0.342069	-4.24391	2.19658e-05	0.000236951	28.8282	31.5708	32.7065	37.3904	53.8103	107.216	54.3827	157.266	0
FSTL5	953.382	1.66636	0.429269	3.88186	0.000103663	0.000864757	40.1916	30.077	43.337	13.2084	8.0414	19.1351	9.38116	4.80356	0
FUT10	337.565	-1.00296	0.236727	-4.23678	2.26747e-05	0.000243267	6.07352	6.46353	6.92652	7.60482	13.8714	8.95402	14.6458	19.0978	0
FUT1	331.752	-1.1297	0.350254	-3.22538	0.00125807	0.006465	6.57732	5.889	5.85235	4.43614	16.4178	13.1657	13.8337	8.32617	0
FYCO1	191.276	-1.59511	0.198832	-8.02242	1.03679e-15	1.43665e-13	2.29506	2.47051	2.70393	3.16867	9.41513	5.57139	9.77321	8.6464	0
FZD2	568.764	-1.60842	0.438663	-3.66665	0.000245748	0.00174193	5.98956	7.00934	7.07468	12.9082	21.6783	10.2474	20.6946	52.9265	0
FZD9	420.54	-1.66168	0.187397	-8.86715	7.50447e-19	1.58791e-16	6.80123	6.95189	7.0006	4.93646	19.7684	20.4284	18.4823	25.881	0
GABRG2	210.815	-3.194	0.303548	-10.5222	6.82363e-26	2.9679e-23	1.20351	1.35016	2.18537	1.70108	19.1653	16.3162	17.1381	8.44262	0
GABRG3	439.855	1.47868	0.292631	5.05304	4.34832e-07	8.22619e-06	22.167	24.1018	22.8908	24.6823	6.96921	15.3876	7.44892	5.21113	0
GABRQ	601.862	-1.12193	0.339268	-3.3069	0.00094335	0.0051431	11.8112	14.0474	12.4455	13.9422	40.0394	24.7065	37.3006	16.2739	0
GADD45B	258.766	-1.60014	0.313944	-5.09689	3.45276e-07	6.77485e-06	2.6869	1.75234	1.37049	2.23475	7.70634	3.3163	9.07313	5.38581	0
GAL3ST1	157.346	-1.31729	0.252369	-5.21969	1.79227e-07	3.80331e-06	2.54696	2.38433	2.07425	2.03462	7.00272	4.41068	7.14089	4.92001	0
GALM	89.1398	-1.85012	0.508186	-3.64064	0.00027196	0.00188772	0.727703	0.804351	0.629683	1.06734	1.37374	1.32652	1.6242	7.86037	0
GALNT12	103.04	-1.79015	0.297527	-6.01679	1.77914e-09	6.7616e-08	1.34345	1.03417	1.03713	0.96728	3.61863	3.08416	3.64045	5.47314	0
GALNT14	809.803	1.62879	0.576107	2.82724	0.00469517	0.0182108	45.2016	57.8845	44.189	40.9593	25.0288	8.19127	23.4949	6.49208	0
GALNT17	1002.16	1.24414	0.278777	4.46286	8.08719e-06	0.000101466	47.1888	49.5825	49.8561	35.5225	16.3843	35.4513	15.766	12.169	0
GALNTL6	449.921	1.26022	0.404088	3.11868	0.00181665	0.00871478	22.3909	26.3999	22.7797	20.0127	10.3533	14.7244	12.0695	2.50367	0
GAPDHP35	66.3144	-4.22385	0.697271	-6.0577	1.38084e-09	5.43701e-08	0.251897	0.258541	0.333362	0.500317	6.50013	3.78059	6.72083	9.19954	0
GAS1	157.272	1.76794	0.334487	5.28551	1.25356e-07	2.84468e-06	6.10151	5.11337	7.25988	3.50222	1.10569	1.62499	1.03613	2.94036	0
GAS2	82.6924	-1.13685	0.376764	-3.01742	0.00254938	0.0113019	1.7073	1.26398	1.14825	1.53431	1.40724	4.17854	2.26828	5.12379	0
GAS7	2452.58	-3.85717	0.400903	-9.6212	6.50654e-22	2.03759e-19	9.60008	7.87115	9.40821	4.03589	172.588	92.1601	152.143	47.7736	0
GATA2	310.508	2.08153	0.357032	5.83011	5.53924e-09	1.84147e-07	18.2206	30.3068	19.4091	17.2109	7.94088	2.61988	7.2809	3.0277	0
GATA2-AS1	45.5892	2.67088	0.403956	6.6118	3.79663e-11	2.1539e-09	2.43501	4.05048	3.00026	2.06798	0.368564	0.397956	0.840104	0.262012	0
GATA3	220.52	3.09971	0.386733	8.01512	1.10027e-15	1.51123e-13	15.3377	20.2524	15.1865	7.73824	2.34541	1.95662	2.10026	0.669587	0
GATA3-AS1	115.359	3.26923	0.415784	7.86282	3.75578e-15	4.55876e-13	8.87238	9.9682	8.03772	3.03526	1.00517	0.795913	1.09214	0.320237	0
GCK	1467.03	-1.09924	0.24865	-4.42083	9.83242e-06	0.000119403	34.5099	33.0933	31.5212	26.1499	78.6046	66.923	73.4811	60.0299	0
GDF15	171.604	-2.45727	0.513756	-4.78295	1.72742e-06	2.70466e-05	0.78368	0.919258	0.963045	1.8345	6.9022	1.09438	9.10113	8.76285	0
GDF6	63.9784	1.36863	0.460371	2.97289	0.0029501	0.0125829	2.79886	1.72361	2.18537	1.36753	0.603105	1.49234	0.812101	0.34935	0
GEM	154.757	-1.316	0.295051	-4.46025	8.18652e-06	0.000102466	1.73529	1.14907	2.29649	1.16741	4.32225	4.90813	3.50043	3.66817	0
GFRA2	373.707	-1.20747	0.475894	-2.53726	0.0111723	0.0359358	5.12191	5.48682	4.74115	4.13595	9.54916	24.7728	8.14901	4.16308	0
GHRH	580.075	4.4624	0.905546	4.92785	8.31374e-07	1.43051e-05	116.992	77.2751	80.4513	10.3732	0.703622	10.2474	1.40017	0.960711	0
GINS2	315.258	-1.23345	0.311397	-3.96101	7.46335e-05	0.000663606	4.92599	5.889	4.96339	6.27064	9.2476	7.99229	10.5853	26.3177	0
GJA1	987.444	-2.25906	0.698447	-3.23441	0.00121894	0.00631367	2.07116	1.78106	2.07425	2.60165	3.85317	7.03056	3.50043	28.4138	0
GLDN	91.7654	-1.45473	0.426375	-3.41184	0.000645249	0.00378486	1.98719	1.75234	1.51865	1.86785	5.763	1.45917	5.51668	7.65658	0
GLIPR2	569.731	-1.00637	0.131793	-7.63597	2.24118e-14	2.45402e-12	10.3558	11.8067	11.5195	11.4072	23.4876	20.7601	26.4353	23.552	0
GLIS3	360.072	-1.33918	0.37023	-3.61715	0.00029786	0.00203486	4.39421	3.24613	3.44474	4.73634	6.86869	8.22443	7.92498	18.8358	0
GLMP	90.1282	-1.39764	0.400493	-3.48979	0.0004834	0.00301077	1.79127	1.6087	1.48161	1.56766	4.42277	2.4209	3.66846	7.21989	0
GLRA2	724.8	2.01763	0.745829	2.70522	0.00682586	0.0244968	58.1883	44.6702	56.5604	21.08	4.95886	34.4896	4.0045	2.5619	0
GLRA3	80.8493	-1.20973	0.464774	-2.60282	0.00924595	0.0310672	2.29506	1.6087	2.29649	1.03399	3.01552	8.85453	3.52844	1.95054	0
GNG5	187.947	-1.73757	0.495755	-3.5049	0.000456783	0.00287241	1.17552	1.43634	1.03713	3.83576	3.4846	2.32141	5.51668	14.9347	0
GNG8	157.808	-1.40224	0.423445	-3.31151	0.000927951	0.0050715	1.48339	1.69488	1.96313	1.56766	4.45627	3.01784	6.02075	4.94912	0
GOLGA2P5	52.6544	-1.19479	0.366693	-3.25829	0.00112087	0.0058875	0.951612	1.20653	1.33345	0.933925	1.94334	2.58672	2.49231	3.4935	0
GOLGA6L10	44.686	-1.18525	0.306374	-3.86863	0.00010945	0.000903168	0.559772	0.689444	0.926005	0.900571	2.37891	1.5255	1.93224	1.3974	0
GPC3	256.752	-2.07964	0.836213	-2.48698	0.0128834	0.0402411	2.12713	2.09706	1.62977	1.00063	3.11604	2.88518	4.8726	19.3307	0
GPD1	38.8366	1.93902	0.267433	7.25046	4.15349e-13	3.57337e-11	2.71489	2.61414	2.96322	1.70108	0.670116	0.729587	0.700087	0.611362	0
GPD2	423.244	-1.59392	0.211055	-7.55213	4.28193e-14	4.44016e-12	5.54174	5.08465	4.92635	5.13659	17.222	11.0101	15.3179	21.5723	0
GPER1	38.0312	-1.25351	0.282733	-4.43354	9.26987e-06	0.00011411	0.671726	0.603263	0.518563	0.733798	1.67529	1.55866	1.09214	1.97965	0
GPM6A	27248	1.13919	0.271941	4.18913	2.8003e-05	0.000290379	1570.08	1509.16	1587.06	993.863	652.526	994.128	612.24	406.003	0
GPR149	34.5735	-1.65679	0.446956	-3.70683	0.000209872	0.00154103	0.559772	0.517083	1.18529	0.733798	3.18305	2.02295	2.99637	1.57207	0
GPR179	225.763	2.25576	0.267359	8.43722	3.2498e-17	5.30056e-15	11.8672	14.6794	13.1493	13.075	2.68047	4.54334	2.96837	1.31006	0
GPR50	178.603	1.15702	0.349408	3.31139	0.000928345	0.00507189	11.0835	12.4962	11.8899	6.47077	5.09288	8.58923	3.92049	1.89231	0
GPR88	61.2811	1.58365	0.51162	3.09537	0.00196569	0.00927631	5.28984	4.59629	4.70411	1.4676	1.07219	3.08416	0.756094	0.640474	0
GPRC5C	612.179	-2.91223	0.35773	-8.14085	3.92499e-16	5.69051e-14	1.9592	2.44178	1.74089	6.53748	27.1397	15.9846	26.4353	30.5972	0
GPX8	283.922	-3.54555	0.509063	-6.96486	3.2873e-12	2.31858e-10	0.839658	0.430902	0.592643	1.30082	4.22173	6.06884	4.11651	24.3962	0
GRAMD1C	78.5638	-1.83605	0.257351	-7.13443	9.71863e-13	7.78941e-11	0.811669	0.488356	0.888965	0.667089	2.34541	3.44896	2.46431	2.29989	0
GRB10	5840.33	1.00145	0.0741065	13.5137	1.29901e-41	1.35599e-38	305.216	289.94	299.396	310.597	164.614	135.272	172.137	155.14	0
GRIA4	2452.88	1.1513	0.475173	2.4229	0.0153971	0.0460531	108.148	119.015	114.195	79.3503	44.1942	85.8259	41.0251	25.2405	0
GRIN2B	2143.28	1.25148	0.271328	4.61242	3.98004e-06	5.62958e-05	136.528	139.067	155.828	93.7928	57.1274	94.3157	48.558	28.734	0
GRIP1	1392.3	1.29918	0.209632	6.19742	5.73963e-10	2.5174e-08	94.8533	83.4227	90.7485	65.7417	26.8717	49.1476	27.9475	37.4386	0
GRIP2	1273	1.1141	0.321972	3.46022	0.000539725	0.00329474	83.0421	93.5345	87.6001	37.7239	41.3797	48.8492	37.9447	16.1283	0
GRM1	93.4926	1.98919	0.353321	5.63	1.80211e-08	5.23514e-07	4.36622	6.03263	5.03747	3.93583	1.37374	1.85713	1.06413	0.786037	0
GRM7	261.658	1.47241	0.546496	2.69427	0.00705439	0.0251154	22.2789	15.9147	24.7799	6.00381	3.68564	17.079	2.71634	2.21255	0
GSG1	170.753	2.82121	0.529362	5.32946	9.85045e-08	2.32988e-06	15.3377	19.8502	13.2604	13.075	3.21656	1.29336	3.36042	1.1645	0
GSN	989.34	-1.68881	0.247895	-6.8126	9.58472e-12	6.07601e-10	9.68405	11.5195	10.0379	15.1763	45.836	20.959	40.129	49.4039	0
GTF2H2	58.6909	1.34908	0.220631	6.11466	9.67643e-10	3.97495e-08	3.24668	2.44178	3.44474	2.43488	1.27322	0.862239	1.14814	1.42651	0
GTSE1	108.44	-2.31808	0.705577	-3.28537	0.00101849	0.00546897	0.503795	0.603263	0.555603	1.73443	1.23972	1.5255	1.12014	13.974	0
GUCA1A	157.954	-1.42377	0.281814	-5.05217	4.36825e-07	8.24073e-06	3.75047	2.87268	3.00026	3.10197	9.41513	5.30609	12.2095	8.6464	0
GUCY1A3	476.056	1.19964	0.322524	3.71954	0.000199586	0.0014811	28.6043	34.0125	28.7432	17.7112	8.54398	20.9922	8.98911	10.6843	0
GULP1	492.388	-1.02323	0.264142	-3.87378	0.000107161	0.0008881	7.24904	8.73295	6.44499	8.10514	13.2013	14.4922	12.7416	24.2507	0
GUSBP9	169.707	1.30906	0.215683	6.06939	1.28394e-09	5.1025e-08	9.99192	9.99693	7.371	8.939	2.81449	3.3163	5.04063	4.04663	0
GYPC	68.8892	1.28658	0.476088	2.70239	0.00688428	0.0246668	3.21869	3.30358	1.88905	3.86912	0.40207	0.862239	0.72809	3.2606	0
H2AFJ	176.159	-1.19755	0.240867	-4.97182	6.63289e-07	1.18289e-05	4.33823	4.42393	3.70402	1.70108	7.80685	8.09178	7.78497	10.102	0
H2AFX	1042.09	-1.13083	0.412738	-2.73983	0.00614717	0.0226316	20.6276	20.4535	16.8163	22.8812	23.2195	24.3085	26.4353	111.151	0
HAP1	853.931	-1.08735	0.255904	-4.24905	2.14679e-05	0.000232465	22.6708	18.7873	22.076	16.377	52.8722	36.4793	46.4578	40.903	0
HAR1A	59.3398	1.20174	0.279359	4.30176	1.69449e-05	0.000189516	3.77846	3.87812	3.55586	3.30209	2.04385	2.18876	1.45618	0.902487	0
HAUS4	196.212	-1.11074	0.259673	-4.27746	1.89038e-05	0.000208448	3.07874	3.9643	3.5929	4.60292	7.13674	4.8418	9.80122	12.5184	0
HBQ1	97.2114	-1.09443	0.28223	-3.87779	0.000105411	0.000875611	3.10673	2.90141	2.29649	2.06798	5.1599	5.83669	7.33691	4.71622	0
HCRTR2	79.2479	1.04093	0.40106	2.59544	0.00944706	0.0315265	5.65369	4.79738	4.55594	2.50159	1.47426	4.54334	1.76422	1.04805	0
HEIH	112.906	-1.18982	0.230195	-5.16874	2.35676e-07	4.85555e-06	1.98719	1.89597	1.88905	1.26747	3.85317	4.70915	4.17252	3.98841	0
HELZ2	2554.87	-1.19493	0.300039	-3.98259	6.8167e-05	0.000616971	29.7799	38.2354	29.7433	55.0015	104.404	43.5762	97.06	120.788	0
HEPH	718.886	1.84603	0.387845	4.75972	1.93866e-06	2.98188e-05	66.7808	55.098	69.5245	31.8869	7.77335	23.3136	7.70096	25.7645	0
HERC2P3	61.9463	-2.39215	0.553634	-4.32082	1.55447e-05	0.000176504	0.279886	0.603263	0.481523	0.533672	3.38409	2.02295	2.04425	2.91125	0
HERC6	26.7124	-2.0657	0.484837	-4.2606	2.03878e-05	0.000222211	0.251897	0.287268	0.407442	0.433608	1.03868	2.25509	1.40017	1.28095	0
HGF	39.3047	-1.2628	0.468509	-2.69535	0.00703144	0.0250622	1.09155	1.06289	1.18529	1.96791	2.71397	1.42601	2.49231	6.69587	0
HIST1H2AH	323.761	-3.02972	0.927182	-3.26766	0.0010844	0.00574217	4.28225	2.61414	2.14833	3.03526	2.07736	6.46679	5.46068	89.55	0
HIST1H2AI	301.534	-2.75757	1.06663	-2.58533	0.0097287	0.0322532	4.50616	2.47051	2.33353	3.30209	1.03868	4.77548	2.71634	81.1073	0
HIST1H2AL	176.045	-2.56757	1.04678	-2.45282	0.0141742	0.0432968	4.45018	1.72361	1.48161	2.10133	1.37374	2.38774	3.2204	53.7416	0
HIST1H2BH	256.495	-2.58795	0.961513	-2.69154	0.0071123	0.0252814	3.94639	2.61414	2.40761	3.76906	1.47426	3.15049	2.85635	73.0723	0
HIST1H2BI	130.593	-3.25332	1.06037	-3.06809	0.00215429	0.00996674	1.14753	0.775624	0.629683	1.36753	0.770634	0.928565	1.82023	35.8666	0
HIST1H2BJ	510.075	-2.01512	0.778067	-2.5899	0.00960039	0.031899	12.343	6.98062	7.9266	8.67216	6.73467	8.35709	13.8337	123.466	0
HIST1H2BK	335.361	-2.16387	0.834809	-2.59205	0.00954048	0.0317435	7.52893	4.45266	3.85218	5.37007	3.58512	4.70915	7.16889	84.2806	0
HIST1H2BO	331.459	-3.19236	1.02339	-3.1194	0.0018122	0.00870413	4.50616	2.24069	2.14833	3.23538	1.67529	5.04078	4.34054	105.533	0
HIST1H3B	990.697	-4.77105	1.21182	-3.9371	8.24734e-05	0.000718497	3.07874	1.98215	1.29641	6.10387	3.21656	11.0433	5.96474	339.975	0
HIST1H3G	409.459	-4.33397	1.20441	-3.59843	0.000320143	0.00215326	1.67932	0.947985	1.18529	3.16867	1.1392	3.78059	2.07226	142.04	0
HIST1H4B	380.81	-1.79496	0.638537	-2.81105	0.00493803	0.0189138	9.09629	6.23372	6.59316	6.67089	6.60065	11.2423	12.0695	74.0039	0
HJURP	131.873	-2.43118	0.707162	-3.43793	0.000586172	0.00351254	0.58776	0.63199	0.814884	1.66772	1.37374	1.82397	1.12014	16.7106	0
HLA-A	869.568	-1.72691	0.253726	-6.80618	1.00222e-11	6.25211e-10	11.7552	14.1336	11.6306	15.3431	48.4494	36.1477	50.3502	47.4533	0
HLA-B	873.607	-5.58589	0.307633	-18.1576	1.11749e-73	2.18721e-70	0.699715	0.976712	1.11121	2.00127	69.3235	35.1528	73.9292	60.8451	0
HLA-DPB1	178.433	-1.76637	0.305708	-5.77797	7.56053e-09	2.40616e-07	1.93121	2.09706	1.40753	3.03526	9.11358	3.9464	10.1373	6.89966	0
HLA-E	220.784	-2.327	0.398509	-5.83926	5.24317e-09	1.75048e-07	0.867646	0.746897	0.963045	2.00127	4.65731	3.28314	4.34054	11.7614	0
HLA-H	27.9683	-2.76513	0.419737	-6.58777	4.46473e-11	2.52378e-09	0.307874	0.287268	0.148161	0.333545	2.07736	1.2602	2.46431	1.89231	0
HMCN2	60.3463	-2.86322	0.421645	-6.79061	1.11664e-11	6.82982e-10	0.223909	0.373449	0.111121	0.30019	1.94334	1.22703	2.32429	2.24166	0
HMGA2	275.889	-2.96567	0.936235	-3.16766	0.00153672	0.00761718	1.06357	1.40761	1.11121	4.00254	3.51811	2.48723	3.02438	53.6543	0
HMGB1P6	20.9048	1.88144	0.362122	5.19558	2.04079e-07	4.26632e-06	1.7073	1.35016	1.29641	1.1007	0.335058	0.530609	0.392049	0.291125	0
HMGB2	3497.43	-1.54116	0.309346	-4.98198	6.29369e-07	1.13927e-05	43.9141	42.8891	45.2261	70.945	154.596	58.4333	164.38	241.43	0
HMGN5	58.2193	-1.257	0.406264	-3.09404	0.00197448	0.00930935	1.09155	1.49379	1.62977	1.00063	2.21138	2.55355	1.76422	6.43386	0
HMMR	250.879	-1.90982	0.415866	-4.5924	4.38179e-06	6.07168e-05	1.76328	1.52252	1.74089	3.70235	4.99237	5.40558	5.01262	19.0104	0
HMOX1	66.8334	-1.60944	0.349195	-4.60901	4.04589e-06	5.7124e-05	0.58776	0.488356	0.926005	1.30082	2.71397	1.45917	2.57632	3.69728	0
HS3ST3B1	172.727	1.76207	0.622046	2.8327	0.0046156	0.0179556	3.05076	4.19411	3.44474	19.946	0.971669	3.88008	0.980122	3.69728	0
HSP90AB2P	67.0707	-2.6744	0.25575	-10.4571	1.35952e-25	5.75335e-23	0.58776	0.430902	0.666724	0.366899	3.4846	2.52039	3.80847	3.7264	0
HSPA12A	2086.14	1.06969	0.248659	4.30184	1.69388e-05	0.000189516	104.034	99.9119	111.713	120.476	41.3797	79.525	40.241	55.3428	0
HSPA1A	402.866	-1.45784	0.268679	-5.42595	5.7648e-08	1.47252e-06	9.48813	8.56059	8.85261	7.4714	29.4851	20.4284	27.6674	20.6699	0
HSPA1L	69.0535	-1.31331	0.234211	-5.60738	2.05415e-08	5.79529e-07	1.81926	1.95342	1.62977	1.36753	4.72432	3.28314	5.09663	4.4251	0
HSPA8P1	75.111	2.15541	0.409958	5.25764	1.45919e-07	3.22712e-06	3.75047	2.90141	3.4077	4.00254	0.569599	1.59183	0.64408	0.494912	0
HSPB1	717.805	-1.95946	0.342882	-5.71469	1.09906e-08	3.32222e-07	5.84961	5.31446	4.92635	10.44	29.9877	11.7397	33.1281	33.2173	0
HSPG2	323.215	-2.19197	0.483988	-4.52898	5.92691e-06	7.80518e-05	1.34345	1.98215	1.33345	3.7357	8.74502	2.48723	7.61694	21.4268	0
IAH1	169.225	-2.64036	0.28363	-9.30918	1.28829e-20	3.41899e-18	1.45541	1.98215	1.51865	1.63437	10.5878	8.12494	13.6657	10.3932	0
ICAM5	1157.65	-2.55191	0.352324	-7.24307	4.3863e-13	3.73265e-11	5.93358	7.12425	7.25988	11.3072	72.0375	16.3825	67.8804	37.526	0
ID1	203.992	-1.16522	0.388918	-2.99606	0.00273493	0.011912	4.33823	2.55669	3.29658	2.60165	4.72432	5.60455	5.20865	14.4107	0
ID3	561.232	-1.76819	0.596902	-2.96228	0.00305374	0.0129378	9.48813	4.96974	7.63028	3.86912	7.87387	26.8289	9.54918	47.9191	0
ID4	13058.1	1.0314	0.319944	3.2237	0.00126547	0.00649663	809.318	696.769	802.439	297.388	315.256	532.167	295.829	176.16	0
IER3	284.75	1.00122	0.253322	3.95238	7.73784e-05	0.000683357	7.55692	6.83698	5.59307	5.16994	2.3119	5.27292	2.01625	3.4935	0
IFI6	290.353	-1.66301	0.439599	-3.78303	0.00015493	0.00119444	4.53415	4.30902	3.37066	5.33672	15.7142	7.66066	19.4064	15.2258	0
IFITM10	102.064	-1.80792	0.311932	-5.79586	6.79708e-09	2.18539e-07	1.06357	1.43634	1.51865	0.900571	6.26559	3.6811	4.95661	2.96947	0
IGF2	211.664	-1.63373	0.354081	-4.61401	3.94982e-06	5.59695e-05	2.6869	2.7865	2.14833	6.23729	8.81203	10.579	8.70908	16.9726	0
IGFBP3	528.108	-2.32515	0.79198	-2.93587	0.00332617	0.0138661	1.81926	1.14907	1.51865	2.16804	2.81449	5.04078	3.75247	23.4064	0
IGSF1	738.874	-1.25312	0.408179	-3.07004	0.00214032	0.009921	14.0783	19.4193	16.7422	13.3084	55.2176	27.0279	56.707	18.3117	0
IGSF5	254.326	-1.07405	0.386289	-2.78044	0.00542856	0.0204377	5.82163	6.29117	5.48195	7.67153	16.4849	10.3137	18.1743	10.4805	0
IL13RA2	145.243	-1.8912	0.457425	-4.13444	3.55821e-05	0.000358523	2.91081	2.06833	2.07425	1.1007	10.1858	6.76526	11.5374	2.91125	0
IL27RA	199.804	-1.63554	0.212862	-7.68354	1.54746e-14	1.71845e-12	3.02277	3.13122	2.51873	3.10197	10.6213	8.35709	8.8491	10.3349	0
IMPDH2	6139.49	-1.48825	0.159493	-9.33114	1.04737e-20	2.82753e-18	83.0421	85.5772	78.7845	99.8299	293.745	159.713	295.801	266.99	0
INPPL1	1135.32	-1.7581	0.324603	-5.41616	6.08914e-08	1.54779e-06	9.04031	11.146	11.2602	18.4784	40.0394	22.1197	36.7686	78.0214	0
IQCJ-SCHIP1	320.588	-1.28547	0.228887	-5.6162	1.95197e-08	5.55708e-07	2.91081	3.64831	3.51882	4.30273	6.66766	12.7346	7.50493	9.578	0
IQGAP1	1863.02	-1.00147	0.217938	-4.59521	4.32321e-06	6.00114e-05	24.9378	26.285	25.6689	41.7932	68.2848	39.464	62.1677	78.6037	0
IQGAP2	209.616	-1.20626	0.300166	-4.01864	5.85342e-05	0.000542967	2.54696	2.26942	2.8521	1.9012	3.68564	6.30098	4.48056	8.50084	0
IRAK1	372.474	-1.27122	0.228933	-5.55278	2.81167e-08	7.7094e-07	4.36622	5.77409	3.70402	3.90247	11.8611	13.6632	12.2935	6.72498	0
IRF1	63.2291	-1.00547	0.413938	-2.42903	0.0151393	0.0455079	0.923623	0.775624	0.814884	0.900571	1.67529	1.09438	2.15627	2.21255	0
IRX1	392.894	1.28773	0.187226	6.87796	6.07158e-12	4.05932e-10	14.694	20.2237	13.5938	14.9428	5.96403	6.23465	6.49681	8.32617	0
IRX2	654.604	1.97473	0.573462	3.44352	0.000574194	0.00346464	17.8567	22.6942	19.372	17.8446	2.11087	13.9616	2.29628	2.12521	0
IRX5	165.456	1.39341	0.44065	3.16217	0.00156597	0.00773257	3.02277	2.70032	3.14842	4.4695	0.737128	2.08927	0.532066	1.95054	0
ISPD	68.6365	-1.37182	0.285321	-4.80799	1.52457e-06	2.43093e-05	1.56736	1.43634	1.77793	1.30082	3.28357	4.04589	3.44443	5.58959	0
ITGA2	154.285	-1.14235	0.305342	-3.7412	0.000183143	0.00137538	2.60294	2.67159	3.11138	2.80178	4.75783	4.94129	4.45255	11.5868	0
ITGA5	121.712	-1.81291	0.446181	-4.06316	4.84124e-05	0.0004662	0.58776	0.63199	0.407442	0.800507	1.54127	1.69131	1.06413	4.62888	0
ITGB5	253.024	-1.59672	0.444879	-3.58911	0.00033181	0.00221839	1.14753	1.14907	0.851925	3.83576	3.04903	6.59944	3.10839	9.43244	0
ITIH5	35.1436	-2.16589	0.711331	-3.04484	0.00232805	0.010555	0.307874	0.459629	0	0.233481	1.00517	1.49234	1.12014	1.10627	0
ITPKB	194.396	-1.30506	0.302019	-4.32114	1.55228e-05	0.000176383	2.463	2.09706	3.0373	1.36753	4.12122	8.92086	3.66846	6.28829	0
ITPR2	121.304	-1.04926	0.316352	-3.31674	0.000910746	0.00499666	1.42742	1.14907	0.926005	1.40089	2.01035	1.98978	2.54832	4.04663	0
ITPR3	88.8583	-1.04435	0.341321	-3.05972	0.00221546	0.0101669	0.811669	1.57997	0.888965	1.06734	3.04903	1.22703	2.04425	3.0277	0
JAK3	354.016	-2.5801	0.258194	-9.99284	1.63818e-23	5.96526e-21	1.76328	3.13122	2.51873	2.86848	20.3715	9.74993	18.9303	14.9056	0
JAKMIP3	241.826	-1.47975	0.208949	-7.08186	1.42232e-12	1.09708e-10	3.89041	4.02175	3.55586	3.43551	13.9384	10.0152	12.8256	6.49208	0
KANK2	236.504	-1.43329	0.32553	-4.40294	1.06793e-05	0.000128037	2.82685	3.79194	2.96322	3.20203	7.20375	5.23976	6.24477	17.3219	0
KANSL1-AS1	71.5788	-1.37075	0.393711	-3.48163	0.000498373	0.00308074	1.9592	1.49379	1.81497	1.73443	3.92018	2.91835	5.48868	6.55031	0
KC6	490.05	-1.39154	0.277495	-5.01464	5.31341e-07	9.81101e-06	10.8876	11.4907	9.55637	7.50476	26.3356	19.8315	31.0839	30.3352	0
KC877982.1	28.9358	1.30743	0.486286	2.6886	0.00717526	0.0254647	1.93121	1.89597	2.11129	0.867216	0.536093	1.55866	0.448056	0.320237	0
KCNA5	206.945	1.08709	0.418905	2.59507	0.00945706	0.0315308	16.1494	11.8642	15.4828	2.56829	7.87387	4.17854	7.00087	3.40616	0
KCNB2	506.307	1.21698	0.403465	3.01632	0.00255862	0.0113271	31.4872	26.0552	33.6695	22.9145	8.61099	19.2677	9.38116	13.7993	0
KCNC2	429.761	1.47862	0.520343	2.84162	0.00448853	0.0175572	29.6959	39.2983	28.0765	20.046	15.0776	13.0994	14.3098	0.989824	0
KCNH3	546.291	-1.07704	0.291801	-3.691	0.000223374	0.0016214	9.20824	12.0365	11.5936	12.2744	26.7711	22.0534	26.6033	23.6976	0
KCNH5	180.278	-1.16914	0.364586	-3.20675	0.00134242	0.00683216	4.08633	2.87268	4.44482	2.53494	5.49495	11.9719	6.21677	8.90842	0
KCNJ4	178.808	-1.22357	0.263354	-4.64612	3.38244e-06	4.88132e-05	2.35104	2.72905	1.96313	2.73507	7.00272	3.71426	6.80484	6.28829	0
KCNJ5	241.28	-1.40015	0.40843	-3.42813	0.000607748	0.00360869	4.53415	5.11337	4.00034	2.70171	15.5132	9.71677	14.0857	5.44403	0
KCNJ8	64.5182	-2.35658	0.440305	-5.35216	8.69098e-08	2.09359e-06	0.531783	0.344722	0.370402	0.700444	2.01035	2.38774	1.37217	4.658	0
KCNK2	161.962	1.34751	0.270282	4.98557	6.17802e-07	1.11962e-05	10.8876	10.3417	11.964	10.3732	3.88667	7.03056	3.36042	3.55172	0
KCNMB2	518.74	2.1489	0.656468	3.27343	0.0010625	0.00565484	71.9586	50.0996	72.5988	7.4714	7.06973	28.1886	6.30078	5.47314	0
KCNT1	97.3892	-1.70617	0.270874	-6.29878	3.00005e-10	1.45566e-08	1.87524	2.12578	1.22233	1.66772	5.32742	6.06884	4.64858	7.45279	0
KCTD12	1235.55	2.42274	0.388089	6.24273	4.29989e-10	1.9572e-08	102.886	107.208	110.195	43.7277	8.44346	36.4462	8.45705	16.9143	0
KCTD19	33.2378	-1.58958	0.417149	-3.81059	0.000138638	0.00109384	0.475806	0.488356	0.555603	0.733798	2.44592	1.12754	1.73622	1.74675	0
KDELC2	178.562	-1.16269	0.378101	-3.07509	0.00210442	0.00978937	2.88282	2.55669	2.96322	2.70171	3.61863	5.14027	3.2204	13.974	0
KDELR3	91.8317	-1.70992	0.303928	-5.62605	1.84381e-08	5.34638e-07	0.895635	1.14907	1.37049	1.06734	4.72432	2.05611	4.0045	4.4251	0
KHNYN	2109.89	-1.0048	0.219079	-4.58649	4.50756e-06	6.21298e-05	37.2808	41.0219	36.9661	56.1689	96.8988	55.2165	90.8993	116.508	0
KIAA1217	69.0375	-1.37949	0.457015	-3.01849	0.00254041	0.0112685	0.755692	0.373449	0.629683	0.900571	1.20621	1.29336	1.28816	3.43527	0
KIAA1671	618.3	-1.24411	0.17542	-7.09214	1.32052e-12	1.02869e-10	9.51612	10.2555	8.81557	11.3072	26.5031	16.7473	26.5753	28.7049	0
KIF11	405.136	-1.81904	0.630976	-2.88289	0.0039404	0.0158283	3.61053	3.99303	3.7781	6.47077	6.26559	7.09689	5.6567	47.1622	0
KIF15	365.638	-1.07298	0.448267	-2.39361	0.0166835	0.0490482	6.68927	6.34863	5.29675	9.80622	7.17024	8.72188	7.39292	38.8069	0
KIF20A	203.493	-2.22088	0.835968	-2.65665	0.00789209	0.0274347	0.951612	0.833078	0.814884	3.46887	1.57477	2.81886	1.68021	23.8722	0
KIF23	210.697	-1.76584	0.554829	-3.18267	0.00145926	0.0073164	1.90322	1.52252	1.70385	3.10197	2.78098	3.18365	2.3803	21.0774	0
KIF2C	242.286	-2.58687	0.826329	-3.13055	0.00174478	0.00846074	1.00759	0.947985	0.926005	3.06861	2.17788	4.17854	1.45618	29.9567	0
KIF4A	226.506	-1.35685	0.488509	-2.77753	0.00547744	0.0205871	3.38662	3.27486	2.66689	4.8364	3.51811	5.14027	5.04063	24.338	0
KIFC1	241.622	-2.60997	0.762671	-3.42214	0.000621298	0.00366828	0.923623	1.23525	0.926005	3.40216	3.14955	4.24487	2.94036	31.4706	0
KIRREL2	374.785	-1.08227	0.177966	-6.08136	1.19166e-09	4.78435e-08	5.93358	6.46353	7.11172	8.40533	15.0776	10.9106	15.6819	19.9129	0
KIZ	2074.69	1.24017	0.20358	6.09177	1.1167e-09	4.51818e-08	112.598	143.146	112.417	72.8128	60.4445	35.7829	54.2707	43.1738	0
KLF12	7335.03	1.01811	0.161017	6.32301	2.56511e-10	1.27913e-08	387.39	361.01	413.035	322.371	170.98	233.468	169.421	188.299	0
KLF15	137.635	-1.48306	0.291745	-5.08341	3.70727e-07	7.21099e-06	1.62334	2.01088	1.96313	1.33418	6.80168	2.48723	5.04063	5.82249	0
KLHL29	1398.79	1.07829	0.171753	6.27813	3.4268e-10	1.63091e-08	68.8799	84.1408	70.2653	71.0784	37.292	48.2522	33.3521	25.9974	0
KRT18	119.968	-1.50778	0.442638	-3.40634	0.000658397	0.00384097	1.17552	0.919258	0.888965	1.06734	3.61863	2.22192	3.66846	2.50367	0
KRT8	278.4	-2.81588	0.554811	-5.07538	3.86719e-07	7.48485e-06	0.755692	1.09162	0.814884	1.9012	10.9899	3.9464	12.1255	6.52119	0
L3MBTL4	30.4805	-1.20158	0.307736	-3.90459	9.4385e-05	0.00080022	0.58776	0.574536	0.703764	0.366899	1.27322	1.16071	1.28816	1.60119	0
LACTB2	63.0108	-1.30904	0.315571	-4.14815	3.35166e-05	0.000339898	1.03558	0.890531	1.25937	1.50095	3.38409	1.59183	3.16439	3.93018	0
LAMA1	583.415	-1.2309	0.353138	-3.48561	0.000491009	0.00304484	9.51612	10.198	9.44525	9.40596	11.8611	21.9871	10.6973	49.9279	0
LAMB2	945.699	-1.78337	0.2829	-6.3039	2.90257e-10	1.42026e-08	7.13709	6.09008	6.70428	9.90628	17.9591	28.885	17.3622	43.1738	0
LAMP5	120.187	3.8566	0.63075	6.11431	9.69747e-10	3.97495e-08	2.82685	2.3556	1.70385	12.2744	0.301552	0.729587	0.224028	0.145562	0
LANCL3	177.017	-2.50819	0.283636	-8.84299	9.31869e-19	1.9199e-16	2.23909	1.66616	2.51873	1.70108	9.61617	14.8239	9.29715	14.3233	0
LARGE1	1781.49	1.03539	0.15436	6.70763	1.97812e-11	1.18219e-09	99.3315	98.4755	97.0083	71.3119	42.3178	59.6271	40.241	43.4067	0
LCA5L	44.3689	-1.53217	0.300942	-5.09124	3.5572e-07	6.96233e-06	0.531783	0.804351	0.703764	0.733798	2.47943	1.65815	2.18427	2.00876	0
LCN12	43.283	-1.19747	0.305228	-3.92319	8.73843e-05	0.00075138	0.671726	1.09162	0.740804	0.800507	2.54644	1.59183	1.93224	1.83409	0
LEF1	608.206	-2.62814	0.454991	-5.77625	7.63849e-09	2.42603e-07	2.01518	1.55125	1.44457	3.93583	8.17542	10.2142	7.56094	32.1693	0
LENG9	110.971	-1.49091	0.26966	-5.52885	3.2234e-08	8.70208e-07	1.87524	2.09706	1.59273	2.2681	6.60065	5.93618	5.96474	4.45421	0
LFNG	423.744	-1.09415	0.360155	-3.03799	0.00238164	0.0107407	4.33823	4.05048	3.85218	6.3707	6.9022	5.4719	7.02887	22.2128	0
LGALS1	169.23	-1.19832	0.254447	-4.70952	2.48299e-06	3.73474e-05	1.62334	1.83852	1.40753	1.9012	3.98719	2.28825	4.8726	5.03646	0
LGALS3	43.8868	1.03231	0.334422	3.08685	0.00202291	0.00948915	1.51138	1.46507	1.22233	0.96728	0.569599	0.563772	0.420052	1.07716	0
LGALS3BP	1939.58	-1.00478	0.258424	-3.88809	0.000101037	0.000846913	33.5303	42.3146	32.8547	48.4974	98.5741	59.6603	95.0718	75.6051	0
LHX5	1156.12	1.04889	0.388006	2.70329	0.00686572	0.024615	42.7945	54.4086	40.2257	81.018	23.8561	40.1936	22.8228	23.29	0
LHX5-AS1	353.349	1.3016	0.357045	3.64549	0.000266885	0.00185894	18.1366	20.4248	19.7424	21.7471	6.9357	11.0101	8.12101	7.74392	0
LIMCH1	1465.48	1.01018	0.309857	3.26013	0.0011136	0.00585739	52.9824	48.1174	55.7085	49.5981	20.9746	46.3619	19.0144	20.2041	0
LIN28B	2067.05	-1.23484	0.303313	-4.07116	4.67795e-05	0.000452928	36.5811	38.0343	39.4478	67.7763	85.0042	69.0786	86.8948	207.776	0
LINC00237	165.366	2.30182	0.398289	5.77928	7.50193e-09	2.39237e-07	8.95635	11.0598	8.48221	11.4406	1.80931	1.98978	1.93224	2.70746	0
LINC00403	113.882	1.18779	0.265277	4.47755	7.55036e-06	9.6665e-05	7.58491	6.3199	9.33413	5.60355	3.25006	2.18876	3.38842	4.33776	0
LINC00404	48.8924	1.44995	0.333922	4.34219	1.41072e-05	0.00016314	3.80645	2.81523	3.37066	3.3688	1.10569	0.829076	1.26016	1.89231	0
LINC00461	2462.8	1.89967	0.191421	9.92405	3.27206e-23	1.11378e-20	151.11	171.499	150.05	140.956	42.2508	58.997	44.2455	25.2987	0
LINC00467	685.293	-1.34316	0.178713	-7.51571	5.66013e-14	5.71782e-12	10.4397	10.1118	10.2231	14.776	34.846	20.2626	34.2763	31.2377	0
LINC00574	50.0479	1.06502	0.214417	4.96707	6.79737e-07	1.20673e-05	2.79886	2.81523	3.07434	2.86848	1.60828	1.55866	1.40017	1.19361	0
LINC00581	43.1065	1.69336	0.589664	2.87174	0.00408221	0.0162893	2.96679	3.87812	2.59281	1.86785	1.03868	1.09438	1.42818	0.0582249	0
LINC00632	181.395	-1.23443	0.397904	-3.10234	0.00191998	0.00911125	3.27466	4.76865	3.74106	3.30209	11.593	4.51017	12.9936	7.80214	0
LINC00645	559.087	1.03015	0.348153	2.9589	0.00308739	0.0130479	25.2177	27.5777	27.5579	29.0184	10.5208	28.8518	10.7533	5.50226	0
LINC00649	51.318	-1.64367	0.388825	-4.22727	2.3654e-05	0.000251636	1.28747	0.689444	1.00009	0.567026	2.81449	1.98978	2.4363	4.30865	0
LINC00652	158.961	1.48848	0.245301	6.06797	1.2954e-09	5.12305e-08	11.0555	9.73839	8.92669	6.10387	3.75265	4.37752	2.71634	2.44545	0
LINC00847	138.798	-2.54754	0.329925	-7.72157	1.14903e-14	1.31325e-12	0.727703	0.488356	0.444482	0.30019	2.74748	3.91324	2.88436	2.50367	0
LINC00884	53.5383	-1.85246	0.322052	-5.75206	8.81641e-09	2.74995e-07	0.531783	0.746897	1.22233	0.333545	2.91501	3.11733	2.80035	1.68852	0
LINC00894	119.051	-1.17712	0.239891	-4.90688	9.25371e-07	1.57807e-05	1.79127	2.3556	1.44457	2.90184	5.59547	3.18365	5.06863	6.20096	0
LINC00982	99.8139	-1.6758	0.613282	-2.73251	0.00628543	0.0230054	1.17552	0.804351	1.29641	0.867216	5.62898	1.09438	4.70458	2.35811	0
LINC01006	237.454	-2.17747	0.225717	-9.64688	5.06746e-22	1.61931e-19	2.82685	1.66616	2.70393	1.30082	10.6213	8.55606	10.8093	9.98558	0
LINC01018	31.4364	-1.01682	0.304814	-3.33588	0.000850294	0.00472963	0.727703	0.63199	0.740804	0.533672	1.80931	1.32652	1.31616	1.10627	0
LINC01122	315.248	1.1388	0.24588	4.63151	3.63001e-06	5.20024e-05	18.3885	19.3331	19.2239	16.8107	10.4873	9.55095	10.3613	4.4251	0
LINC01170	33.9139	2.21561	0.464104	4.77394	1.80655e-06	2.80347e-05	2.29506	2.18324	1.92609	3.46887	0.268047	0.829076	0.252031	0.873374	0
LINC01456	60.6037	1.64526	0.22609	7.277	3.41329e-13	3.00255e-11	4.50616	3.24613	4.03738	3.93583	1.44075	0.961728	1.48418	1.33917	0
LINC01572	153.777	-1.1953	0.276803	-4.31825	1.57272e-05	0.00017806	3.10673	3.2174	3.00026	3.7357	4.32225	12.4693	5.76872	8.58818	0
LINC01597	35.2033	1.08652	0.376337	2.88708	0.00388832	0.0156695	2.74288	1.9247	2.8521	1.36753	1.47426	1.09438	1.14814	0.640474	0
LINC01833	491.914	1.46323	0.419588	3.48731	0.000487909	0.00302802	33.8382	29.7035	36.2253	16.9774	6.9357	9.02035	5.54469	22.5913	0
LINC01876	140.486	-1.26284	0.243634	-5.18337	2.17913e-07	4.52531e-06	2.37903	2.98759	2.55577	1.8345	7.03622	4.97446	6.77684	5.56048	0
LINC02253	32.0719	-1.95459	0.382016	-5.11652	3.11225e-07	6.18535e-06	0.58776	0.63199	0.444482	0.333545	2.17788	1.09438	2.4083	2.41633	0
LINC02315	61.3351	-2.66488	0.600339	-4.43896	9.03935e-06	0.000111711	0.559772	0.976712	0.296322	0.30019	4.18823	1.69131	4.22852	3.98841	0
LINC02361	81.695	-1.17388	0.222528	-5.27521	1.32602e-07	2.98317e-06	1.87524	1.57997	1.25937	1.36753	3.71915	3.08416	4.39655	3.14415	0
LINC02488	38.0389	2.32521	0.650228	3.576	0.000348898	0.00230703	3.47058	3.30358	2.92618	1.9012	0.603105	0.928565	0.840104	0.0291125	0
LINC02495	51.2404	-3.03406	0.512219	-5.92337	3.15401e-09	1.11732e-07	0.419829	0.430902	0.333362	0.433608	4.65731	2.55355	4.36854	2.24166	0
LINC02506	41.6577	4.6874	0.479537	9.77483	1.44394e-22	4.71025e-20	4.87001	4.62502	4.1485	2.86848	0.0670116	0.0994891	0.252031	0.2329	0
LINC02554	64.7866	2.18832	0.368046	5.94577	2.75164e-09	9.97342e-08	7.52893	5.68791	6.88948	2.83513	0.938163	2.12243	1.06413	1.10627	0
LINC-PINT	237.281	-1.29714	0.263099	-4.93024	8.21303e-07	1.41474e-05	4.11432	4.8261	4.07442	4.63627	13.1343	8.82137	15.0939	8.09327	0
LINGO3	142.487	-1.12927	0.279026	-4.04719	5.18357e-05	0.000493701	2.23909	2.70032	2.81506	3.66899	6.60065	8.32392	5.6287	5.47314	0
LIPG	575.504	-1.45885	0.262752	-5.55219	2.82121e-08	7.7094e-07	5.79364	2.67159	5.07451	8.43868	14.6755	15.8519	14.3658	18.3409	0
LIX1	626.364	-1.78335	0.423334	-4.21263	2.52419e-05	0.000265438	3.97438	3.33231	3.85218	6.43741	13.1678	13.5637	11.4814	25.2114	0
LLGL2	124.035	-1.29953	0.293824	-4.42282	9.74223e-06	0.000118619	1.2315	1.49379	1.11121	1.56766	3.75265	2.55355	2.85635	4.71622	0
LMO2	193.778	-1.07768	0.352734	-3.05522	0.00224893	0.0102724	2.49098	2.70032	2.88914	2.53494	2.78098	6.56628	3.05238	10.9463	0
LMOD1	69.7858	-2.12296	0.33809	-6.27928	3.40153e-10	1.62381e-08	0.559772	0.947985	0.555603	0.500317	2.2784	3.11733	2.96837	3.28971	0
LOXL4	59.5439	-1.48955	0.469377	-3.17346	0.00150632	0.00750666	0.615749	0.890531	0.592643	1.1007	2.07736	1.09438	1.93224	4.27953	0
LPAR1	151.114	-1.14526	0.378759	-3.02372	0.00249686	0.0111353	3.1907	2.64287	3.00026	2.40152	4.42277	5.30609	4.53656	11.645	0
LPAR6	64.1865	-2.19693	0.66231	-3.31708	0.000909643	0.00499411	0.615749	0.947985	0.777844	1.00063	1.20621	1.5255	1.28816	12.0234	0
LRFN5	703.815	1.23201	0.380414	3.23861	0.00120115	0.00623182	42.6266	38.1205	42.2999	19.5457	12.3301	29.6146	13.3016	7.59835	0
LRIG3	142.806	-3.08968	0.550696	-5.61049	2.01755e-08	5.71262e-07	0.279886	0.402175	0.148161	0.900571	2.2784	2.48723	1.56819	9.14132	0
LRMP	28.8088	2.30194	0.567956	4.05303	5.0559e-05	0.000484191	4.50616	1.83852	2.96322	0.767153	0.301552	1.02805	0.560069	0.2329	0
LRP10	560.345	-1.27964	0.207112	-6.1785	6.47135e-10	2.77612e-08	7.33301	7.55515	6.37091	11.7741	21.0417	16.1504	19.7144	26.8999	0
LRRC36	27.9104	-1.71334	0.416514	-4.11351	3.89681e-05	0.000386913	0.475806	0.517083	0.333362	0.433608	1.87633	1.06122	1.93224	1.1645	0
LRRC37A4P	182.495	1.20411	0.194075	6.20437	5.49152e-10	2.42899e-08	7.86479	8.21587	7.77844	7.8383	2.91501	4.64283	3.1924	3.58083	0
LRRC3B	200.857	2.31037	0.537261	4.30029	1.70576e-05	0.000190505	13.1826	7.15298	12.2973	3.93583	0.770634	4.60966	0.756094	1.51385	0
LTBP1	471.154	-2.97923	0.663157	-4.4925	7.03924e-06	9.09394e-05	2.40702	1.63743	2.18537	5.06988	8.87904	12.7346	9.26915	63.0285	0
LUM	149.82	-3.27101	0.937128	-3.49047	0.00048218	0.00300605	1.14753	0.660717	1.51865	0.30019	5.32742	20.13	5.6567	5.12379	0
LYNX1	468.477	-1.09298	0.180919	-6.04126	1.52913e-09	5.91189e-08	8.87238	9.04895	8.85261	8.13849	20.8071	23.0483	19.2664	14.3524	0
MAB21L1	262.988	3.10575	0.502816	6.17671	6.54521e-10	2.79251e-08	13.5185	8.44568	13.2234	7.30463	0.603105	2.52039	0.588073	1.42651	0
MAD2L1	408.36	-1.95311	0.366244	-5.3328	9.67098e-08	2.29785e-06	3.35863	3.73449	4.18554	6.27064	13.4358	6.79842	15.1499	35.8083	0
MAF	1019.75	1.96054	0.241637	8.11359	4.91472e-16	7.06006e-14	75.3733	86.4103	78.6734	47.2966	18.2942	25.1044	15.4859	17.8168	0
MAFA	69.1427	1.11147	0.238459	4.66104	3.14621e-06	4.56989e-05	3.21869	2.70032	3.0373	3.56893	1.47426	1.95662	1.31616	1.31006	0
MAFB	228.559	1.19554	0.192062	6.22476	4.82286e-10	2.15146e-08	12.4829	12.3525	13.0752	9.00571	5.56197	5.37241	6.07675	4.27953	0
MAGOH2P	31.2394	1.17012	0.335387	3.48886	0.000485088	0.00301972	1.03558	1.46507	1.96313	1.20076	0.871151	0.696424	0.64408	0.407575	0
MAGT1	1041.92	-1.28505	0.192892	-6.662	2.7012e-11	1.57427e-09	13.6584	12.5823	14.8902	15.5098	30.7918	32.1018	30.1037	51.005	0
MAOA	271.131	-1.74554	0.466037	-3.7455	0.000180038	0.0013553	4.84203	4.56756	4.44482	3.10197	14.8766	21.2907	13.8337	8.99575	0
MAOB	97.2922	-1.40588	0.374058	-3.75847	0.000170955	0.00129502	1.73529	1.40761	1.88905	1.96791	5.09288	3.97956	5.90873	4.33776	0
MAP10	68.128	-1.2036	0.225854	-5.32912	9.86898e-08	2.33075e-06	1.76328	1.89597	1.74089	1.00063	4.0542	4.04589	4.14451	3.11503	0
MAP1LC3A	1004.47	-1.50883	0.257789	-5.85296	4.8289e-09	1.62955e-07	21.1314	24.2454	17.8163	11.0403	57.764	54.918	70.5127	35.6919	0
MAP4K1	75.9252	-1.17955	0.350772	-3.36274	0.00077173	0.00437658	1.28747	1.69488	1.48161	1.30082	4.32225	3.11733	3.78047	2.35811	0
MAPK15	349.936	-1.0582	0.40756	-2.59642	0.00942017	0.0314635	6.66128	10.6289	6.29683	6.20393	14.575	12.9004	13.1896	23.814	0
MAPKAPK3	533.066	-1.16257	0.273319	-4.25351	2.10445e-05	0.000228442	8.39658	10.1693	8.70445	14.5426	23.9232	15.7524	23.4389	34.7312	0
2019-03-02	95.9706	-1.72408	0.329413	-5.23379	1.66073e-07	3.60162e-06	1.2315	1.06289	1.03713	1.43424	5.26041	2.61988	4.92861	3.60995	0
MASP1	235.401	2.37868	0.440765	5.3967	6.78776e-08	1.70053e-06	11.5873	17.7244	12.2233	21.2802	2.17788	6.03567	2.18427	2.18344	0
MATK	143.895	-1.52993	0.384836	-3.97554	7.02207e-05	0.00063118	3.4426	2.95886	2.37057	1.66772	10.5208	8.39025	7.81297	4.59977	0
MATN1-AS1	34.6904	-1.23593	0.333269	-3.70852	0.000208474	0.00153397	0.279886	0.689444	0.481523	0.900571	1.27322	1.55866	1.6242	1.28095	0
MBNL3	203.275	-1.42243	0.337309	-4.217	2.47571e-05	0.000261218	2.2111	2.58541	2.48169	3.86912	11.325	2.48723	9.29715	8.09327	0
MCAM	1359.7	-1.57123	0.229123	-6.85757	7.00396e-12	4.6079e-10	12.0631	14.3347	11.6306	17.4777	50.6943	27.6248	44.6935	49.1418	0
MCHR1	501.57	1.20518	0.191339	6.29863	3.00279e-10	1.45566e-08	41.0872	32.6337	38.2625	30.1858	13.7709	19.8315	11.7615	18.8358	0
MCM10	139.378	-3.08897	0.707302	-4.36726	1.25815e-05	0.000147898	0.615749	0.746897	0.703764	0.96728	1.60828	1.92346	1.34417	22.2128	0
MCM2	1315.19	-1.34427	0.355821	-3.77795	0.000158126	0.00121548	21.5512	19.0172	18.8164	27.6509	44.1272	26.0993	40.241	121.05	0
MCM3	940.27	-1.09504	0.368105	-2.97481	0.00293169	0.0125275	14.1062	14.9092	16.3718	21.2802	22.0468	20.7269	21.5347	84.9211	0
MCM5	567.649	-1.15228	0.464186	-2.48237	0.0130512	0.0406971	9.37618	9.93948	9.00077	14.9428	12.4642	11.2423	12.3775	64.8044	0
MCM6	513.496	-1.20269	0.230204	-5.22446	1.7466e-07	3.75729e-06	8.95635	8.81913	8.77853	10.3732	18.9643	13.63	19.2664	36.8855	0
MCUB	217.484	-2.13319	0.52532	-4.06075	4.89157e-05	0.000469891	1.53937	1.98215	0.926005	2.40152	5.12639	2.58672	6.69283	17.0599	0
ME1	54.1963	-1.74689	0.250542	-6.97247	3.11425e-12	2.21649e-10	0.615749	0.746897	0.851925	1.00063	2.64696	2.61988	3.02438	2.85302	0
MEG3	52.211	-1.65714	0.373435	-4.43755	9.09883e-06	0.000112358	0.503795	0.861804	0.592643	0.933925	2.07736	1.55866	1.82023	4.04663	0
MEGF10	299.41	1.4112	0.207203	6.81068	9.71374e-12	6.13297e-10	17.213	16.5754	16.631	17.2776	6.13156	7.92597	4.76059	7.7148	0
MEGF6	1481	-1.20438	0.175027	-6.88113	5.93802e-12	4.00765e-10	23.7343	26.8308	24.3725	28.1845	54.8825	54.9843	50.4623	87.483	0
MEIS1	740.345	1.08104	0.414963	2.60515	0.0091833	0.0309031	56.6209	39.6717	61.3756	28.6515	12.0621	28.8518	9.49318	41.3106	0
MEIS2	5802.84	3.63708	0.736349	4.93934	7.83876e-07	1.36226e-05	847.69	689.357	866.185	219.739	20.204	149.93	19.5184	27.9189	0
MEIS3P1	40.7132	-1.55412	0.315182	-4.93088	8.18587e-07	1.41161e-05	0.811669	0.689444	0.666724	0.567026	2.21138	1.75764	1.54019	2.88213	0
MELK	169.502	-1.64644	0.567201	-2.90275	0.00369905	0.0150715	2.23909	1.52252	1.48161	2.53494	2.01035	2.91835	2.4083	18.2244	0
MELTF	148.485	-1.35515	0.30683	-4.4166	1.00263e-05	0.000121229	2.63093	3.18868	2.8521	1.66772	7.97438	4.21171	7.56094	7.74392	0
METAP1D	626.94	1.10628	0.227697	4.85857	1.18234e-06	1.95492e-05	44.4739	48.261	45.5224	24.4822	14.9101	27.4258	15.4019	20.6699	0
METRN	2426.41	-1.27282	0.221079	-5.75733	8.54568e-09	2.67082e-07	42.3187	42.9179	41.1887	47.5301	86.2105	88.8106	82.3022	181.516	0
MFGE8	246.477	-2.02953	0.51658	-3.92878	8.53785e-05	0.000736358	1.39943	1.49379	1.29641	3.16867	3.25006	5.14027	3.02438	20.1458	0
MFNG	345.711	-2.04299	0.659337	-3.09855	0.00194471	0.00920226	0.755692	1.6087	1.22233	5.47013	9.68318	1.75764	9.63319	18.3117	0
MGST1	144.65	-2.01456	0.417225	-4.82847	1.37589e-06	2.22789e-05	1.62334	1.72361	1.51865	2.10133	4.5903	3.21681	5.99274	15.6334	0
MICA	99.2581	-2.84531	0.361702	-7.86645	3.64852e-15	4.46317e-13	0.447817	0.229815	0.407442	0.500317	2.04385	2.05611	3.02438	4.68711	0
MICAL2	61.7391	-2.31332	0.368618	-6.27567	3.48132e-10	1.64684e-08	0.447817	0.172361	0.518563	0.400254	1.94334	2.28825	1.6522	2.00876	0
MIPOL1	353.302	-1.00983	0.159756	-6.32106	2.59783e-10	1.29133e-08	7.66887	6.54971	6.77836	6.67089	12.3301	12.3035	15.4299	17.9624	0
MIR193BHG	73.1858	1.34748	0.26473	5.09003	3.57998e-07	6.99816e-06	2.49098	2.0396	2.70393	2.83513	0.871151	1.5255	1.09214	0.640474	0
MIR9-3HG	314.895	1.88035	0.266732	7.04958	1.79461e-12	1.35749e-10	18.4445	24.82	19.9647	18.5451	8.40996	5.50506	6.58082	2.59101	0
MIS18BP1	319.821	-1.01842	0.379618	-2.68274	0.0073021	0.0257997	4.84203	5.22828	4.63002	7.60482	7.63933	6.33414	6.77684	26.5797	0
MMEL1	76.8733	-3.46137	0.328188	-10.5469	5.24949e-26	2.34847e-23	0.251897	0.258541	0.481523	0.266836	3.18305	3.24998	4.08851	3.60995	0
MMP14	377.561	-3.80578	0.476733	-7.98305	1.42763e-15	1.91058e-13	0.643737	1.23525	0.926005	1.56766	9.58266	8.5229	10.4453	35.4008	0
MMRN2	80.0392	-1.31086	0.217505	-6.0268	1.6724e-09	6.41826e-08	1.34345	2.06833	1.25937	1.63437	3.55162	4.04589	3.94849	4.77445	0
MOV10	179.155	-1.68578	0.422458	-3.99041	6.59597e-05	0.000599418	1.62334	2.47051	1.44457	2.73507	5.05938	3.21681	5.48868	14.0613	0
MPZ	44.1855	-1.59993	0.402241	-3.97754	6.96309e-05	0.000627329	0.78368	1.14907	0.592643	0.733798	2.94851	2.55355	3.02438	1.77586	0
MRC2	1014.54	-1.66662	0.333194	-5.00195	5.67519e-07	1.04421e-05	7.33301	7.61261	6.59316	13.5753	23.8226	20.5611	19.4624	52.9847	0
MRI1	530.335	-1.43717	0.132477	-10.8485	2.02799e-27	1.02433e-24	7.05312	10.1406	7.66732	7.80495	25.3639	22.7498	20.9466	23.028	0
MROH6	184.54	-1.02569	0.249907	-4.10428	4.05575e-05	0.00040041	3.02277	4.73992	3.70402	3.10197	8.00789	7.8928	7.64495	7.27812	0
MST1P2	49.7657	-1.17072	0.305436	-3.83295	0.000126614	0.00101825	1.03558	1.1778	1.11121	0.800507	2.8815	2.32141	2.82835	1.6303	0
MSTN	63.3643	1.77393	0.530912	3.34128	0.000833918	0.00466172	2.07116	3.18868	2.14833	1.20076	0.770634	0.961728	0.476059	0.407575	0
MSX1	117.868	1.13133	0.321432	3.51965	0.000432117	0.00274821	5.1499	5.19955	3.88922	1.76779	1.97684	1.42601	1.73622	2.44545	0
MTMR9LP	299.471	-1.02771	0.248688	-4.13254	3.58782e-05	0.000361274	6.52134	7.55515	7.22284	7.27128	13.9049	12.8341	14.0017	19.942	0
MTND2P28	103.805	1.56121	0.261667	5.96639	2.42558e-09	8.8531e-08	4.11432	7.12425	5.66715	3.93583	1.67529	2.55355	1.37217	1.74675	0
MT-TR	33.0079	1.20152	0.322555	3.72499	0.000195321	0.00145462	1.79127	1.52252	1.77793	1.20076	0.435576	1.19387	0.756094	0.4658	0
MTUS1	716.206	1.78078	0.352263	5.05527	4.29781e-07	8.16688e-06	46.3771	45.532	48.819	42.06	13.0003	23.2473	12.6856	6.31741	0
MUC1	82.923	-1.41856	0.229506	-6.18091	6.37312e-10	2.74905e-08	1.25949	1.80979	1.22233	1.26747	3.31708	4.8418	3.16439	4.1922	0
MUC20P1	22.0805	-3.09657	0.443347	-6.98453	2.8582e-12	2.07193e-10	0.19592	0.229815	0.111121	0.0333545	1.40724	1.49234	1.03613	1.31006	0
MVP	769.293	-1.69556	0.233047	-7.27563	3.44809e-13	3.01622e-11	7.41697	10.4853	8.22292	10.6734	40.8101	19.8978	37.8047	25.6481	0
MXD3	233.067	-1.09881	0.403648	-2.72219	0.00648514	0.0235438	2.77087	4.05048	3.9633	5.13659	6.83519	5.04078	5.04063	18.7484	0
MYBL2	251.25	-3.11567	0.870547	-3.57898	0.000344934	0.00228758	0.755692	0.861804	0.963045	1.76779	1.34023	3.34947	1.73622	33.2756	0
MYH14	63.9522	-2.90238	0.351741	-8.25147	1.56456e-16	2.33314e-14	0.335863	0.603263	0.370402	0.266836	3.81966	1.75764	2.82835	3.93018	0
MYH9	4432.85	-1.03693	0.232064	-4.4683	7.88421e-06	9.94287e-05	49.2319	54.9544	51.0044	82.8525	113.484	87.0861	111.034	199.508	0
MYLK2	39.3344	-2.49089	0.364422	-6.83519	8.18945e-12	5.27697e-10	0.503795	0.402175	0.185201	0.633735	2.8815	1.89029	2.63233	2.7948	0
MYO10	2060.3	-1.12002	0.307355	-3.64404	0.00026839	0.00186693	27.2329	28.4108	29.2988	56.6693	66.8106	50.2088	62.7558	143.175	0
MYO15B	450.584	-1.08148	0.262738	-4.11621	3.85158e-05	0.000383395	8.31261	11.8067	8.03772	7.8383	24.5933	13.3647	23.803	17.4093	0
MYO5B	152.25	-1.39083	0.492258	-2.82541	0.00472201	0.0182696	2.23909	2.47051	1.96313	5.43678	7.60582	11.3749	7.2529	6.98699	0
MYO7A	290.831	-1.00476	0.25585	-3.92715	8.59577e-05	0.000740333	6.32542	7.29661	5.63011	8.30526	17.2555	7.92597	13.4417	19.0978	0
MYOM2	188.63	1.69653	0.398862	4.25342	2.10526e-05	0.000228442	8.67646	7.21043	8.70445	6.23729	2.17788	4.64283	1.84823	1.22272	0
MYRIP	147.009	-1.14318	0.319146	-3.58199	0.000340992	0.0022672	1.39943	1.26398	1.44457	1.13405	4.6238	1.98978	4.0325	1.3974	0
NAPRT	453.048	-1.84127	0.253281	-7.26966	3.60399e-13	3.13507e-11	6.07352	8.47441	6.22275	5.90374	29.4516	18.107	28.4235	23.4064	0
NBPF19	41.5543	-2.93367	0.404038	-7.26088	3.84587e-13	3.32699e-11	0.139943	0.315995	0.111121	0.166772	1.67529	1.19387	1.00813	2.06699	0
NBPF26	38.1563	-1.64618	0.282437	-5.82849	5.59323e-09	1.85548e-07	0.39184	0.574536	0.592643	0.366899	1.54127	1.45917	1.26016	1.97965	0
NBPF8	106.255	-1.18364	0.32955	-3.5917	0.00032853	0.00219834	1.93121	1.89597	2.25945	1.60101	6.39961	3.74742	5.09663	2.91125	0
NCAPG	236.903	-1.30918	0.53358	-2.45357	0.0141445	0.0432417	2.85484	2.49923	2.81506	4.53621	2.61345	4.44385	2.68833	23.3191	0
NCAPH	109.354	-1.81192	0.632722	-2.86368	0.00418748	0.0166204	1.17552	1.20653	1.29641	1.53431	1.27322	2.38774	1.51219	14.0031	0
NCEH1	111.282	-1.58337	0.294413	-5.37807	7.52886e-08	1.85357e-06	0.9796	1.00544	1.66681	1.26747	4.35576	1.98978	4.34054	4.57066	0
NDC80	130.077	-2.09072	0.679504	-3.07683	0.00209214	0.00973803	0.559772	1.35016	1.14825	1.93456	0.971669	2.45406	1.40017	17.4966	0
NDE1	228.259	-1.36762	0.442903	-3.08786	0.00201604	0.0094626	1.59535	2.18324	2.48169	5.53684	7.27076	3.11733	5.20865	16.3903	0
NEAT1	1614.15	-1.59091	0.410125	-3.87908	0.000104854	0.000872373	12.315	22.2346	15.2606	30.6528	71.6354	33.0304	76.3095	72.4318	0
NEBL	3693.72	-1.00092	0.135752	-7.3732	1.66586e-13	1.57133e-11	82.2864	81.0383	89.4891	96.8947	193.161	146.713	189.724	200.41	0
NECAB1	267.273	2.43013	0.432299	5.62141	1.89402e-08	5.42168e-07	14.3022	19.5917	14.9642	7.73824	2.34541	4.37752	2.68833	1.45562	0
NEDD4	448.924	-1.14548	0.225094	-5.08889	3.60175e-07	7.03194e-06	7.1091	7.23916	6.92652	10.3065	18.6962	11.806	18.8463	23.6102	0
NEDD9	377.553	-1.49252	0.295642	-5.04841	4.45497e-07	8.36403e-06	4.1703	4.30902	3.55586	5.33672	10.0852	11.0433	9.85722	20.0585	0
NEK2	112.621	-2.06609	0.681766	-3.0305	0.00244148	0.0109507	0.58776	0.287268	0.629683	2.03462	0.871151	2.05611	1.42818	11.2956	0
NELL1	121.522	-1.71337	0.592373	-2.89238	0.0038233	0.0154531	2.29506	1.72361	1.59273	2.86848	6.06455	13.2652	6.4688	3.17326	0
NES	21778.1	-1.1113	0.23386	-4.75199	2.01427e-06	3.08605e-05	305.355	293.904	317.323	430.073	699.836	517.808	633.187	1192.88	0
NETO2	3246.93	1.24535	0.268965	4.63017	3.65367e-06	5.22936e-05	225.588	208.672	228.39	113.405	66.9781	134.178	67.1803	71.0053	0
NEUROG2	1013.56	2.26592	0.788511	2.87367	0.00405727	0.016217	3.6665	3.61958	3.62994	17.7779	0.569599	3.51528	0.364045	1.83409	0
NFE2L2	751.943	-1.13301	0.189897	-5.96646	2.42455e-09	8.8531e-08	11.5033	13.2718	10.2601	17.7779	32.7687	22.2192	31.5319	34.4109	0
NFKB2	213.688	-1.56993	0.21448	-7.3197	2.48528e-13	2.28909e-11	2.37903	2.7865	1.96313	2.96855	8.61099	4.94129	9.18514	8.52995	0
NHLH2	1395.53	-2.18055	0.807044	-2.70189	0.00689457	0.0246734	2.99478	4.51011	2.81506	9.93963	5.83001	67.4205	5.32066	17.3219	0
NID1	144.671	-2.47134	0.408926	-6.04349	1.50817e-09	5.85979e-08	0.447817	0.459629	0.370402	0.767153	2.17788	1.59183	1.87623	6.20096	0
NKAIN3	207.545	1.19674	0.307971	3.8859	0.000101953	0.00085322	9.29221	10.4566	9.37117	9.13913	3.08253	8.05862	2.26828	3.9593	0
NKX2-1	9187.88	-1.39127	0.57265	-2.42953	0.0151186	0.0454544	168.463	220.593	162.606	229.946	549.127	492.372	497.146	598.028	0
NKX6-1	776.297	-4.02523	0.745406	-5.40005	6.66236e-08	1.67178e-06	2.18311	1.23525	0.963045	4.00254	13.5699	89.7723	11.2294	28.21	0
NLRP2	275.853	-8.81133	1.66067	-5.30588	1.12132e-07	2.60671e-06	0.0839658	0.143634	0	0.0333545	36.2198	19.7983	34.9203	31.7035	1
NLRX1	85.1165	-1.63072	0.44255	-3.68482	0.000228864	0.00164912	0.923623	1.75234	0.518563	1.36753	3.78616	2.28825	3.78047	4.89089	0
NOD1	59.8966	-1.07039	0.392378	-2.72796	0.00637271	0.0232534	0.895635	0.660717	1.07417	1.1007	1.60828	1.7908	1.12014	3.63906	0
NOG	226.534	-1.20511	0.440397	-2.73642	0.00621117	0.0228083	2.04317	1.43634	1.33345	3.16867	3.92018	3.88008	4.31253	7.16167	0
NOMO3	59.49	-1.09122	0.245937	-4.43701	9.12161e-06	0.00011255	1.56736	1.00544	0.740804	1.13405	2.44592	2.45406	2.29628	2.76568	0
NOTCH2	978.525	-2.73711	0.540011	-5.06861	4.00728e-07	7.68945e-06	2.77087	2.93013	3.44474	6.70425	14.4745	18.505	13.4137	64.6879	0
NOTCH3	961.236	-1.62054	0.413122	-3.92267	8.75729e-05	0.000752588	8.45255	8.53186	10.0749	13.3418	17.289	20.2626	16.046	76.6531	0
NOTUM	85.2715	-2.13462	0.447118	-4.77417	1.80447e-06	2.80301e-05	0.951612	1.40761	1.00009	1.00063	3.98719	3.97956	4.20052	7.77303	0
NPAS3	1090.46	1.16558	0.203948	5.71506	1.09665e-08	3.32133e-07	66.8647	54.5522	64.1536	47.8637	20.3715	31.4717	22.2348	34.2363	0
NPC2	1022.36	-1.412	0.251213	-5.62073	1.90157e-08	5.43337e-07	16.2054	13.9038	12.5937	17.4444	42.8539	22.584	52.6465	48.9963	0
NPIPB2	70.023	1.33865	0.557229	2.40234	0.0162905	0.0481367	4.03036	4.36648	3.7781	4.16931	1.54127	0.994891	2.24028	1.95054	0
NPM3	446.378	-1.09327	0.276051	-3.96039	7.48265e-05	0.000664945	10.1319	9.39367	8.92669	8.13849	17.557	12.1708	24.7271	26.8708	0
NPNT	935.071	2.11539	0.450799	4.69253	2.69849e-06	3.98989e-05	55.5014	67.4793	64.1536	34.1883	19.4669	11.5407	19.7705	2.12521	0
NPPC	116.362	-1.23068	0.346183	-3.555	0.000377982	0.00246294	2.26708	1.46507	1.81497	1.63437	5.62898	3.18365	5.54469	3.20237	0
NPTX1	534.945	1.25778	0.312772	4.02139	5.78557e-05	0.000538588	23.7063	28.7268	22.6316	22.114	6.66766	20.4948	7.64495	7.36545	0
NPY1R	232.309	2.3201	0.607445	3.81945	0.000133751	0.00106579	24.2661	17.6383	22.5945	2.40152	1.94334	8.32392	1.98825	1.57207	1
NR2E1	362.917	-2.12665	0.392065	-5.42422	5.82067e-08	1.48436e-06	3.55455	4.7112	3.25954	12.3078	26.101	16.0177	23.7469	43.5523	0
NR3C2	108.381	-1.20433	0.265392	-4.53791	5.68142e-06	7.51983e-05	0.643737	0.890531	0.666724	0.833862	2.44592	1.22703	2.07226	1.54296	0
NR5A1	79.4177	-2.92177	0.411673	-7.09729	1.27228e-12	9.96065e-11	0.78368	0.603263	0.592643	0.400254	5.72949	2.05611	4.50856	6.55031	0
NRGN	40.0861	2.15421	0.424544	5.07417	3.89183e-07	7.51237e-06	2.74288	4.2803	3.11138	1.33418	0.301552	0.663261	0.504063	1.19361	0
NRTN	60.034	-1.39958	0.350918	-3.98834	6.65381e-05	0.000603973	0.699715	0.574536	0.481523	1.36753	2.41242	1.2602	1.76422	3.17326	0
NRXN3	1363.42	1.29932	0.218879	5.93625	2.91623e-09	1.04252e-07	82.7622	101.348	79.7105	72.2791	40.3075	29.8467	39.8489	31.9073	0
NT5DC3	286.849	-1.45689	0.157554	-9.24692	2.31062e-20	5.93109e-18	5.73766	4.73992	5.40787	3.80241	14.0389	17.5764	12.8256	11.8197	0
NTM	1363.78	1.12743	0.384568	2.93169	0.00337119	0.0140053	83.9098	75.8101	88.1557	37.6238	30.2893	66.4256	26.5473	11.9361	0
NTN1	3322.62	-1.46429	0.572456	-2.55791	0.0105304	0.0343437	69.0198	73.6555	70.2653	61.3389	144.578	325.197	134.809	181.545	0
NTN4	606.031	1.96171	0.232107	8.45174	2.86984e-17	4.78042e-15	40.2196	42.0561	39.7812	20.8132	9.64967	11.7397	8.59707	8.06415	0
NTRK3	992.863	1.21472	0.305379	3.97775	6.95717e-05	0.000627329	51.3311	48.5196	51.1155	31.0197	17.4565	36.4793	16.9701	10.364	0
NTSR1	193.484	1.17525	0.381398	3.08144	0.00206005	0.00962585	4.1703	4.99847	3.66698	8.40533	3.04903	2.48723	2.52031	1.77586	0
NUAK2	862.294	-1.06115	0.268116	-3.95779	7.56459e-05	0.000671084	10.3558	10.83	11.5195	18.0114	30.5908	13.9616	26.5753	39.6221	0
NUF2	129.292	-1.95068	0.651925	-2.99218	0.00276993	0.0120109	0.923623	1.00544	0.740804	1.70108	0.837645	2.48723	1.20415	13.2171	0
NUP62CL	62.2596	-1.39729	0.497335	-2.80956	0.004961	0.0189882	1.28747	1.14907	1.00009	1.26747	3.55162	0.928565	3.16439	5.29847	0
NUTM2D	77.8051	1.70474	0.210802	8.08695	6.1179e-16	8.70855e-14	3.69449	3.79194	3.4077	2.96855	1.1727	1.06122	1.06413	1.13539	0
NUTM2F	22.4277	-1.04047	0.32034	-3.24801	0.00116216	0.00606568	0.58776	0.775624	0.555603	0.533672	1.54127	1.45917	1.26016	1.01894	0
NXPH1	979.053	2.58116	0.378066	6.8273	8.65305e-12	5.53018e-10	94.1256	107.754	94.3784	44.228	13.2348	24.1427	12.4895	8.99575	0
OLFM1	1752.38	-5.7398	0.164226	-34.9506	1.26769e-267	1.98495e-263	1.51138	1.35016	2.25945	1.53431	89.3935	109.438	81.9662	85.2413	0
ONECUT1	492.614	1.5252	0.471608	3.23405	0.00122049	0.00631748	32.1309	30.077	37.2254	36.9901	6.3661	26.0993	4.76059	12.1108	0
OPLAH	121.771	-1.39069	0.358445	-3.87979	0.000104547	0.000870277	3.1907	2.95886	2.62985	2.60165	8.37645	5.43874	7.61694	9.66534	0
OPRK1	318.351	2.17453	0.405406	5.36383	8.1477e-08	1.981e-06	37.4207	27.8076	35.4845	17.8113	3.65213	6.33414	3.58444	13.7702	0
ORC1	98.0108	-1.77616	0.619772	-2.86583	0.00415917	0.0165164	1.25949	1.09162	1.44457	1.66772	1.30673	1.89029	2.04425	14.3816	0
ORC6	223.044	-1.48704	0.308825	-4.81514	1.47095e-06	2.35022e-05	2.96679	3.1025	3.29658	4.16931	7.33777	6.06884	7.33691	18.894	0
OSGIN1	71.2084	-1.11383	0.225876	-4.93117	8.17381e-07	1.41109e-05	1.42742	1.49379	1.18529	0.800507	3.01552	2.4209	3.2204	2.44545	0
OTOF	38.6951	1.47422	0.448975	3.28353	0.00102515	0.00549717	1.48339	2.32687	1.33345	2.03462	0.703622	0.795913	0.784097	0.407575	0
OTP	319.697	2.3757	0.969924	2.44936	0.0143109	0.0435614	12.0631	10.6864	10.0379	89.8903	2.37891	7.95913	2.24028	12.4892	0
OTX1	509.002	-3.09697	0.366724	-8.44495	3.04174e-17	5.01343e-15	1.59535	1.32143	1.25937	0.867216	8.10841	6.83159	6.60882	23.5229	0
P4HA2	1485.16	-1.03208	0.262697	-3.92877	8.53827e-05	0.000736358	19.7879	19.5055	18.2979	43.5943	59.2383	35.6503	57.8552	64.193	0
P4HB	6714.93	-1.18866	0.225634	-5.26809	1.37851e-07	3.08412e-06	115.425	114.189	111.084	179.614	379.721	160.012	357.52	343.149	0
PACSIN3	82.7148	-1.5226	0.455905	-3.33972	0.000838624	0.00467968	0.895635	0.430902	0.888965	0.567026	1.47426	2.02295	1.79222	3.0277	0
PALD1	226.466	-1.77674	0.37959	-4.68068	2.85928e-06	4.19987e-05	1.51138	1.40761	1.51865	1.03399	2.8815	2.61988	3.41642	10.6261	0
PALM3	238.133	-1.56531	0.218625	-7.15982	8.0785e-13	6.55405e-11	3.30265	3.41849	3.29658	4.26937	8.84553	10.1147	9.82922	15.284	0
PALMD	70.3691	-1.66871	0.468484	-3.56194	0.000368123	0.00241276	1.93121	1.40761	1.40753	1.40089	5.12639	7.49485	5.32066	2.38722	0
PAMR1	56.6976	-2.2355	0.413219	-5.40996	6.304e-08	1.5895e-06	0.503795	0.517083	0.777844	0.466963	1.50776	5.4719	1.96024	2.0961	0
PAPPA2	173.44	-1.43367	0.172843	-8.29462	1.0893e-16	1.67219e-14	3.6665	3.73449	2.92618	3.80241	8.91255	12.2703	10.4173	8.20972	0
PAPSS2	244.655	-2.86029	0.359226	-7.96238	1.68768e-15	2.20214e-13	1.42742	1.40761	1.22233	2.16804	9.54916	20.2626	9.85722	7.42368	0
PARP14	102.488	-2.10505	0.601539	-3.49944	0.000466232	0.00292596	0.447817	0.660717	0.740804	1.03399	1.40724	2.18876	1.51219	7.86037	0
PARP4	481.676	-1.23915	0.293422	-4.2231	2.40961e-05	0.000255621	5.93358	7.15298	6.48203	10.3399	15.7812	9.55095	15.2619	33.2756	0
PAX6	1337.24	1.8521	0.447854	4.1355	3.54179e-05	0.000357559	71.9586	52.1104	70.4134	43.3942	6.3326	32.4003	6.07675	23.6976	0
PBX1	13717.4	1.04429	0.289117	3.612	0.000303847	0.00206674	624.761	553.451	683.614	468.33	256.554	462.027	233.549	221.517	0
PBX3	4646.52	1.29731	0.194538	6.66865	2.58163e-11	1.51967e-09	277.619	316.943	284.913	211.768	106.615	169.098	105.881	78.953	0
PBXIP1	1222.65	-1.02214	0.281668	-3.62889	0.00028464	0.0019608	25.0218	25.2221	25.9652	23.9485	50.7278	52.1323	46.0377	62.9703	0
PCDH11Y	52.1088	-1.97905	0.357667	-5.53322	3.1441e-08	8.54693e-07	1.2315	1.29271	1.33345	1.23412	5.69599	5.53823	5.74071	3.90107	1
PCDH8	1340.62	1.51614	0.303579	4.99421	5.90768e-07	1.07938e-05	70.7831	73.1672	72.6358	55.8354	23.7221	43.3109	21.6747	10.0729	0
PCDHA11	704.429	-1.88811	0.128367	-14.7087	5.67083e-49	6.8303e-46	9.48813	11.5769	11.4454	11.2071	38.5987	46.0966	33.8842	49.8114	0
PCDHA6	832.29	1.37421	0.249718	5.50305	3.73277e-08	9.94008e-07	65.6892	59.5794	68.5984	57.5698	26.9387	25.1376	24.055	24.862	0
PCDHA9	238.261	-1.16572	0.226099	-5.1558	2.52544e-07	5.16232e-06	5.00996	5.83154	4.88931	5.2033	14.173	10.4132	14.3658	9.92735	0
PCDHB13	147.691	1.80568	0.144267	12.5163	6.08348e-36	4.53596e-33	9.51612	8.7904	9.59341	9.27254	2.91501	2.65304	3.05238	2.44545	0
PCDHB18P	179.159	1.98683	0.217106	9.15143	5.61846e-20	1.35344e-17	6.57732	6.98062	7.07468	5.80368	2.14437	1.5255	1.76422	1.51385	0
PCDHB19P	45.3539	1.27886	0.281423	4.54426	5.51292e-06	7.34649e-05	2.18311	2.06833	1.62977	2.00127	0.871151	0.895402	0.784097	0.844262	0
PCDHB6	92.0059	1.19085	0.22422	5.31107	1.08984e-07	2.53939e-06	4.98197	6.60717	5.33379	3.53557	2.57995	2.05611	2.54832	2.12521	0
PCDHB8	103.232	2.65525	0.224747	11.8144	3.28871e-32	2.05978e-29	7.66887	8.87659	8.81557	8.17185	1.84282	1.29336	1.28816	1.13539	0
PCDHGA8	53.785	-1.09276	0.340853	-3.20595	0.00134617	0.00684584	0.867646	0.861804	1.25937	1.1007	2.91501	1.82397	3.05238	1.25184	0
PCDHGB4	579.468	-1.46619	0.340484	-4.30617	1.66102e-05	0.000186707	7.92077	10.514	8.1118	8.37197	36.2198	19.732	34.6963	9.578	0
PCDHGB6	2140.97	1.18262	0.17307	6.83321	8.3036e-12	5.3286e-10	114.557	116.43	118.566	124.345	46.8076	60.3567	44.3015	66.1144	0
PCDHGB7	490.891	-2.12824	0.232482	-9.15442	5.46521e-20	1.3371e-17	5.4018	7.67006	5.11155	5.97045	28.0779	23.8774	26.0432	31.9364	0
PCDHGC3	150.25	-1.19734	0.232258	-5.15523	2.53319e-07	5.16466e-06	1.81926	2.44178	1.81497	2.13469	4.35576	3.9464	3.80847	7.51102	0
PCK2	267.852	-1.13484	0.333128	-3.40662	0.000657715	0.00383843	4.39421	4.99847	4.1485	6.27064	12.5312	5.63772	11.0614	16.2156	0
PCP4L1	120.489	1.48654	0.295346	5.03321	4.82322e-07	9.00143e-06	5.70967	5.40064	5.40787	5.27001	2.07736	2.85202	2.26828	0.902487	0
PCSK2	1161.45	-1.97868	0.268506	-7.36925	1.71594e-13	1.60888e-11	17.101	15.5125	16.9274	18.0448	81.8882	53.691	77.4576	64.6588	0
PCSK9	68.5559	-4.21736	0.556436	-7.57923	3.47613e-14	3.6594e-12	0.0279886	0.0287268	0.0740804	0.30019	1.44075	1.92346	1.20415	3.52261	0
PDE1A	2579.95	2.92534	0.484864	6.03331	1.60633e-09	6.19506e-08	225.84	274.916	222.5	170.742	30.2893	47.4895	33.3521	10.7425	0
PDE1B	83.7274	-2.00121	0.404381	-4.94882	7.46629e-07	1.30623e-05	1.87524	1.49379	1.62977	0.30019	5.89702	7.92597	5.26465	2.91125	0
PDGFRB	261.905	-2.53374	0.453924	-5.58185	2.37978e-08	6.56734e-07	0.923623	0.71817	1.55569	2.56829	6.23208	10.38	5.93674	12.3728	0
PDIA5	310.475	-1.08837	0.283726	-3.83598	0.000125063	0.0010094	3.6665	4.16539	3.0373	4.16931	10.2528	4.51017	9.40917	9.17043	0
PDYN	339.225	-1.36995	0.262336	-5.22213	1.76881e-07	3.78362e-06	3.83444	6.0039	3.88922	4.23602	14.173	9.31881	14.3098	10.4805	0
PDZRN3	475.051	1.29247	0.428184	3.01849	0.0025404	0.0112685	8.76043	9.25003	9.70453	12.9415	2.64696	8.68872	2.24028	3.7264	0
PDZRN4	1795.86	2.04804	0.607051	3.37376	0.000741501	0.00423584	70.0274	78.654	76.488	63.4736	25.0288	19.4667	24.195	3.75551	0
PEG3	4779.36	1.45938	0.310593	4.6987	2.61825e-06	3.90444e-05	6.63329	6.17626	6.74132	2.60165	2.3119	2.65304	1.31616	2.0961	0
PERP	462.611	-1.05737	0.275067	-3.84404	0.000121024	0.000981357	4.78605	5.94645	5.00043	7.77159	10.4538	7.79331	10.1653	22.7077	0
PGF	81.5804	-1.4468	0.389742	-3.7122	0.000205468	0.00151612	1.25949	1.40761	1.29641	1.20076	4.75783	3.28314	3.55644	3.05681	0
PHF19	392.876	-1.08842	0.280196	-3.88451	0.000102537	0.000857194	7.13709	8.01478	6.85244	8.07178	14.7426	11.4081	13.3857	27.191	0
PHF24	148.852	-1.20028	0.347546	-3.4536	0.000553165	0.00336237	4.00237	3.70576	3.55586	3.20203	11.392	7.79331	10.6693	4.71622	0
PHLDA1	3232.55	2.66263	0.398511	6.68146	2.36573e-11	1.40313e-09	278.123	273.767	303.693	136.153	29.4516	75.4459	26.0432	31.2668	0
PHLDB2	319.301	-1.7567	0.43837	-4.00734	6.14063e-05	0.000564592	1.45541	1.83852	1.07417	3.06861	2.84799	7.09689	3.38842	12.9842	0
PHYHD1	44.1983	-1.47839	0.375987	-3.93201	8.42373e-05	0.000729125	0.78368	0.833078	0.629683	0.667089	1.67529	1.82397	1.54019	3.43527	0
PHYHIP	662.191	-1.17731	0.301867	-3.90008	9.61598e-05	0.000812997	11.7272	13.2143	11.4825	8.5721	36.1193	19.3672	35.8164	14.3524	0
PI15	605.946	1.36258	0.458057	2.97468	0.00293293	0.0125275	32.7746	21.8324	33.6695	13.9422	7.4718	22.584	7.2809	3.84285	0
PI4KAP1	300.276	-1.29387	0.389091	-3.32538	0.000882996	0.00486829	6.1295	9.56603	5.74123	7.37134	19.6679	14.7244	18.5943	20.4952	0
PI4KAP2	155.007	-1.16657	0.178172	-6.54744	5.85336e-11	3.25007e-09	3.47058	3.67703	3.00026	2.40152	8.00789	6.43363	6.04875	8.90842	0
PID1	147.846	-1.16911	0.412528	-2.83402	0.00459667	0.0178953	3.1907	2.29815	3.37066	2.06798	5.22691	8.85453	6.10476	5.35669	0
PIEZO1	265.499	-1.12116	0.145482	-7.70652	1.29295e-14	1.45648e-12	3.41461	3.01632	3.25954	3.20203	7.5053	5.86986	7.89698	7.88948	0
PIEZO2	185.238	-1.12146	0.465038	-2.41154	0.0158852	0.0471258	1.42742	2.06833	1.14825	5.27001	2.74748	9.18616	3.94849	6.72498	0
PIK3CD-AS2	84.0211	-1.39468	0.402643	-3.4638	0.000532603	0.00325634	1.67932	1.40761	0.926005	1.80114	3.68564	2.32141	4.90061	5.06557	0
PIK3R5	39.1512	-4.00682	0.797374	-5.02502	5.03385e-07	9.34978e-06	0.139943	0.258541	0.222241	0.200127	4.32225	1.12754	4.36854	3.90107	0
PILRB	212.763	1.41104	0.188804	7.47356	7.80535e-14	7.59106e-12	9.09629	11.462	8.03772	8.2052	2.54644	4.07905	3.27641	4.48332	0
PIMREG	177.639	-2.24187	0.680045	-3.29665	0.000978466	0.0052946	1.48339	1.12035	1.70385	2.13469	1.57477	4.27803	1.73622	24.4254	0
PIP5K1B	130.115	1.7776	0.416547	4.26746	1.9771e-05	0.000216789	7.19307	9.16385	6.92652	3.70235	2.47943	1.2602	3.41642	0.989824	0
PIR	227.626	-1.59558	0.300253	-5.31413	1.07167e-07	2.50077e-06	1.51138	1.52252	1.96313	3.13532	5.96403	4.11222	7.2529	8.29705	0
PIRT	77.5586	-2.10012	0.654815	-3.20719	0.00134038	0.0068258	0.643737	1.23525	0.777844	3.50222	5.49495	4.70915	5.15264	12.431	0
PITX2	1215.94	-3.95925	1.12501	-3.51929	0.000432709	0.00274873	1.48339	1.23525	1.22233	0.867216	1.20621	72.9918	1.82023	1.13539	0
PIWIL2	110.1	-1.63059	0.329659	-4.94628	7.5645e-07	1.32046e-05	1.11954	1.72361	1.11121	1.76779	6.19858	2.71937	5.99274	3.55172	0
PKN3	115.971	-1.67798	0.451749	-3.7144	0.000203683	0.0015058	1.09155	1.29271	1.70385	1.60101	2.78098	2.91835	2.15627	11.1501	0
PKP2	116.953	-1.05159	0.300399	-3.50065	0.000464126	0.00291625	1.39943	1.46507	1.59273	1.20076	2.57995	2.35458	2.77234	4.48332	0
PLA2G16	132.265	-2.00637	0.326129	-6.15206	7.64808e-10	3.2116e-08	0.895635	1.00544	0.888965	1.70108	4.32225	2.25509	5.74071	6.49208	0
PLA2G3	429.836	-1.75342	0.395868	-4.42931	9.45351e-06	0.000115824	4.87001	6.83698	4.70411	10.3065	28.4129	10.6453	28.1435	27.0164	0
PLA2R1	22.9968	2.15195	0.350984	6.13118	8.72309e-10	3.61339e-08	1.42742	1.43634	1.48161	1.43424	0.335058	0.364793	0.420052	0.2329	0
PLAT	261.781	-2.20657	0.457763	-4.82035	1.43309e-06	2.30857e-05	1.87524	0.919258	1.44457	1.63437	6.70116	9.18616	6.13276	6.25918	0
PLCD3	369.713	-1.11214	0.184871	-6.01575	1.79056e-09	6.77212e-08	4.898	5.68791	4.70411	4.06925	9.14709	11.2423	9.54918	13.6246	0
PLCXD2	1820.59	1.12008	0.18165	6.16613	6.99798e-10	2.97756e-08	77.8642	78.2806	84.748	74.9475	36.2198	48.1196	37.4406	29.3745	0
PLEKHB1	310.931	-1.95456	0.279317	-6.99764	2.60305e-12	1.92257e-10	3.94639	4.2803	3.88922	4.20266	22.6834	8.85453	18.7063	15.6625	0
PLEKHD1	31.9869	-1.61403	0.390315	-4.13519	3.54661e-05	0.000357814	0.78368	0.517083	0.370402	0.30019	1.23972	1.42601	1.06413	2.62012	0
PLEKHG4	130.648	-1.59763	0.244251	-6.54094	6.11342e-11	3.38247e-09	1.84725	3.33231	1.77793	1.76779	7.37128	4.47701	7.2529	8.4135	0
PLEKHG4B	490.342	-1.16063	0.328413	-3.53407	0.00040921	0.00263897	8.36859	8.61804	7.7414	10.4733	20.9076	11.9387	18.9864	30.3643	0
PLIN3	608.963	-1.1411	0.181891	-6.27353	3.52943e-10	1.66457e-08	7.89278	9.25003	8.37109	10.8068	21.8123	14.1938	22.9628	24.5418	0
PLK1	170.561	-1.43102	0.454586	-3.14797	0.00164407	0.00804213	2.463	2.32687	1.88905	3.63564	3.92018	3.48212	4.25653	17.4966	0
PLP2	77.5832	-1.63946	0.431918	-3.79576	0.000147193	0.00114835	0.78368	1.49379	0.814884	0.867216	3.51811	1.2602	4.70458	3.34793	0
PLPP3	447.264	-1.2143	0.390642	-3.10848	0.00188051	0.00895529	2.88282	3.2174	2.25945	6.13722	5.69599	5.40558	5.18064	19.0104	0
PLS3	3980.17	1.22495	0.304881	4.01781	5.87427e-05	0.000544256	193.289	251.647	200.202	227.277	81.8547	46.8925	81.2941	179.537	0
PLSCR1	48.2899	-1.89915	0.441762	-4.29903	1.71546e-05	0.000191451	0.503795	0.459629	0.407442	0.633735	1.30673	1.16071	1.09214	4.25042	0
PLXNA2	2191.15	1.11303	0.26374	4.22018	2.44106e-05	0.000258083	136.864	147.483	129.567	111.637	60.8466	100.351	57.7432	33.1009	0
PLXND1	260.876	-1.80783	0.39048	-4.62978	3.66054e-06	5.23119e-05	1.25949	1.26398	1.14825	3.10197	4.32225	5.30609	4.64858	10.5678	0
PMAIP1	186.176	-2.32168	0.467645	-4.96463	6.8833e-07	1.2206e-05	0.923623	1.52252	0.814884	2.56829	6.16507	3.3163	6.07675	14.9929	0
PNMA3	630.133	-1.81019	0.191952	-9.43046	4.08298e-21	1.1216e-18	10.0199	11.1173	9.85269	6.20393	39.6039	26.8621	35.0603	34.0325	0
PNMA6A	449.643	-1.05379	0.187101	-5.6322	1.7792e-08	5.17821e-07	9.99192	9.27876	9.85269	5.37007	21.9128	17.5432	20.5826	14.3524	0
PNMA6F	214.133	-1.74896	0.40025	-4.36967	1.24432e-05	0.000146383	5.54174	4.22284	5.81531	2.53494	16.7194	18.1733	16.494	11.8197	0
PNPLA4	366.57	-1.97985	0.214787	-9.21771	3.03519e-20	7.66533e-18	6.04553	5.11337	6.03755	3.40216	21.6112	16.0841	25.8752	20.9028	0
PNPLA7	58.9943	-1.28794	0.258604	-4.98035	6.34684e-07	1.14756e-05	1.14753	1.35016	0.963045	1.13405	3.38409	2.48723	3.10839	2.73657	0
POC1A	56.2863	-1.65348	0.488944	-3.38175	0.000720267	0.00413954	0.895635	0.574536	0.851925	0.867216	1.1392	2.05611	1.40017	5.88072	0
POLE2	95.8672	-1.29274	0.334127	-3.86902	0.000109274	0.000902436	1.84725	2.32687	1.33345	1.66772	2.84799	2.81886	4.36854	8.29705	0
POLR2J3	31.162	-1.28767	0.536206	-2.40145	0.0163303	0.0482088	0.839658	0.574536	0.888965	0.733798	1.90983	1.89029	1.68021	2.24166	0
POLR3D	2604.44	-1.00487	0.195296	-5.14536	2.67001e-07	5.40842e-06	44.6698	48.4909	48.8931	56.9027	131.946	59.3618	121.115	104.106	0
PON2	1179.38	-1.23354	0.221758	-5.56257	2.65834e-08	7.3025e-07	15.3098	16.5179	17.8163	25.4828	34.846	44.8696	38.2527	66.6676	0
POU4F1	525.077	1.70166	0.47423	3.58825	0.000332904	0.00222381	12.4829	16.1445	14.2234	37.3237	7.37128	7.39536	5.96474	5.09468	0
POU6F2	827.456	2.45274	0.356868	6.87296	6.28811e-12	4.172e-10	88.276	74.7759	95.1933	39.5918	8.61099	25.635	8.42905	13.7411	0
PPARA	217.755	-1.31034	0.209679	-6.24927	4.12368e-10	1.88797e-08	3.4426	3.79194	3.14842	3.63564	8.94605	6.06884	9.94123	11.2665	0
PPEF1	92.8333	-1.43889	0.332592	-4.32628	1.5165e-05	0.000173166	1.56736	1.52252	2.07425	1.53431	6.23208	3.34947	6.94486	2.329	0
PPL	202.157	-1.40334	0.224526	-6.25023	4.0986e-10	1.88199e-08	3.33064	3.73449	3.33362	3.16867	10.7889	9.58412	8.26102	8.73374	0
PPP1R17	90.4441	-1.82039	0.600724	-3.03032	0.00244291	0.010953	1.14753	0.890531	0.814884	3.13532	3.25006	6.53312	3.36042	9.08309	0
PPP1R1A	937.468	-2.61677	0.273942	-9.55228	1.26873e-21	3.82034e-19	14.9459	9.65221	11.8529	4.50285	51.7665	73.1908	66.4242	69.4332	0
PPP1R3B	102.214	-1.53306	0.388751	-3.94355	8.02842e-05	0.000703133	1.48339	1.00544	1.14825	2.23475	3.35058	6.86475	2.99637	4.54155	0
PPP1R3C	180.062	-1.93485	0.480611	-4.0258	5.6781e-05	0.000530792	1.20351	1.55125	1.55569	4.60292	6.56714	6.63261	7.98099	14.6145	0
PPP2R2C	154.549	-1.89474	0.414766	-4.56822	4.91884e-06	6.65134e-05	2.07116	2.41305	2.33353	1.13405	8.14191	10.778	9.54918	2.15432	0
PQLC3	104.491	-1.06764	0.206765	-5.16353	2.4233e-07	4.98607e-06	1.45541	1.32143	1.37049	2.40152	3.08253	3.54845	3.61245	4.01752	0
PRC1	723.207	-1.26982	0.384172	-3.30535	0.000948595	0.0051645	7.16508	7.15298	6.6302	14.1757	13.9049	14.7576	11.1734	49.0836	0
PRCD	124.184	1.04818	0.313823	3.34004	0.000837658	0.00467704	9.3202	7.03807	5.07451	4.90311	2.57995	4.51017	3.61245	2.53278	0
PRDM8	568.261	2.56082	0.935452	2.73752	0.00619039	0.0227533	16.8211	17.5521	17.1496	131.15	1.44075	25.2039	1.12014	4.83267	0
PRELID2	190.675	-1.12679	0.315017	-3.57692	0.00034767	0.00230085	2.09914	2.18324	1.77793	3.63564	3.71915	2.98467	7.14089	8.26794	0
PREX1	1190.61	-1.14867	0.229854	-4.99741	5.81054e-07	1.06411e-05	18.3325	17.667	16.594	20.9466	43.256	26.0661	43.1253	57.7591	0
PRIMA1	25.7449	1.85603	0.42232	4.39483	1.10859e-05	0.000132305	1.11954	1.35016	1.59273	2.03462	0.335058	0.563772	0.476059	0.378462	0
PRKAG2-AS1	33.4318	-1.01313	0.329625	-3.07358	0.00211504	0.00982563	0.811669	0.574536	0.963045	0.96728	1.50776	2.1556	1.68021	1.60119	0
PRKAR1B	2155.73	-1.54126	0.181144	-8.50849	1.76219e-17	3.03212e-15	35.0977	37.747	30.6693	26.0832	113.149	106.652	102.885	68.9966	0
PRKCB	410.82	-1.30119	0.321601	-4.04598	5.2104e-05	0.000495374	8.36859	9.07767	8.48221	5.23665	16.0493	34.6222	16.522	12.4019	0
PRKCD	45.9996	-1.74508	0.369021	-4.72893	2.25701e-06	3.41782e-05	0.447817	0.344722	0.296322	0.867216	1.94334	1.5255	1.54019	1.83409	0
PRKCG	99.8056	-1.11974	0.244664	-4.57665	4.72491e-06	6.46701e-05	1.53937	1.9247	1.66681	1.96791	3.98719	3.01784	3.78047	5.26936	0
PRKG2	40.324	-1.97966	0.367995	-5.37959	7.46554e-08	1.84378e-06	0.503795	0.315995	0.296322	0.500317	1.64178	1.65815	1.48418	1.89231	0
PRPH	63.8015	1.5614	0.510479	3.05869	0.00222307	0.0101869	1.56736	2.09706	1.66681	7.70488	1.23972	0.497446	1.70821	1.19361	0
PRSS16	37.8102	-1.67397	0.570608	-2.93366	0.00334991	0.0139317	0.503795	0.660717	0.333362	0.733798	2.37891	1.19387	2.52031	1.33917	0
PRSS33	140.109	-3.04552	0.481279	-6.32797	2.48414e-10	1.2427e-08	0.531783	1.14907	0.703764	1.43424	10.9564	2.85202	9.29715	9.8109	0
PRSS56	134.312	-1.00537	0.384395	-2.61547	0.00891036	0.0301857	4.03036	3.2174	3.07434	4.13595	6.56714	4.07905	7.39292	12.2855	0
PRTN3	42.5422	-2.34624	0.373295	-6.28522	3.27397e-10	1.5677e-08	0.19592	0.315995	0.296322	0.567026	2.04385	1.5255	1.87623	1.77586	0
PSCA	21.2351	-4.78326	0.663474	-7.20941	5.61932e-13	4.7305e-11	0	0.114907	0.0370402	0.0667089	1.80931	1.62499	1.5962	1.25184	0
PSMD5	338.095	-3.46338	0.149501	-23.1662	9.97923e-119	3.90637e-115	1.93121	1.75234	2.29649	1.50095	20.338	19.0356	24.335	21.747	0
PSMD5-AS1	309.941	-5.28862	0.215407	-24.5518	4.13613e-133	2.15878e-129	0.475806	0.861804	0.296322	0.533672	23.5211	18.7703	24.335	23.3482	0
PSTPIP2	112.044	-1.37746	0.317831	-4.33392	1.46475e-05	0.000168022	1.53937	1.6087	1.55569	1.26747	2.98202	5.14027	2.21227	5.82249	0
PTENP1-AS	34.1928	1.21283	0.475562	2.5503	0.0107631	0.034892	1.73529	1.80979	1.66681	1.63437	0.703622	1.12754	0.980122	0.262012	0
PTER	161.878	-1.43122	0.410019	-3.49061	0.000481912	0.00300605	3.47058	3.30358	3.11138	2.36817	11.8946	5.10711	13.7497	3.58083	0
PTGER1	33.4526	-2.34421	0.500263	-4.68595	2.78666e-06	4.10475e-05	0.251897	0.660717	0.296322	0.567026	3.14955	1.65815	2.24028	2.35811	0
PTGES	262.159	-1.49429	0.284245	-5.25703	1.46402e-07	3.23323e-06	4.47817	5.68791	3.44474	5.67026	17.021	8.98718	16.158	14.4689	0
PTGR1	243.094	-2.40607	0.253057	-9.50803	1.94301e-21	5.63402e-19	2.23909	2.47051	2.77801	2.33481	12.1961	9.7831	12.4895	19.7091	0
PTHLH	106.203	3.48275	0.681569	5.1099	3.22334e-07	6.38874e-06	16.7652	12.4387	14.6679	1.86785	0.301552	2.48723	0.280035	1.1645	0
PTPN13	2630.57	-1.00196	0.230624	-4.34458	1.3954e-05	0.000162075	43.4103	46.7673	40.3738	62.9732	82.1227	64.9664	93.4476	164.747	0
PTPN3	86.6942	-1.70317	0.251999	-6.75865	1.39282e-11	8.38801e-10	1.11954	1.14907	1.11121	1.00063	4.18823	4.07905	4.22852	2.35811	0
PTPRD-AS1	94.0899	1.4192	0.233885	6.06794	1.29565e-09	5.12305e-08	6.26944	5.08465	6.74132	4.1026	2.04385	2.65304	1.76422	2.18344	0
PTPRH	800.842	-1.00162	0.167528	-5.97883	2.24747e-09	8.29974e-08	20.3477	20.6259	16.2236	22.1807	46.238	30.7421	42.2572	46.4926	0
PTPRN2	4615.18	1.44044	0.26861	5.36259	8.20381e-08	1.99156e-06	192.338	181.697	175.311	175.311	63.7616	111.958	59.4514	42.2422	0
PTPRT	109.874	-2.92177	0.390415	-7.48377	7.22229e-14	7.06791e-12	0.363852	0.258541	0.518563	0.30019	2.64696	3.54845	2.24028	2.82391	0
PTPRU	816.898	-1.42809	0.273532	-5.22093	1.78031e-07	3.7875e-06	12.6508	13.99	11.5565	14.676	40.274	25.9335	37.5527	44.6003	0
PTPRZ1	3073.15	-1.54862	0.38522	-4.02008	5.81778e-05	0.000539981	42.0389	41.8262	43.1148	80.0841	108.123	65.895	104.481	357.909	0
PWRN2	59.2109	1.69848	0.307223	5.52849	3.23e-08	8.70489e-07	3.94639	4.19411	3.37066	3.63564	0.871151	1.98978	0.560069	1.45562	0
PWRN3	25.7581	3.22441	0.634864	5.0789	3.79618e-07	7.35652e-06	1.53937	1.55125	1.22233	1.70108	0.0335058	0.563772	0.0560069	0.0291125	0
RAB11FIP1	1184.71	-1.05203	0.260557	-4.03761	5.39985e-05	0.000509342	16.8771	19.4768	15.9643	22.4809	52.4366	23.5458	48.334	37.4386	0
RAB37	45.2065	-1.70386	0.460556	-3.69958	0.000215956	0.00157423	0.559772	0.517083	0.370402	1.40089	2.37891	1.29336	2.54832	3.4935	0
RAB3IL1	70.8459	-1.41433	0.349616	-4.0454	5.2235e-05	0.000495995	0.58776	1.32143	1.07417	1.1007	3.25006	1.59183	3.02438	3.43527	0
RAI2	149.559	2.67296	0.267825	9.98025	1.85992e-23	6.61877e-21	10.6357	11.8067	12.6307	7.8383	2.04385	2.32141	1.51219	1.13539	0
RAMP1	27.0155	-1.62814	0.562183	-2.89611	0.00377825	0.0153145	0.671726	0.373449	0.222241	0.533672	1.30673	1.2602	2.12826	1.13539	0
RAP2B	2369.49	1.04137	0.0845101	12.3224	6.86024e-35	4.67033e-32	107.532	135.102	111.898	118.575	64.4317	55.8134	55.9509	63.0867	0
RARRES2	137.17	-2.63431	0.604578	-4.35727	1.31692e-05	0.000154113	0.755692	0.861804	0.407442	0.833862	1.03868	3.61477	1.70821	12.2272	0
RASA4	101.522	-1.2307	0.487024	-2.52698	0.0115048	0.0367188	2.23909	2.81523	2.40761	2.60165	7.57231	3.84691	7.84097	5.32758	0
RASEF	68.1594	-2.21603	0.386247	-5.73733	9.61823e-09	2.97046e-07	0.643737	0.603263	0.666724	0.96728	2.57995	4.37752	2.26828	4.71622	0
RASL11B	199.383	1.26873	0.368784	3.44032	0.000581032	0.00349915	10.7756	7.09552	12.4085	5.33672	2.11087	3.051	2.57632	7.65658	0
RASSF2	2551.29	1.40391	0.347276	4.04264	5.28524e-05	0.000500643	123.038	111.604	124.529	97.8954	28.882	78.6627	27.6114	44.3383	0
RBFOX1	241.172	2.0912	0.411236	5.08515	3.67327e-07	7.15374e-06	7.69686	4.85483	8.85261	2.16804	0.904657	2.7857	1.00813	1.04805	0
RBM47	68.863	-2.84137	0.528633	-5.37494	7.66084e-08	1.8831e-06	0.139943	0.172361	0.407442	0.233481	1.10569	2.02295	1.03613	2.82391	0
RBMS3	163.533	2.37357	0.25549	9.29028	1.53882e-20	4.0158e-18	9.0683	10.8587	10.2231	8.63881	1.30673	2.52039	1.48418	2.47456	0
RCAN2	2802.44	1.37876	0.302352	4.5601	5.11286e-06	6.88368e-05	224.021	188.908	216.426	81.9519	59.9084	112.589	60.8796	49.8697	0
RCN1P2	77.4591	-1.53449	0.294646	-5.20791	1.90974e-07	4.0246e-06	1.62334	1.35016	1.07417	1.03399	3.68564	2.05611	4.59257	5.03646	0
REC8	240.818	-1.62409	0.259729	-6.25303	4.02577e-10	1.86495e-08	4.00237	5.40064	4.77819	5.2033	18.0931	10.4464	17.6702	16.0119	0
REEP4	157.041	-1.40941	0.292274	-4.82223	1.41963e-06	2.29397e-05	1.62334	2.41305	1.77793	3.0019	5.62898	3.81375	5.09663	9.89824	0
REPS2	317.944	1.09491	0.27105	4.0395	5.35646e-05	0.000506483	13.6864	14.8805	14.779	6.63754	6.46662	8.62239	5.82472	3.34793	0
REST	349.174	-1.29711	0.452977	-2.86353	0.00418955	0.016624	4.59013	3.59085	4.40778	3.46887	5.05938	6.102	4.0325	26.0557	0
RET	103.59	-1.91054	0.240905	-7.93069	2.17935e-15	2.78281e-13	1.48339	1.83852	1.62977	2.2014	5.05938	8.62239	5.40467	8.90842	0
RFX2	357.862	-1.20021	0.208421	-5.75858	8.48252e-09	2.65639e-07	6.26944	6.66462	5.70419	7.40469	16.7864	10.9106	15.0939	19.6218	0
RFX3-AS1	82.9648	-1.00356	0.197981	-5.06896	3.9999e-07	7.68471e-06	1.7073	1.86724	1.88905	2.03462	3.95369	3.24998	4.8446	3.55172	0
RFX4	406.222	-2.07787	0.36023	-5.76816	8.01402e-09	2.52991e-07	3.83444	3.93557	4.00034	6.17058	13.0338	25.9003	11.3974	28.7922	0
RGS2	2047.23	1.10988	0.243768	4.55301	5.28833e-06	7.09552e-05	150.551	115.511	130.715	53.0003	45.6014	69.2113	51.1063	50.1608	0
RGS8	1787.36	1.7196	0.323113	5.32198	1.02645e-07	2.40807e-06	79.6555	79.8893	83.5627	85.4208	18.9643	45.8645	18.5383	20.3787	0
RHBDD1	796.708	-1.04245	0.208781	-4.99302	5.94413e-07	1.08344e-05	15.7296	15.8859	13.2604	15.5432	34.8796	18.7703	43.7694	32.2275	0
RHBDF1	238.978	-1.14026	0.251522	-4.53345	5.80286e-06	7.66761e-05	2.54696	2.41305	1.92609	3.40216	5.62898	4.01273	5.71271	8.32617	0
RHCE	138.461	-1.30878	0.367246	-3.56376	0.000365578	0.00239909	1.28747	2.01088	1.14825	3.26874	7.23726	2.45406	6.49681	3.78462	0
RHEBL1	51.4825	-1.37364	0.289748	-4.7408	2.12879e-06	3.23932e-05	0.811669	0.775624	1.11121	0.96728	2.21138	3.01784	2.94036	1.65941	0
RHOC	831.568	-1.23216	0.253152	-4.86728	1.13145e-06	1.88671e-05	10.4677	9.1064	7.59324	14.8094	22.2144	18.4386	26.1552	36.3324	0
RHPN2	267.737	-1.50201	0.190481	-7.88536	3.13638e-15	3.92375e-13	3.63852	2.75777	3.11138	5.03653	11.6935	8.29076	12.4055	10.5678	0
RILPL2	175.785	-1.07007	0.293421	-3.64687	0.000265454	0.00185228	2.99478	3.38976	2.70393	3.16867	6.70116	3.81375	7.2809	9.02487	0
RINL	62.3854	-1.25382	0.45289	-2.76848	0.00563188	0.0210866	1.11954	1.6087	1.37049	0.900571	4.18823	1.75764	4.53656	1.89231	0
RIOX2	248.017	-1.1184	0.189159	-5.91248	3.36988e-09	1.18574e-07	3.16271	3.61958	3.92626	3.76906	7.4718	7.79331	7.2249	10.1894	0
RIPOR2	2079.93	1.89504	0.332661	5.69662	1.22209e-08	3.67284e-07	136.78	166.673	140.827	116.941	46.9416	48.816	47.2979	13.4208	0
RN7SL471P	58.282	-4.10459	0.786825	-5.21665	1.82189e-07	3.85242e-06	0.447817	0.0861804	0.185201	0.200127	2.34541	1.12754	5.48868	7.65658	0
RNF175	165.202	-2.23741	0.2632	-8.50079	1.8831e-17	3.20495e-15	2.49098	3.07377	1.62977	1.66772	8.27594	12.0713	10.1093	13.1297	0
RNF32	81.7175	-1.21524	0.200718	-6.05447	1.40877e-09	5.48721e-08	1.51138	1.29271	1.44457	1.03399	3.41759	2.91835	3.75247	2.67835	0
RNLS	37.9606	-1.84164	0.358135	-5.1423	2.71394e-07	5.46909e-06	0.335863	0.402175	0.407442	0.366899	1.20621	1.82397	1.23215	1.36829	0
ROBO3	1096.84	1.14223	0.31155	3.66627	0.000246112	0.00174372	51.0232	57.1089	50.8932	64.4075	32.3666	31.2064	28.3955	13.3917	0
RPL23AP53	99.0464	1.29428	0.25131	5.15012	2.60324e-07	5.2937e-06	4.50616	3.61958	4.07442	4.36944	1.1392	2.12243	1.98825	1.77586	0
RPL9	1414.62	-2.36038	0.187771	-12.5705	3.06711e-36	2.40124e-33	15.8135	14.7943	14.2234	12.4746	73.2102	54.3874	96.836	81.9225	0
RPP25	479.927	1.32894	0.20655	6.43399	1.24301e-10	6.57533e-09	34.6499	32.0304	32.0768	15.0429	11.2244	12.1708	12.9096	10.6843	0
RPRM	333.522	-2.0615	0.445427	-4.62813	3.68982e-06	5.26665e-05	3.89041	3.36104	3.00026	4.8364	8.14191	38.8008	8.62507	9.95646	0
RPS28	419.261	1.41761	0.230191	6.1584	7.34832e-10	3.11816e-08	20.1518	17.1786	14.3716	13.6753	5.42794	9.81626	5.34866	4.86178	0
RPS4XP22	91.4025	2.03097	0.371897	5.46111	4.7316e-08	1.22459e-06	4.36622	2.81523	3.07434	3.26874	0.40207	1.59183	0.560069	0.902487	0
RRAD	58.8392	-1.11252	0.444954	-2.50032	0.0124083	0.039055	0.615749	1.00544	0.666724	0.833862	2.3119	0.729587	2.29628	1.68852	0
RRAS	146.817	-1.50327	0.282151	-5.3279	9.93549e-08	2.34292e-06	1.87524	1.89597	1.62977	2.90184	5.22691	4.07905	7.53293	7.7148	0
RREB1	203.633	-2.37176	0.455856	-5.20288	1.96226e-07	4.12971e-06	0.699715	1.29271	1.03713	3.26874	6.19858	4.04589	6.74884	17.2346	0
RRP12	1119.21	-1.05547	0.186511	-5.65902	1.52242e-08	4.48926e-07	18.1646	21.4015	17.7423	23.2481	53.1737	28.4207	51.3864	41.5435	0
RSPH1	33.0919	-1.41293	0.353368	-3.99846	6.37548e-05	0.000583103	0.475806	0.373449	0.666724	0.533672	1.64178	1.49234	1.37217	1.13539	0
RUNX1T1	2645.26	1.15499	0.286141	4.03643	5.4271e-05	0.000510683	120.099	143.146	127.529	138.755	64.5322	97.5325	59.9834	24.9494	0
RWDD2B	350.303	-1.37449	0.106549	-12.9001	4.49517e-38	3.9103e-35	6.77324	7.26788	6.70428	6.27064	19.3999	16.8137	19.5464	17.1764	0
RYR1	343.887	-2.84584	0.333947	-8.52181	1.57073e-17	2.76343e-15	2.2111	3.18868	2.18537	2.46823	25.0623	10.1479	22.5988	17.4384	0
RYR3	300.886	1.49989	0.528512	2.83795	0.00454046	0.0177116	23.6783	18.5862	25.0021	3.50222	3.08253	15.5535	3.33241	3.87196	0
S100A6	100.41	-3.42975	0.386562	-8.87245	7.15539e-19	1.5561e-16	0.643737	0.574536	0.814884	0.466963	5.36093	6.96424	6.80484	8.82108	0
S1PR3	98.1515	-1.15228	0.451583	-2.55166	0.0107213	0.0347852	2.37903	1.89597	2.07425	1.60101	3.35058	5.86986	3.72446	5.44403	0
SAPCD2	475.817	-1.36131	0.248513	-5.47782	4.30608e-08	1.13129e-06	4.78605	7.03807	6.22275	9.00571	17.222	12.005	14.4218	28.9378	0
SARDH	166.933	-1.11767	0.329358	-3.3935	0.000690055	0.00399589	3.21869	3.1025	2.59281	4.53621	8.57749	3.48212	8.48505	9.95646	0
SATB1	2418.64	1.00695	0.190037	5.2987	1.16632e-07	2.68563e-06	121.275	156.331	128.085	140.222	60.478	69.2444	53.4306	99.8267	0
SATB1-AS1	19.8941	2.15648	0.565562	3.81298	0.000137302	0.00108689	2.23909	2.18324	1.55569	1.53431	0.134023	0.961728	0.224028	0.436687	0
SCML1	261.087	-1.62724	0.277593	-5.86195	4.57453e-09	1.55803e-07	3.86242	4.62502	3.29658	4.70298	18.1602	7.66066	17.6422	9.60711	0
SCN5A	49.4408	-2.43716	0.674798	-3.61169	0.000304213	0.00206743	0.559772	0.517083	0.629683	0.667089	1.60828	1.72448	2.10026	8.00593	0
SCPEP1	380.735	-1.58166	0.286161	-5.52719	3.25401e-08	8.73951e-07	3.69449	4.68247	5.03747	7.37134	19.5339	8.19127	19.4064	17.8459	0
SCRT2	162.36	1.69359	0.268449	6.30882	2.81176e-10	1.38014e-08	7.1091	9.82457	8.85261	6.7376	3.04903	3.78059	2.21227	1.42651	0
SDC4	162.097	-3.53506	0.609326	-5.80159	6.5689e-09	2.12074e-07	0.251897	0.402175	0.0740804	0.600381	2.2784	1.7908	2.35229	9.78179	0
SEC14L5	104.922	-1.25281	0.344101	-3.64081	0.000271782	0.00188772	1.09155	0.919258	1.40753	2.76842	4.15472	3.97956	3.58444	3.66817	0
SEC24D	924.136	-1.45352	0.27523	-5.28109	1.2842e-07	2.90159e-06	10.9995	12.9845	12.4085	18.9453	54.648	19.7983	50.6023	33.2464	0
SELENBP1	77.5897	-2.53693	0.679895	-3.73136	0.000190452	0.00142344	0.475806	0.545809	0.296322	0.733798	1.40724	1.69131	1.00813	8.38439	0
SELENOM	489.828	-1.28501	0.353564	-3.63445	0.000278569	0.00192661	12.7908	10.7438	8.66741	6.77096	23.7221	14.0943	34.1082	26.8126	0
SEMA3D	310.681	2.4934	0.547995	4.55004	5.36362e-06	7.17195e-05	28.0725	26.8596	30.9656	12.2411	1.50776	6.69893	1.51219	8.38439	0
SERPINF1	484.757	-1.97908	0.374359	-5.28659	1.24618e-07	2.83615e-06	3.16271	4.65374	3.51882	5.5702	17.6241	11.8724	16.13	23.9596	0
SERPINH1	1857.46	-1.98983	0.309982	-6.41918	1.37011e-10	7.12732e-09	11.2514	11.6918	11.2973	24.4822	54.2794	37.0763	53.8227	99.5064	0
SERTM1	110.383	-2.12257	0.679962	-3.1216	0.00179869	0.00864716	1.42742	1.26398	1.03713	0.400254	2.24489	13.0331	2.15627	1.13539	0
SEZ6L	550.43	-1.9789	0.344541	-5.74358	9.26974e-09	2.86849e-07	4.84203	5.02719	5.44491	2.83513	19.0983	24.4743	18.3143	12.3146	0
SFRP1	1059	-1.53787	0.334665	-4.59523	4.32264e-06	6.00114e-05	24.6859	21.2004	28.4839	19.0454	51.2974	90.3693	45.0016	95.7509	0
SGK2	41.6754	-1.73083	0.454403	-3.80902	0.000139518	0.00109777	0.335863	0.746897	0.555603	0.466963	2.61345	1.12754	1.40017	2.12521	0
SH2D5	847.261	-1.26518	0.307366	-4.11621	3.85145e-05	0.000383395	13.3785	17.6383	13.0011	13.742	52.135	26.5636	47.0738	18.4864	0
SH3BP5	862.049	1.13059	0.298656	3.78559	0.000153347	0.00118536	45.5374	40.0165	47.4485	29.4854	16.3843	33.1962	14.0857	13.3626	0
SHC1	1872.09	-1.01241	0.229072	-4.41962	9.88755e-06	0.000119922	28.7443	35.5925	26.4097	39.3249	76.5273	42.2829	70.4847	84.4844	0
SHH	3702.27	-1.88858	0.371559	-5.08285	3.71812e-07	7.21416e-06	36.3012	44.0957	40.8183	79.6838	136.905	213.902	129.376	298.869	0
SHISA2	408.598	-1.32009	0.260293	-5.07156	3.94558e-07	7.59901e-06	7.1091	8.56059	6.96356	11.4072	15.2451	30.0789	14.2818	29.0834	0
SHISA9	318.667	2.00913	0.505924	3.97121	7.15078e-05	0.000641377	18.0526	22.8378	18.8905	10.7735	2.41242	11.7729	2.21227	1.71764	0
SHOX2	2657.55	3.25671	0.623574	5.22266	1.7637e-07	3.78302e-06	67.6204	98.3319	66.2279	153.764	11.1909	15.3545	12.2655	3.28971	0
SHROOM1	129.403	-1.05916	0.203132	-5.21413	1.84686e-07	3.89732e-06	2.6869	3.44722	2.18537	2.10133	5.49495	6.9974	4.39655	5.79338	0
SHTN1	3333.52	1.23911	0.120741	10.2626	1.0389e-24	4.17104e-22	213.245	213.756	237.242	218.639	91.7724	88.6448	85.1026	124.339	0
SIGIRR	149.123	-1.01194	0.303012	-3.33961	0.000838971	0.00467995	5.03795	4.59629	3.2225	3.83576	7.27076	6.66577	7.2809	13.8866	0
SIM2	525.539	1.12307	0.284241	3.95114	7.77795e-05	0.000686125	14.9179	14.6794	16.1495	28.5848	5.89702	12.5025	6.60882	10.6843	0
SIRPA	186.336	-1.55899	0.237105	-6.57512	4.86128e-11	2.73806e-09	4.31024	3.56212	3.7781	2.00127	8.81203	11.4744	8.00899	13.5664	0
SIX3-AS1	86.2589	1.26569	0.400673	3.15892	0.00158357	0.00780717	7.19307	5.65918	6.70428	2.93519	1.97684	2.65304	1.51219	3.58083	0
Six3os1_2	28.2846	1.65263	0.414612	3.98598	6.7203e-05	0.000608949	2.12713	2.01088	1.88905	1.23412	0.301552	0.596935	0.448056	1.04805	0
Six3os1_5	19.683	1.77715	0.544977	3.26096	0.00111034	0.00585105	1.48339	1.43634	1.59273	1.03399	0.167529	0.265304	0.196024	1.04805	0
SIX4	87.9557	-1.7214	0.395289	-4.35478	1.33199e-05	0.000155645	0.671726	0.603263	0.592643	1.03399	2.3119	0.895402	2.4083	4.36687	0
SIX5	92.9643	-2.94291	0.496654	-5.92548	3.11391e-09	1.10561e-07	0.19592	0.373449	0.333362	1.00063	2.81449	2.02295	2.4363	8.00593	0
SLC12A4	579.682	-1.49162	0.252122	-5.91628	3.29311e-09	1.16396e-07	6.49335	7.32534	6.07459	10.7401	22.2814	13.5637	21.0026	33.2173	0
SLC15A2	50.8336	-1.90297	0.354613	-5.36631	8.03642e-08	1.95699e-06	0.755692	0.373449	1.00009	0.466963	2.01035	4.17854	2.15627	1.68852	0
SLC18A1	82.352	-1.05136	0.306363	-3.43177	0.000599664	0.00357424	0.78368	0.459629	0.851925	0.466963	1.34023	1.09438	1.42818	1.6303	0
SLC1A5	821.995	-1.97558	0.351397	-5.62209	1.88666e-08	5.41049e-07	6.57732	8.96277	6.48203	12.3745	45.5009	12.204	44.8616	38.836	0
SLC1A6	370.635	-1.73836	0.724409	-2.3997	0.0164085	0.048376	8.25663	7.46897	6.85244	3.16867	21.2762	31.0738	19.2944	17.3219	0
SLC22A18	176.73	-1.4324	0.198827	-7.20427	5.83568e-13	4.88637e-11	2.77087	4.05048	3.00026	3.50222	9.88421	7.72699	9.35316	10.4805	0
SLC25A43	47.2174	-1.8867	0.349968	-5.39105	7.00467e-08	1.74806e-06	0.39184	0.545809	0.370402	0.466963	1.80931	1.22703	1.37217	2.44545	0
SLC29A1	1113.15	-1.25062	0.136387	-9.16965	4.74559e-20	1.17947e-17	16.9611	20.3386	17.5571	22.5143	54.648	38.038	49.6782	49.5203	0
SLC2A10	88.8372	-2.06646	0.38976	-5.30189	1.14607e-07	2.65768e-06	0.58776	0.689444	0.703764	0.833862	2.41242	1.89029	2.35229	5.61871	0
SLC2A12	109.248	-1.34457	0.328165	-4.09724	4.18102e-05	0.000410447	1.06357	1.20653	1.51865	2.30146	3.4511	3.28314	3.61245	5.76427	0
SLC2A1-AS1	40.4915	-2.58748	0.475459	-5.44206	5.26687e-08	1.35194e-06	0.335863	0.459629	0.296322	0.667089	2.04385	1.82397	2.77234	4.39598	0
SLC30A10	218.217	1.08895	0.298823	3.64413	0.000268296	0.00186693	9.18026	13.4729	11.1861	11.3405	6.46662	6.3673	7.2529	1.97965	0
SLC30A8	197.423	-1.6253	0.507288	-3.2039	0.0013558	0.00688585	4.70208	4.94101	4.44482	3.40216	7.57231	35.4513	6.77684	6.05539	0
SLC35D2	265.288	-1.18973	0.311907	-3.81438	0.000136524	0.00108347	4.33823	3.13122	2.8521	5.80368	8.0414	5.30609	8.20502	16.9726	0
SLC38A4	28.391	2.84253	0.519031	5.47662	4.33531e-08	1.13573e-06	1.76328	2.61414	1.44457	3.06861	0.301552	0.630098	0.140017	0.2329	0
SLC39A11	291.641	-1.03122	0.200441	-5.14476	2.67869e-07	5.41899e-06	5.76565	5.71664	5.48195	6.17058	13.9719	7.6275	13.4417	14.236	0
SLC46A3	100.414	-1.07986	0.285953	-3.77636	0.000159135	0.00121975	2.77087	2.81523	2.92618	1.80114	7.03622	4.90813	6.69283	4.01752	0
SLC6A1	831.324	1.41354	0.308104	4.58786	4.47804e-06	6.18597e-05	55.9212	77.3613	56.1529	35.8227	25.2299	28.7855	24.111	9.37422	0
SLC7A2	100.77	-3.17015	0.533749	-5.9394	2.8606e-09	1.02732e-07	0.559772	0.488356	0.444482	0.266836	4.12122	2.58672	3.30441	6.52119	0
SLC7A4	81.7481	-1.10755	0.273513	-4.04933	5.13636e-05	0.00048993	2.15512	3.1025	1.81497	1.43424	4.28874	5.50506	5.37667	3.90107	0
SLC9A3R1	961.463	-1.21596	0.327117	-3.71721	0.000201437	0.00149271	11.3074	14.9954	10.2231	33.9882	42.2508	29.4488	40.8011	59.4477	0
SLCO1A2	130.444	-2.71396	0.492054	-5.51557	3.47644e-08	9.28911e-07	1.31546	2.01088	1.44457	1.4676	11.258	7.95913	11.1454	12.2272	0
SLCO4A1	191.068	-1.19788	0.176268	-6.7958	1.0771e-11	6.63986e-10	3.6665	4.10793	2.92618	2.83513	7.67283	9.153	8.037	7.54013	0
SLFN5	161.978	-1.16734	0.29237	-3.9927	6.53253e-05	0.000594688	2.2111	1.9247	1.92609	2.40152	4.15472	3.44896	3.38842	8.85019	0
SLIT3	501.601	2.08008	0.419818	4.95472	7.24334e-07	1.27291e-05	36.1892	37.9194	34.9289	33.2544	6.16507	19.0024	5.06863	4.68711	0
SMAD3	238.879	-2.18627	0.417789	-5.23295	1.6683e-07	3.60805e-06	1.2315	1.20653	1.29641	2.2681	3.04903	7.52801	3.38842	14.6145	0
SMCO4	86.1135	-1.35547	0.306554	-4.42164	9.79548e-06	0.000119082	1.31546	1.40761	0.851925	1.56766	3.85317	1.82397	4.36854	3.69728	0
SMIM1	40.7907	-1.20091	0.354117	-3.39128	0.000695677	0.00401804	0.727703	0.947985	0.555603	0.800507	1.84282	1.16071	1.48418	2.7948	0
SMPD3	3498.67	-1.20511	0.141519	-8.51552	1.65847e-17	2.88537e-15	53.5981	56.1609	56.9308	55.9021	143.706	159.05	129.768	101.428	0
SMTNL2	124.873	-1.63296	0.189535	-8.61561	6.95691e-18	1.28155e-15	2.09914	2.01088	1.44457	1.30082	6.39961	5.14027	5.12464	5.64782	0
SNCG	1177.97	-2.0054	0.25416	-7.89029	3.01487e-15	3.807e-13	11.6153	10.6864	7.51916	19.2789	41.3127	50.3083	61.6076	52.8974	0
SNHG15	526.99	-1.02107	0.221827	-4.603	4.16446e-06	5.84817e-05	13.2666	12.726	9.88973	11.107	26.2351	18.2397	32.428	22.3584	0
SNHG18	56.4839	-1.37949	0.37167	-3.71159	0.00020596	0.00151904	0.39184	0.746897	0.629683	0.933925	1.94334	1.32652	1.96024	2.06699	0
SNORD116-18	77.9113	-1.86542	0.407843	-4.57386	4.7882e-06	6.52535e-05	0.923623	1.20653	0.814884	1.03399	4.35576	1.85713	4.59257	4.30865	0
SNTB1	74.2598	-2.05688	0.567567	-3.62402	0.000290056	0.00198859	0.951612	0.315995	1.11121	0.633735	2.34541	6.9974	2.12826	1.54296	0
SNTG2	42.052	-1.31543	0.390962	-3.36461	0.000766526	0.00435496	1.17552	0.947985	0.963045	0.733798	2.8815	2.91835	3.13639	0.960711	1
SOX13	772.559	-1.36551	0.232153	-5.88194	4.05485e-09	1.3954e-07	13.8264	14.0474	12.3344	18.7119	31.1939	37.5406	26.8553	63.0285	0
SOX14	153.639	2.99654	0.435276	6.88422	5.81053e-12	3.95571e-10	12.6229	19.3044	11.7788	10.9069	2.41242	1.32652	2.85635	0.494912	0
SOX21	876.152	-1.57028	0.432576	-3.63007	0.000283347	0.00195361	9.96394	13.358	9.44525	13.7754	31.9981	15.3213	27.8635	69.2586	0
SOX21-AS1	643.707	-1.39751	0.371559	-3.76121	0.000169095	0.00128218	9.48813	9.73839	9.29709	12.1077	24.4592	15.8188	23.4389	48.1811	0
SP8	1390.24	2.71087	0.32543	8.33013	8.07552e-17	1.25194e-14	167.959	154.751	184.608	87.8557	13.2348	43.8415	13.4137	23.7849	0
SPAG4	151.71	-1.14344	0.196997	-5.80437	6.46089e-09	2.09233e-07	3.58254	3.82067	3.14842	2.60165	6.70116	7.19638	7.02887	9.3451	0
SPARCL1	1115.48	-2.00772	0.608658	-3.2986	0.000971692	0.00527009	3.80645	3.13122	5.44491	1.66772	4.95886	13.6963	5.20865	35.0223	0
SPATA18	154.598	-1.44903	0.376125	-3.85253	0.000116905	0.00095266	2.54696	2.72905	2.44465	4.50285	9.48215	4.70915	10.3893	10.3058	0
SPATC1L	152.287	-1.41709	0.166174	-8.52776	1.49206e-17	2.65485e-15	2.51897	3.07377	2.59281	1.86785	7.23726	5.77037	7.70096	7.249	0
SPC24	166.356	-2.89155	0.92029	-3.142	0.001678	0.00819529	0.643737	0.517083	1.00009	1.70108	1.1392	2.91835	1.23215	24.9494	0
SPEF1	44.5811	-1.29971	0.499504	-2.602	0.00926821	0.031122	0.727703	1.14907	0.629683	0.667089	1.84282	2.68621	1.70821	1.89231	0
SPICE1	707.497	-1.0757	0.179105	-6.00599	1.90165e-09	7.15769e-08	10.9715	13.6452	12.6677	17.7779	33.3383	21.0254	31.1399	35.6046	0
SPINT1	61.1685	-1.52187	0.413417	-3.6812	0.000232141	0.0016666	0.559772	0.775624	0.481523	0.266836	1.97684	1.2602	1.87623	1.13539	0
SPON1	1914.72	-3.26538	0.545421	-5.98689	2.13892e-09	7.95515e-08	11.8392	16.6328	12.001	13.8088	98.6746	257.975	93.4196	91.4423	0
SPON2	188.273	1.23814	0.229557	5.39359	6.90635e-08	1.72747e-06	8.8164	8.93404	8.25996	9.97299	3.4846	3.64793	2.63233	6.14273	0
SPR	45.0095	-2.13816	0.369919	-5.78008	7.46635e-09	2.38588e-07	0.19592	0.402175	0.481523	0.433608	1.7088	1.32652	1.70821	2.0961	0
SPSB1	229.191	-1.10737	0.125786	-8.80358	1.32519e-18	2.69479e-16	3.63852	4.76865	4.5189	4.40279	10.5208	9.98207	8.62507	9.69445	0
SPTY2D1	1185.83	-1.33859	0.272958	-4.90399	9.39079e-07	1.59654e-05	19.4241	17.7532	20.7425	19.0454	68.888	22.4182	67.4044	44.1927	0
SRGAP2B	55.0315	1.19322	0.252485	4.72589	2.29107e-06	3.46605e-05	1.67932	2.26942	2.8521	2.46823	0.871151	1.45917	0.980122	0.902487	0
SRMS	48.2879	-1.14534	0.312496	-3.66515	0.000247198	0.00175062	0.643737	0.517083	1.03713	0.867216	2.11087	1.7908	1.93224	1.1645	0
SRPRA	1657.74	-1.02137	0.249084	-4.10049	4.12277e-05	0.000406002	26.6451	28.2672	28.0394	39.7252	79.2412	32.6656	83.9544	64.2512	0
SSH3	70.7349	-1.01723	0.345494	-2.94427	0.00323713	0.0135433	1.14753	1.12035	1.48161	1.00063	2.57995	1.65815	2.74434	2.99858	0
SSPO	354.47	-1.34084	0.173568	-7.72519	1.11689e-14	1.28591e-12	4.14231	5.86027	3.0373	4.86975	12.3301	10.0816	11.9295	13.0133	0
SST	3572.16	2.86185	0.240905	11.8796	1.51148e-32	9.86115e-30	403.343	467.299	338.659	242.02	35.1811	54.1884	45.6177	72.228	0
SSTR2	418.501	1.15937	0.305032	3.80082	0.00014422	0.00112899	21.2993	17.2361	22.2241	7.63817	7.97438	11.6402	7.70096	4.4251	0
ST6GAL2	2422.44	1.49569	0.262953	5.68805	1.28501e-08	3.85453e-07	162.222	155.01	162.162	95.5606	44.8978	85.03	43.5734	37.9044	0
ST8SIA4	4047.52	1.07714	0.202372	5.32257	1.02314e-07	2.40546e-06	208.795	209.936	226.13	200.093	96.2287	139.749	95.9119	84.6299	0
ST8SIA5	73.2865	2.9797	0.467253	6.37705	1.80532e-10	9.23783e-09	6.68927	7.32534	7.14876	4.06925	0.469081	1.82397	0.252031	0.786037	0
STAG3L5P	455.552	1.51911	0.239402	6.34542	2.21815e-10	1.12038e-08	22.6708	27.2043	22.113	16.3437	6.63415	12.7346	5.18064	7.45279	0
STARD13	141.932	1.98144	0.323844	6.11851	9.44526e-10	3.89194e-08	10.2998	9.30749	9.70453	4.76969	1.94334	1.09438	1.87623	4.04663	0
STAT5A	137.149	-1.2681	0.351094	-3.61186	0.000304007	0.00206693	3.02277	3.47594	2.92618	2.50159	9.71669	5.04078	7.47693	7.65658	0
STAT6	511.306	-1.83145	0.390079	-4.69507	2.66516e-06	3.9518e-05	5.42979	7.64133	5.48195	7.77159	31.3614	11.5739	29.8797	24.862	0
STK17B	137.173	-1.19234	0.444219	-2.68413	0.00727188	0.0257434	0.811669	1.20653	1.22233	3.46887	3.4846	1.75764	3.1924	7.65658	0
STK26	751.573	-2.50781	0.320351	-7.82834	4.94341e-15	5.9087e-13	3.1907	4.16539	3.9633	9.73951	37.3255	22.3851	37.0486	28.6758	0
STK3	160.008	-1.27442	0.345872	-3.68466	0.000229012	0.00164943	2.74288	1.69488	1.51865	2.96855	4.6238	2.85202	4.42455	10.7134	0
STK32B	196.64	-1.79185	0.475554	-3.76792	0.000164611	0.00125437	2.79886	2.01088	2.8521	1.66772	8.47697	13.2984	9.26915	2.47456	0
STN1	532.919	-1.03614	0.227839	-4.54766	5.42461e-06	7.24113e-05	9.20824	9.5373	7.81548	13.6086	25.1294	12.204	25.7352	22.9697	0
STOM	70.0253	-1.46508	0.231882	-6.31823	2.64572e-10	1.31097e-08	0.643737	0.833078	0.777844	0.833862	2.64696	1.62499	2.07226	2.50367	0
STON1	232.402	-1.06162	0.271395	-3.91171	9.16443e-05	0.000781147	2.463	3.61958	2.48169	4.56956	5.62898	6.76526	4.92861	11.2956	0
STRA6	572.825	-1.69077	0.341794	-4.94674	7.54648e-07	1.31878e-05	6.29743	7.78497	5.25971	14.2757	26.8047	15.9514	26.2953	44.7168	0
SUCLG2	145.468	-1.26862	0.430244	-2.9486	0.00319215	0.0134146	2.463	1.75234	1.29641	3.16867	3.92018	2.58672	3.80847	11.6159	0
SULF1	3269.81	-3.82295	0.605274	-6.31607	2.68302e-10	1.32526e-08	13.3506	14.191	15.0013	26.4167	181.065	363.235	181.014	295.171	0
SUMF1	546.993	-1.03177	0.377621	-2.73229	0.00628952	0.023015	17.8847	12.5823	13.1122	12.5746	24.0907	17.079	44.6095	33.8578	0
SVIL-AS1	244.034	3.30159	0.513551	6.42894	1.28497e-10	6.75184e-09	8.95635	9.88202	9.81565	7.57147	0.40207	2.38774	0.336042	0.698699	0
SYN2	60.7356	-1.70039	0.438959	-3.87369	0.000107198	0.0008881	1.03558	0.689444	0.407442	0.466963	1.87633	4.41068	1.37217	1.19361	0
SYN3	211.789	-2.01589	0.297143	-6.78423	1.16709e-11	7.11065e-10	3.47058	3.33231	3.62994	2.56829	15.7142	13.6632	14.3378	10.9463	0
SYNDIG1L	177.659	-1.61094	0.370881	-4.34354	1.40203e-05	0.000162495	3.16271	2.49923	1.96313	1.53431	9.75019	8.72188	7.70096	2.91125	0
SYNPO2	50.7331	-1.16109	0.305673	-3.79847	0.00014559	0.00113755	0.951612	0.775624	1.37049	0.900571	1.7423	1.82397	2.21227	3.46438	0
SYT9	269.116	-1.52957	0.182703	-8.37192	5.66875e-17	8.96578e-15	4.31024	4.13666	3.88922	2.635	12.2631	10.977	12.1815	9.578	0
SYTL1	262.977	-2.16704	0.501725	-4.31917	1.56614e-05	0.000177572	1.93121	3.30358	2.22241	3.96918	17.2555	5.73721	16.6901	13.8866	0
SYTL2	394.161	2.64345	0.370543	7.13398	9.75044e-13	7.78941e-11	35.9094	28.6406	34.7437	21.3135	3.11604	9.25249	2.96837	4.71622	0
SYTL5	296.294	2.25584	0.364566	6.18775	6.10273e-10	2.65435e-08	25.9174	31.9729	27.0764	22.2141	5.72949	9.65044	5.74071	2.15432	0
TACC3	152.267	-1.58876	0.503606	-3.15476	0.0016063	0.00790676	2.01518	2.01088	2.00017	2.50159	2.71397	4.64283	2.68833	16.7979	0
TAF4B	99.8597	-1.82372	0.367785	-4.95865	7.09833e-07	1.25023e-05	0.9796	1.29271	1.00009	1.56766	5.1599	1.55866	4.98462	6.17184	0
TAGLN2	1072.03	-1.50185	0.309492	-4.85264	1.21832e-06	2.00211e-05	6.26944	6.86571	4.48186	15.0762	26.3691	16.4489	27.2754	26.9581	0
TAL1	350.695	3.03659	0.399935	7.59271	3.13282e-14	3.35984e-12	24.2381	32.7198	26.0022	13.075	4.85834	1.49234	4.11651	1.65941	0
TAL2	74.0731	-1.11469	0.284244	-3.9216	8.79635e-05	0.000755147	0.9796	1.63743	1.07417	0.900571	2.2784	1.7908	2.3803	3.90107	0
TBX10	31.8562	1.17403	0.255477	4.59543	4.31861e-06	6.00114e-05	1.73529	2.15451	1.70385	1.53431	1.00517	0.663261	0.840104	0.786037	0
TCEAL2	479.406	1.47269	0.411425	3.57948	0.000344273	0.00228416	30.5076	27.865	30.1507	13.642	9.08008	17.4106	9.21314	2.38722	0
TCF4	3782.01	1.47557	0.259828	5.67902	1.35469e-08	4.04032e-07	217.023	259.058	232.168	205.73	92.8111	62.9103	91.6554	94.6446	0
TESC	89.6927	-1.21224	0.457186	-2.65153	0.00801288	0.0277027	0.951612	1.09162	0.963045	1.63437	1.47426	1.55866	2.4363	5.76427	0
TESMIN	77.1116	-2.01445	0.323338	-6.23016	4.65954e-10	2.09052e-08	0.951612	1.23525	1.07417	0.767153	5.62898	2.91835	5.37667	2.99858	0
TEX15	109.727	-1.27756	0.36327	-3.51684	0.000436709	0.00276506	1.59535	2.38433	1.85201	1.60101	3.61863	4.44385	3.72446	6.95788	0
TEX30	103.587	-1.16266	0.166127	-6.99861	2.58513e-12	1.91839e-10	1.84725	1.66616	1.37049	1.76779	3.28357	3.78059	4.25653	4.22131	0
TGDS	370.364	-1.25121	0.232558	-5.38021	7.43985e-08	1.84325e-06	5.84961	6.06136	4.96339	7.07115	17.9926	8.42341	18.7343	14.2942	0
TGFB1	111.81	-1.27232	0.261972	-4.85669	1.19366e-06	1.96948e-05	1.39943	1.46507	1.37049	2.93519	4.38926	3.21681	4.36854	6.08451	0
TGFB3	170.859	1.16999	0.197344	5.92871	3.05317e-09	1.08899e-07	8.31261	8.38823	8.48221	6.43741	2.98202	5.27292	2.71634	3.66817	0
TGFBR3	137.497	-1.86458	0.311094	-5.99365	2.05189e-09	7.68623e-08	0.699715	0.804351	0.740804	1.93456	4.22173	2.95151	3.2204	5.47314	0
TGIF1	334.923	-1.90559	0.522642	-3.64607	0.000266279	0.00185554	1.59535	2.06833	1.25937	3.66899	3.71915	4.01273	3.52844	22.5622	0
TGIF2	400.184	-1.34935	0.53005	-2.5457	0.010906	0.0352458	2.99478	4.8261	3.48178	9.90628	7.60582	5.53823	7.36491	36.3615	0
THNSL2	255.256	-4.63122	0.265877	-17.4187	5.95309e-68	8.47396e-65	0.419829	0.545809	0.481523	0.266836	10.7219	7.19638	12.1815	14.236	0
THSD4	639.124	-1.50555	0.270594	-5.56386	2.63873e-08	7.26137e-07	8.06071	8.10096	8.1118	13.2751	35.1476	19.931	32.7081	23.5811	0
THSD4-AS1	102.931	1.68638	0.266263	6.33352	2.39635e-10	1.2065e-08	7.05312	9.13513	6.44499	5.5702	2.61345	1.89029	3.1924	1.3974	0
TIAM1	2107.37	1.22803	0.104252	11.7795	4.98125e-32	2.99986e-29	119.903	115.424	126.529	107.401	52.6711	57.969	54.0747	43.7269	0
TIAM2	418.215	1.06551	0.201663	5.28362	1.26657e-07	2.86589e-06	25.4976	22.2346	27.2986	14.0089	10.3868	13.9285	10.5573	9.31599	0
TIMP1	375.069	-1.44195	0.342331	-4.21214	2.52957e-05	0.000265759	4.45018	5.54427	4.1485	8.40533	15.4127	5.90302	18.4823	24.3089	0
TIMP3	528.994	-1.10618	0.296876	-3.72607	0.000194486	0.00145013	2.88282	4.25157	3.25954	6.53748	8.0414	10.778	7.16889	12.0817	0
TINCR	281.388	-1.65471	0.295496	-5.59976	2.14647e-08	5.99732e-07	3.41461	4.02175	3.55586	3.80241	15.3457	6.16833	14.8978	12.1108	0
TJP2	230.366	-1.22844	0.233299	-5.26551	1.39798e-07	3.11374e-06	2.85484	3.93557	3.62994	3.83576	8.51048	6.00251	7.02887	13.2462	0
TJP3	145.117	-2.35936	0.564328	-4.18083	2.90445e-05	0.000300382	1.45541	2.32687	1.48161	1.26747	13.2013	5.30609	9.80122	6.49208	0
TLCD1	50.1542	-1.36607	0.332841	-4.10428	4.05575e-05	0.00040041	0.531783	0.804351	0.888965	0.667089	1.7088	1.89029	1.98825	2.12521	0
TLCD2	68.3071	-1.13633	0.322976	-3.5183	0.000434318	0.00275549	1.31546	1.35016	0.851925	1.03399	2.57995	1.89029	2.57632	3.40616	0
TMCC3	284.403	1.23943	0.434424	2.85304	0.00433029	0.0170704	19.592	16.7765	21.8537	9.87292	4.55679	17.4769	5.29266	2.53278	0
TMEM131L	1306.42	1.06279	0.14807	7.17759	7.09496e-13	5.87793e-11	62.8344	68.6858	67.3761	74.5139	32.3666	34.788	31.2519	37.9918	0
TMEM132B	736.405	1.10462	0.306189	3.60763	0.000309011	0.00209368	39.7158	43.2339	38.8552	28.5848	18.5622	30.0789	16.8301	7.01611	0
TMEM132E	138.932	-3.52867	0.258529	-13.649	2.04545e-42	2.28769e-39	0.9796	1.1778	1.40753	0.700444	9.28111	15.653	10.9774	15.0803	0
TMEM144	62.988	-1.89255	0.450343	-4.20246	2.64028e-05	0.00027561	0.755692	0.545809	0.740804	0.867216	3.98719	1.45917	4.22852	1.57207	0
TMEM191B	61.1896	-2.71002	0.421921	-6.42307	1.33556e-10	6.99406e-09	0.755692	0.689444	0.888965	0.700444	5.42794	4.70915	5.32066	5.18202	0
TMEM38B	1531.19	-1.06791	0.18914	-5.64614	1.64094e-08	4.80561e-07	28.8562	32.3464	24.9281	29.5521	68.6534	36.5457	72.501	74.9937	0
TMEM42	167.045	-2.0538	0.18004	-11.4075	3.83646e-30	2.22486e-27	1.98719	2.44178	2.03721	1.56766	9.01306	6.49996	11.0334	8.1806	0
TMEM54	124.462	-1.53102	0.326173	-4.69389	2.68063e-06	3.96722e-05	2.26708	2.24069	1.59273	2.13469	6.70116	4.77548	8.26102	5.06557	0
TMEM97	3699.18	-1.21153	0.20846	-5.81181	6.18026e-09	2.01186e-07	56.313	61.9063	54.1157	116.44	179.96	154.175	176.338	189.493	0
TNC	726.822	-2.38426	0.422078	-5.64886	1.61516e-08	4.75378e-07	2.49098	2.01088	1.81497	3.20203	7.94088	24.5406	7.14089	12.1981	0
TNFAIP2	126.152	-1.11139	0.242719	-4.57893	4.67367e-06	6.4137e-05	2.51897	2.64287	2.25945	1.36753	5.02587	3.91324	4.0045	6.84143	0
TNFAIP8	96.2775	-1.27452	0.461446	-2.76201	0.00574471	0.0214265	0.867646	0.689444	0.963045	2.80178	2.2784	2.1556	2.12826	6.95788	0
TNFRSF19	2242.83	-1.99256	0.529686	-3.76177	0.000168712	0.00127989	6.18548	4.96974	5.37083	12.8415	13.0673	38.7344	13.2456	57.6427	0
TNFSF9	264.879	-1.38216	0.274552	-5.03423	4.79761e-07	8.96432e-06	6.01755	5.54427	4.88931	3.90247	15.0776	11.0765	16.9701	12.0526	0
TNNI3	101.968	-2.34169	0.335891	-6.97159	3.13379e-12	2.22031e-10	1.25949	0.976712	1.55569	0.500317	6.29909	4.04589	6.97286	5.24024	0
TNR	149.584	-1.63494	0.443473	-3.68667	0.000227205	0.00164095	2.463	1.80979	1.88905	1.76779	6.06455	12.4361	5.79672	1.28095	0
TNS3	293.42	-1.02162	0.366353	-2.78863	0.00529321	0.020039	2.77087	3.33231	3.48178	4.53621	4.48978	6.46679	3.72446	15.284	0
TNXB	482.744	-1.45475	0.252398	-5.76371	8.22852e-09	2.58201e-07	5.56973	7.38279	6.18571	8.23855	27.1732	11.4744	20.3585	19.2433	0
TOM1L1	203.608	-1.08591	0.276718	-3.92425	8.69997e-05	0.000748485	2.85484	3.2174	3.00026	3.30209	3.55162	6.56628	5.46068	11.7906	0
TOP2A	1288.08	-2.43549	0.784929	-3.10281	0.00191691	0.00910096	7.02513	6.72207	5.74123	17.1108	10.1188	24.9386	10.8373	163.03	0
TP53	818.013	-1.29546	0.369859	-3.50256	0.000460803	0.00289653	10.7756	10.7726	10.5935	16.4438	22.7504	12.7346	23.0189	66.4929	0
TPBG	704.239	-2.49799	0.411487	-6.07064	1.27403e-09	5.07603e-08	1.87524	1.43634	1.48161	0.767153	3.14955	15.255	3.27641	10.9754	0
TPPP3	905.054	-1.10859	0.29621	-3.74257	0.000182145	0.00136854	16.1494	16.0583	12.1121	29.8856	34.31	27.7906	39.8209	65.7651	0
TPX2	493.262	-2.48234	0.672613	-3.69059	0.000223731	0.00162259	3.10673	2.70032	2.70393	6.87102	9.34812	7.85964	8.48505	64.9208	0
TRAF1	80.3321	-1.6531	0.28367	-5.82756	5.62431e-09	1.86185e-07	1.53937	1.86724	1.62977	1.06734	5.26041	3.91324	5.26465	5.53137	0
TRAPPC12-AS1	48.2755	1.18503	0.241629	4.90434	9.37397e-07	1.59541e-05	2.82685	2.95886	2.25945	1.73443	1.1392	1.39285	0.924115	1.04805	0
TRBV26OR9-2	33.4631	1.54289	0.3175	4.8595	1.1768e-06	1.94988e-05	1.84725	1.26398	2.29649	1.86785	0.737128	0.696424	0.64408	0.524024	0
TRIM47	76.9442	-1.63923	0.382343	-4.28734	1.80828e-05	0.000200382	1.39943	1.57997	2.03721	0.733798	5.86352	4.77548	5.01262	2.91125	0
TRIM56	254.589	-2.18914	0.51719	-4.23276	2.30836e-05	0.000246719	1.45541	1.80979	1.51865	3.86912	9.51565	2.38774	7.89698	21.6597	0
TRIM58	79.4606	-1.07609	0.381573	-2.82014	0.00480032	0.0184949	0.923623	1.14907	1.14825	1.20076	2.3119	3.18365	1.87623	2.329	0
TRIP10	318.095	-1.15521	0.222314	-5.19628	2.03314e-07	4.25601e-06	5.31783	4.88356	4.63002	5.87039	11.9616	7.06373	12.6576	16.4194	0
TRIP13	128.293	-1.17327	0.449635	-2.60938	0.00907061	0.0305896	1.76328	1.69488	1.59273	1.80114	1.7088	3.34947	1.68021	9.40333	0
TRMO	234.914	1.05108	0.152813	6.8782	6.06137e-12	4.05932e-10	10.4397	9.65221	8.48221	9.80622	4.69081	5.23976	5.09663	4.27953	0
TROAP	83.2338	-1.96533	0.645371	-3.04527	0.0023247	0.0105477	0.531783	0.804351	0.740804	1.60101	0.971669	2.38774	1.03613	10.6843	0
TRPC5	99.2835	2.03831	0.39503	5.15989	2.47101e-07	5.06428e-06	6.01755	8.2446	6.77836	6.90438	1.37374	2.98467	1.03613	1.68852	0
TSSC2	99.6283	-1.53877	0.294804	-5.21965	1.79259e-07	3.80331e-06	1.37144	0.890531	1.11121	1.00063	3.4511	2.28825	3.97649	3.52261	1
TST	279.046	-1.00999	0.254554	-3.96769	7.25727e-05	0.000648968	5.42979	5.80282	4.25962	5.90374	10.6884	8.42341	11.9855	13.8284	0
TSTD1	37.8445	-2.66301	0.713085	-3.73449	0.000188094	0.0014085	0.279886	0.373449	0.407442	0.433608	1.47426	1.55866	3.61245	3.20237	0
TTC34	42.578	-4.01419	0.504513	-7.95658	1.76863e-15	2.28869e-13	0.0279886	0.172361	0.0370402	0.166772	1.30673	1.95662	1.51219	2.06699	0
TTC6	241.396	-4.0192	0.569758	-7.05422	1.73573e-12	1.33225e-10	0.699715	0.689444	0.740804	0.567026	7.43829	26.5304	6.66483	4.68711	0
TTK	166.767	-2.18341	0.570306	-3.82849	0.00012893	0.0010321	1.34345	1.26398	1.18529	2.03462	2.37891	2.58672	3.13639	19.68	0
TTN	1081.12	1.57271	0.243818	6.45033	1.11607e-10	5.94401e-09	65.6052	70.352	70.043	53.8008	18.1266	33.2957	17.8942	21.4268	0
TTN-AS1	310.024	1.42288	0.181644	7.83332	4.75138e-15	5.72285e-13	19.9279	18.5288	18.8535	17.1108	6.46662	8.88769	6.4128	7.13256	0
TUBA1C	214.482	1.21892	0.187631	6.49635	8.22947e-11	4.45872e-09	13.0147	11.8067	11.1491	8.77223	3.95369	6.63261	3.89248	5.53137	0
TUBA4A	116.219	-2.05124	0.459774	-4.46142	8.14192e-06	0.000101989	0.755692	0.689444	0.592643	2.2014	6.66766	1.55866	6.88885	3.28971	0
TWIST1	112.802	-4.06261	0.775757	-5.23697	1.63238e-07	3.54506e-06	0.699715	0.488356	0.111121	0.30019	4.25524	14.9565	5.48868	3.14415	0
TXLNB	44.6854	-1.45725	0.532975	-2.73419	0.00625348	0.022926	0.58776	1.12035	1.22233	0.533672	1.90983	3.08416	2.3803	2.47456	0
TXNDC5	167.811	-1.13212	0.155241	-7.29266	3.03889e-13	2.71903e-11	3.27466	3.30358	2.92618	2.635	8.17542	5.40558	6.38479	7.80214	0
UACA	166.248	-1.11426	0.46447	-2.39899	0.0164406	0.0484613	2.32305	2.18324	2.18537	3.80241	3.08253	2.85202	3.36042	14.5271	0
UAP1L1	219.065	-1.83849	0.33113	-5.55218	2.82123e-08	7.7094e-07	1.84725	1.57997	1.48161	2.96855	9.95123	3.41579	8.42905	7.65658	0
UBE2C	270.964	-2.68478	0.872561	-3.0769	0.00209165	0.00973803	0.867646	0.833078	0.851925	3.90247	1.7423	4.74231	2.04425	35.459	0
UCP2	221.554	-1.86089	0.333044	-5.58751	2.30347e-08	6.395e-07	1.65133	2.0396	1.85201	3.86912	7.57231	5.60455	7.30891	15.284	0
UG0898H09	660.252	1.65144	0.308894	5.3463	8.97717e-08	2.1526e-06	33.3064	38.4365	35.7068	36.323	7.80685	23.4131	6.97286	9.37422	0
UHRF1	302.412	-1.55245	0.461285	-3.36548	0.000764111	0.00434439	3.89041	4.33775	3.29658	6.10387	7.60582	4.97446	7.95299	33.6831	0
UNC13C	312.175	-1.77329	0.44706	-3.96656	7.29164e-05	0.000650926	4.4222	4.45266	4.55594	5.27001	18.6627	24.408	18.5383	4.86178	0
UNC5B	1165.81	-1.19936	0.302399	-3.96617	7.30361e-05	0.000651624	9.65606	9.99693	9.48229	14.2757	38.3977	12.2372	31.7839	21.6888	0
UNC5CL	122.739	-1.4232	0.341913	-4.16247	3.1483e-05	0.000322829	1.45541	2.0396	1.40753	2.80178	7.5053	3.08416	5.71271	5.26936	0
UNC93B1	61.571	-2.87955	0.378627	-7.60524	2.84371e-14	3.09214e-12	0.307874	0.229815	0.296322	0.466963	1.50776	3.9464	1.70821	2.76568	0
UNCX	657.331	2.19099	0.721148	3.0382	0.00237993	0.0107391	32.4108	34.07	25.2985	48.8977	2.04385	24.1095	1.98825	3.87196	0
USP2	61.4891	-1.2999	0.269697	-4.81984	1.43672e-06	2.31018e-05	0.9796	1.20653	1.18529	0.767153	2.54644	2.55355	2.60432	2.88213	0
USP44	217.275	-1.23607	0.354648	-3.48535	0.000491486	0.00304659	4.87001	5.34319	4.92635	5.77032	6.86869	10.3137	7.2809	26.9873	0
UTY	572.038	-6.2536	1.48437	-4.21297	2.52037e-05	0.000265215	0.811669	0.890531	0.963045	0.500317	70.3622	39.7956	72.473	68.3561	1
VAMP1	138.29	-1.78819	0.323388	-5.52955	3.21057e-08	8.6824e-07	1.06357	2.26942	1.74089	2.03462	7.57231	4.37752	6.91686	6.66676	0
VAX1	1092.36	2.61427	0.539013	4.85011	1.23394e-06	2.02314e-05	80.859	128.868	85.9703	159.434	9.51565	9.02035	8.14901	51.2379	0
VIM	12103.7	-1.48732	0.495255	-3.00313	0.00267215	0.0117036	98.7997	94.6836	88.5631	266.869	225.025	427.074	222.908	743.562	0
VPS26A	1388.58	1.06108	0.143237	7.40788	1.28335e-13	1.22529e-11	66.9487	62.6245	67.228	64.7077	28.2454	39.2982	31.4199	31.5288	0
VWA7	92.4147	-1.35528	0.365335	-3.7097	0.000207504	0.00152898	1.45541	1.6087	1.22233	1.56766	4.55679	3.41579	4.14451	3.4935	0
VWC2L	115.982	1.13331	0.464792	2.43832	0.0147558	0.0445605	7.69686	8.56059	7.1858	4.56956	1.94334	8.05862	1.70821	1.51385	0
VWDE	176.188	-2.51441	0.357368	-7.03591	1.97962e-12	1.47604e-10	0.363852	0.459629	0.333362	0.700444	3.31708	2.48723	2.60432	2.64923	0
WASF2	818.878	-1.10595	0.204425	-5.41006	6.30032e-08	1.5895e-06	13.2946	14.8805	13.3345	18.8786	31.9981	25.3697	29.5997	48.7634	0
WDR62	112.877	-1.45161	0.378406	-3.83613	0.000124986	0.0010093	1.42742	1.55125	1.55569	2.16804	2.98202	2.58672	3.1924	10.3932	0
WDR66	117.671	-1.1555	0.29869	-3.86856	0.000109478	0.000903168	2.74288	3.01632	1.96313	2.23475	5.29392	4.77548	5.79672	7.249	0
WFDC1	35.1369	-1.15851	0.316915	-3.65558	0.000256601	0.00180497	0.727703	1.03417	0.926005	0.366899	2.04385	1.35968	1.76422	1.92142	0
WFS1	566.579	-1.05145	0.184127	-5.71044	1.12685e-08	3.39965e-07	9.34819	10.3417	9.74157	12.2077	26.5366	16.0509	21.4227	25.9974	0
WIPF1	263.599	-1.62472	0.26832	-6.05516	1.40278e-09	5.4775e-08	2.32305	2.72905	2.66689	5.23665	10.9564	7.39536	9.88523	13.5082	0
WIPF3	53.1752	-1.06994	0.362072	-2.95505	0.0031262	0.0131851	0.58776	1.06289	0.963045	0.767153	1.47426	3.24998	1.6242	1.01894	0
WNT10B	163.999	-1.64589	0.364386	-4.51688	6.27584e-06	8.21631e-05	1.73529	2.0396	1.44457	1.33418	3.58512	10.6122	4.25653	2.85302	0
WNT5A	218.302	-1.40132	0.53365	-2.62591	0.00864172	0.0294477	2.54696	2.01088	2.18537	2.76842	3.35058	13.8953	3.75247	5.15291	0
WNT5B	411.131	1.1382	0.356203	3.19538	0.00139647	0.00705809	17.5768	20.396	16.8163	14.676	9.64967	8.19127	8.45705	6.49208	0
WSCD2	79.4287	-1.38724	0.349688	-3.96708	7.27589e-05	0.000650262	1.51138	1.23525	1.55569	0.733798	4.18823	4.37752	3.83648	1.28095	0
WWTR1	171.707	-1.08796	0.369624	-2.94343	0.00324597	0.0135752	1.62334	1.32143	1.92609	2.86848	3.14955	4.94129	2.63233	6.46297	0
XRCC2	81.5424	-1.73883	0.655893	-2.65108	0.00802343	0.0277208	1.03558	0.775624	1.00009	1.13405	0.871151	1.5255	0.784097	10.6261	0
YAP1	660.977	-2.74468	0.613247	-4.47566	7.61769e-06	9.71877e-05	2.35104	2.38433	2.37057	7.63817	11.9281	14.1938	11.7895	66.3473	0
YBX3	308.136	-2.99366	0.48004	-6.23626	4.48151e-10	2.02808e-08	1.11954	1.00544	1.33345	2.40152	7.06973	7.59434	6.58082	27.7151	0
YIPF2	1833.61	-1.0029	0.220602	-4.5462	5.4622e-06	7.2851e-05	37.5607	41.7975	36.4105	36.7566	107.889	51.469	100.532	58.1667	0
ZBTB42	89.5238	-2.05501	0.398747	-5.15366	2.55455e-07	5.20145e-06	0.58776	0.689444	0.222241	1.50095	3.18305	2.05611	2.68833	5.15291	0
ZBTB7B	494.379	-1.16552	0.20723	-5.62429	1.86267e-08	5.38258e-07	6.77324	7.58388	6.66724	9.10577	20.8071	11.9387	18.7903	18.9522	0
ZC3H12A	81.9071	-1.23234	0.299263	-4.1179	3.82342e-05	0.000381319	1.11954	1.29271	1.66681	1.06734	3.98719	1.5255	3.47243	3.55172	0
ZC3HAV1	216.615	-2.74546	0.511582	-5.36661	8.02311e-08	1.95679e-06	0.9796	1.26398	1.14825	1.53431	7.73984	3.21681	8.73708	14.8182	0
ZCCHC24	102.832	-1.79684	0.346367	-5.18769	2.1292e-07	4.42804e-06	0.699715	0.833078	0.814884	1.03399	2.04385	2.18876	2.60432	5.38581	0
ZDHHC12	283.536	-1.07866	0.218927	-4.92701	8.34981e-07	1.43514e-05	5.96157	6.46353	5.11155	6.17058	13.7374	9.61728	13.8617	14.9638	0
ZDHHC23	139.421	-1.3741	0.248779	-5.52338	3.32532e-08	8.91573e-07	3.41461	2.24069	3.44474	3.10197	9.11358	10.6453	8.037	5.12379	0
ZEB2	2562.29	1.35582	0.267187	5.07441	3.8869e-07	7.51237e-06	160.123	129.357	161.088	114.339	39.5704	57.6042	36.2085	96.6825	0
ZFHX2-AS1	31.5306	1.02292	0.315935	3.23773	0.00120483	0.00624676	1.17552	1.98215	1.66681	1.1007	0.603105	0.729587	0.812101	0.873374	0
ZFP28	1447.56	-4.05464	0.146345	-27.7061	5.89249e-169	4.61323e-165	3.24668	4.16539	3.48178	2.93519	66.8776	65.298	62.8118	44.1345	0
ZFP36L1	496.276	-3.12503	0.636789	-4.90747	9.22565e-07	1.5753e-05	1.67932	1.43634	2.40761	4.13595	8.27594	10.9106	8.12101	61.4564	0
ZFP36L2	245.671	-1.93501	0.466214	-4.15048	3.31774e-05	0.000337333	1.65133	1.20653	1.48161	4.53621	7.4718	3.78059	7.02887	17.4384	0
ZFPM2	146.539	1.33508	0.369204	3.61611	0.000299062	0.00204129	9.29221	10.514	9.07485	5.43678	2.64696	3.051	2.35229	6.08451	0
ZIM2-AS1	279.475	2.22091	0.309239	7.18183	6.87827e-13	5.72872e-11	31.5151	24.8487	31.299	11.2071	4.45627	8.05862	4.56457	4.92001	0
ZNF155	177.724	1.1041	0.205946	5.36111	8.27116e-08	2.0048e-06	7.89278	6.37735	7.85252	6.77096	3.51811	4.27803	3.41642	2.7948	0
ZNF185	326.698	-1.40263	0.230463	-6.08614	1.15668e-09	4.66788e-08	4.50616	6.20499	4.55594	6.23729	15.9488	12.005	15.794	15.4878	0
ZNF204P	461.063	-1.5429	0.428526	-3.60049	0.000317615	0.00213887	7.22105	9.88202	8.85261	7.00444	32.8357	17.7422	32.176	17.0308	0
ZNF229	569.732	-2.94278	0.158416	-18.5763	4.99491e-77	1.11729e-73	1.93121	1.66616	1.66681	1.60101	14.5415	14.1606	15.99	10.364	0
ZNF248	1711.25	-3.53784	0.198572	-17.8164	5.27142e-71	9.1711e-68	3.94639	5.42937	4.88931	3.93583	50.2252	67.9842	50.4903	50.8886	0
ZNF283	513.818	3.03137	0.663025	4.57203	4.83018e-06	6.54813e-05	24.546	27.2617	26.2615	21.1801	1.20621	9.21932	0.896111	1.25184	0
ZNF300	1183.47	-5.94323	0.31605	-18.8047	6.9101e-79	2.16397e-75	0.727703	0.746897	0.444482	0.833862	36.1193	69.4102	37.1326	34.4401	0
ZNF321P	39.9128	-1.88445	0.326629	-5.7694	7.95547e-09	2.5165e-07	0.335863	0.63199	0.592643	0.600381	2.47943	1.45917	2.01625	2.29989	0
ZNF385B	46.1891	-1.45313	0.334368	-4.3459	1.38704e-05	0.000161355	0.895635	1.03417	0.888965	1.40089	2.64696	2.98467	2.94036	3.46438	0
ZNF391	432.323	-1.26292	0.138718	-9.10427	8.68455e-20	2.06034e-17	8.00473	9.19258	8.74149	8.80558	23.3871	16.9795	22.2628	24.1633	0
ZNF471	430.555	-3.9541	0.437015	-9.04796	1.45658e-19	3.40404e-17	1.28747	1.69488	1.03713	1.06734	23.5881	17.5101	22.6268	18.3117	0
ZNF501	519.504	2.28793	0.327497	6.98611	2.82613e-12	2.05821e-10	23.6224	24.7051	24.9281	24.3488	4.15472	9.38514	3.52844	3.7264	0
ZNF502	354.007	1.42376	0.231472	6.15091	7.70388e-10	3.22533e-08	15.8975	17.351	17.8534	15.4431	5.66248	9.31881	6.16076	4.658	0
ZNF503	1608.89	2.12775	0.342972	6.20385	5.50982e-10	2.43022e-08	152.118	145.185	152.532	56.0022	18.8638	43.8415	15.906	41.3979	0
ZNF503-AS2	254.237	1.60121	0.416939	3.84038	0.000122842	0.000994791	21.8591	16.719	20.1128	9.10577	3.4846	5.4719	2.91236	11.383	0
ZNF562	2450.1	1.17283	0.160998	7.28477	3.22229e-13	2.86674e-11	118.784	116.947	119.306	112.671	54.916	64.9996	55.2509	40.641	0
ZNF572	105.329	1.02713	0.374533	2.74244	0.00609849	0.0224947	4.67409	4.7112	4.22258	4.90311	2.44592	1.5255	3.55644	1.92142	0
ZNF667	427.559	-4.0618	0.638628	-6.36021	2.01481e-10	1.02762e-08	1.51138	1.20653	1.03713	1.06734	22.985	17.4769	23.4949	19.9129	0
ZNF667-AS1	329.284	-4.19705	0.508843	-8.24823	1.6076e-16	2.37469e-14	0.811669	1.1778	1.03713	0.800507	18.6292	13.4974	22.1788	18.6611	0
ZNF680	473.637	-1.15162	0.180107	-6.39407	1.61528e-10	8.34722e-09	5.45777	5.77409	5.07451	6.57083	12.6317	15.3213	11.3974	13.6246	0
ZNF726	82.1327	1.10804	0.333151	3.32593	0.000881228	0.00486197	2.26708	2.47051	3.0373	2.50159	1.20621	2.08927	0.952118	0.727812	0
ZNF736	797.37	-6.49112	1.10252	-5.88752	3.92029e-09	1.35505e-07	0.19592	0.229815	0.185201	0.500317	31.0599	19.4999	29.7397	24.3089	0
ZNF788	112.515	-1.37869	0.426426	-3.23313	0.00122441	0.0063357	2.07116	1.95342	1.29641	2.2014	3.95369	1.95662	3.78047	10.7716	0
ZNF790-AS1	102.146	-3.39647	0.329615	-10.3043	6.73485e-25	2.77511e-22	0.39184	0.63199	0.185201	0.366899	4.92535	4.31119	4.8166	3.52261	0
ZNF804A	260.754	1.52936	0.438533	3.48744	0.000487673	0.00302775	15.7296	13.9612	18.4831	17.7112	3.08253	12.9004	2.82835	4.94912	0
ZNF826P	77.7046	-1.32639	0.223156	-5.94375	2.78572e-09	1.00736e-07	1.79127	1.63743	2.14833	1.96791	5.36093	4.01273	4.25653	6.02628	0
ZNF829	257.878	-2.11904	0.162647	-13.0285	8.42897e-39	7.76358e-36	1.87524	3.04504	1.92609	2.76842	12.1626	9.153	12.1255	10.102	0
ZNF835	213.838	-3.11331	0.457914	-6.79889	1.05429e-11	6.52493e-10	0.895635	1.03417	0.555603	0.400254	8.0414	5.83669	6.88885	5.26936	0
ZNF876P	171.818	-1.0053	0.153441	-6.55166	5.68996e-11	3.17059e-09	4.67409	3.90685	3.85218	3.76906	8.74502	9.38514	9.38116	6.40474	0
ZNF880	2126.64	1.22637	0.232527	5.27412	1.33398e-07	2.99676e-06	138.152	130.276	150.791	79.5504	49.1865	80.2546	51.2184	40.4663	0
ZWINT	230.385	-1.52041	0.585674	-2.59601	0.00943137	0.0314875	2.99478	2.0396	2.59281	4.13595	2.44592	4.51017	2.63233	25.881	0

## Sheet: AP vs UC-F
Gene symbol	baseMean	log2FoldChange	lfcSE	stat	pvalue	padj	AP_a_ATGTTCT	AP_b_TGACTCT	AP_c_GTAAAAA	AP_d_TTTGGCG	UC-F_a_ACGCGGG	UC-F_b_CCGGCAG	UC-F_c_GGAGTCC	UC-F_d_AATTCAT	Sex Differentially expressed in brain
AADAT	605.049	1.17715	0.164791	7.14327	9.11e-13	2.05e-11	26.8131	25.5381	24.4095	21.5136	8.29397	14.0373	9.45099	12.8634	0
AAED1	215.432	-1.4869	0.228156	-6.51704	7.17e-11	1.13e-09	3.33064	3.41849	3.18546	3.50222	9.22347	14.6354	9.00671	6.20532	0
AANAT	32.6606	-2.95601	0.475452	-6.21727	5.06e-10	6.66e-09	0.307874	0.574536	0.259281	0.433608	4.36149	1.51539	4.80627	1.81099	0
ABCA1	718.563	-1.54919	0.332949	-4.65294	3.27e-06	1.91e-05	11.8392	14.1623	11.8158	21.9472	49.4063	32.5409	46.4875	50.4149	0
ABCA13	57.3885	-2.73689	0.310666	-8.80977	1.25e-18	6.49e-17	1.06357	0.430902	0.777844	0.567026	4.57598	4.62591	5.4121	4.82044	0
ABCA8	226.398	-1.95892	0.731245	-2.67889	0.00738675	0.0175394	3.52656	2.01088	3.37066	1.60101	2.75274	9.77025	2.5445	26.579	0
ABCC4	350.382	-1.12357	0.151987	-7.39253	1.44e-13	3.72e-12	6.10151	7.52642	5.88939	6.47077	12.441	15.5526	12.3994	17.5773	0
ABCC8	295.558	-3.41093	0.340984	-10.0032	1.48e-23	1.43e-21	2.29506	2.26942	1.77793	1.26747	29.4222	10.2488	28.3126	14.2483	0
ABCD2	104.791	-1.06821	0.4268	-2.50284	0.01232	0.0272694	3.27466	2.24069	3.07434	2.03462	5.29098	3.78846	5.33132	8.22937	0
ABHD15	110.429	-1.81642	0.325605	-5.57862	2.42e-08	2.29e-07	0.923623	1.09162	1.18529	2.03462	4.46873	7.89596	3.51383	3.27577	0
ABI3BP	60.7671	-1.07076	0.299699	-3.57277	0.00035322	0.00122622	1.39943	0.976712	0.888965	1.8345	3.21749	3.3498	2.38294	2.13058	0
ABLIM1	2299.18	-1.4653	0.311346	-4.70632	2.52e-06	1.51e-05	43.7182	36.0809	45.8187	46.1626	120.12	75.1711	105.899	181.792	0
ABLIM3	835.352	1.43079	0.359142	3.98392	6.78e-05	0.000283492	27.6527	34.0987	28.0394	16.6772	9.93847	16.5496	7.02766	7.29724	0
ABTB2	150.899	-1.90512	0.294242	-6.47468	9.5e-11	1.46e-09	2.77087	2.58541	2.74097	4.13595	12.1907	8.41438	15.6305	10.6263	0
AC004158.1	46.0742	5.56432	0.578114	9.62495	6.27e-22	5.06e-20	4.70208	5.86027	4.81523	2.90184	0.143	0.119636	0.161555	0	0
AC004461.2	29.6413	1.10255	0.28866	3.81954	0.0001337	0.000517086	1.31546	1.35016	1.07417	1.33418	0.571998	0.478543	0.726999	0.639175	0
AC004520.1	160.769	1.33331	0.269605	4.9454	7.6e-07	5.18e-06	6.07352	6.98062	7.25988	5.40342	2.14499	3.15041	1.85789	3.27577	0
AC005041.1	219.539	1.8783	0.408852	4.5941	4.35e-06	2.47e-05	9.82399	11.778	11.8158	5.77032	1.89474	5.14434	1.57516	2.45017	0
AC005224.1	30.7752	1.28675	0.348536	3.69188	0.000222606	0.000816377	1.03558	1.46507	1.03713	1.40089	0.321749	0.757693	0.282722	0.692439	0
AC005224.4	37.7502	-1.541	0.64182	-2.40098	0.0163513	0.0349153	0.307874	0.488356	0.703764	2.23475	4.28999	1.43563	4.20044	1.22508	0
AC005329.1	53.2936	1.01558	0.278495	3.64669	0.000265645	0.000953763	1.65133	2.52796	2.11129	1.40089	0.929497	1.43563	0.807776	0.772336	0
AC005674.2	51.9292	1.62507	0.386512	4.20445	2.62e-05	0.000121897	2.29506	3.01632	2.96322	1.03399	0.679248	0.83745	0.525055	1.01203	0
AC005972.1	69.5267	1.19694	0.227076	5.27112	1.36e-07	1.1e-06	3.75047	3.18868	4.11146	2.46823	1.57299	1.31599	1.29244	1.78436	0
AC006115.3	40.6029	4.32324	0.468075	9.23622	2.55e-20	1.7e-18	4.84203	3.38976	3.70402	1.76779	0.250249	0.319029	0.0403888	0.106529	0
AC006372.3	37.6087	1.09992	0.334707	3.28623	0.00101538	0.00310316	2.74288	2.38433	2.22241	2.50159	1.32275	0.757693	0.928943	1.62457	0
AC006460.2	69.8048	1.61067	0.388448	4.14644	3.38e-05	0.000153594	3.16271	3.15995	4.18554	1.36753	0.643498	0.877329	1.0905	1.33161	0
AC007277.1	41.3445	1.33938	0.414784	3.22911	0.00124178	0.00369512	1.53937	2.93013	1.70385	2.06798	0.178749	1.55526	0.68661	0.958762	0
AC007405.1	149.261	1.04954	0.198157	5.2965	1.18e-07	9.72e-07	7.38899	8.7904	7.11172	6.53748	2.39524	4.58604	3.06955	4.68728	0
AC007405.2	229.323	2.75112	0.23141	11.8885	1.36e-32	2.97e-30	13.2386	15.3114	12.1121	14.7093	1.71599	2.83138	1.13089	2.71649	0
AC007490.1	56.1788	-1.06954	0.247606	-4.31953	1.56e-05	7.71e-05	1.14753	1.14907	1.51865	1.33418	2.71699	4.02774	1.97905	2.3969	0
AC007495.1	92.8198	1.35226	0.27856	4.85446	1.21e-06	7.89e-06	5.09392	3.59085	4.18554	2.03462	1.144	1.59514	1.49439	1.7311	0
AC007952.4	39.27	-1.69089	0.344729	-4.90497	9.34e-07	6.26e-06	0.615749	0.660717	0.555603	0.933925	2.60974	1.83441	3.19072	1.54467	0
AC008105.1	44.5112	1.00472	0.39905	2.51778	0.0118098	0.0263739	1.00759	2.3556	2.33353	1.1007	0.857997	1.39575	0.848165	0.426116	0
AC008115.4	44.7347	1.17852	0.263803	4.46743	7.92e-06	4.2e-05	2.04317	1.43634	1.55569	1.4676	0.536248	1.1166	0.605832	0.719071	0
AC008555.1	625.147	2.06178	0.403631	5.10809	3.25e-07	2.42e-06	24.0982	25.6818	25.3355	20.8465	2.60974	14.5158	2.05983	4.98024	0
AC008555.5	54.2773	2.1955	0.347432	6.31922	2.63e-10	3.7e-09	2.463	1.89597	2.22241	2.06798	0.285999	1.15648	0.242333	0.319587	0
AC008560.1	136.533	1.35333	0.245705	5.50796	3.63e-08	3.33e-07	7.86479	8.3595	6.8154	3.96918	2.68124	2.35284	3.27149	2.50343	0
AC008764.8	91.1855	-1.07162	0.259866	-4.12374	3.73e-05	0.000167088	2.01518	2.58541	2.11129	1.86785	4.89773	5.50324	5.37171	2.84965	0
AC009014.1	54.2941	1.73037	0.73804	2.34454	0.0190504	0.0398141	7.78083	2.58541	6.59316	0.533672	1.287	0.797571	2.46372	0.825601	0
AC009242.1	27.9637	1.95459	0.449568	4.34771	1.38e-05	6.87e-05	1.7073	1.78106	1.62977	1.06734	0.536248	0.199393	0.201944	0.639175	0
AC009501.1	125.025	-3.71611	0.390147	-9.52488	1.65e-21	1.26e-19	0.895635	0.861804	1.11121	0.633735	9.08047	17.0281	10.178	11.1589	0
AC009533.1	28.1646	-6.18864	0.920713	-6.72157	1.8e-11	3.17e-10	0.0279886	0	0.0740804	0	1.71599	2.35284	1.65594	1.41151	0
AC009812.4	53.7785	1.03804	0.249555	4.15958	3.19e-05	0.000146031	2.35104	2.81523	3.2225	2.30146	1.39425	0.83745	1.57516	1.46478	0
AC010173.1	33.3624	1.49965	0.369657	4.05689	4.97e-05	0.000215608	1.9592	2.12578	1.59273	1.13405	0.822247	0.797571	0.323111	0.532646	0
AC010332.1	126.303	1.17699	0.363147	3.24109	0.00119073	0.00356358	10.1599	8.99149	9.40821	4.70298	3.50349	1.87429	4.24083	5.24656	0
AC010478.1	313.793	3.4004	0.458179	7.42155	1.16e-13	3.02e-12	17.5488	15.6561	17.0755	12.9749	0.321749	4.18725	0.68661	1.14519	0
AC010615.1	161.947	1.2209	0.183407	6.65681	2.8e-11	4.78e-10	7.75284	8.2446	8.14884	6.00381	2.93149	3.78846	2.70605	3.78178	0
AC010997.4	22.7977	1.30655	0.505926	2.5825	0.00980866	0.0224423	1.34345	1.49379	1.74089	0.533672	0.214499	1.07672	0.323111	0.532646	0
AC011008.2	118.659	1.33144	0.182309	7.30321	2.81e-13	6.84e-12	5.48576	6.0039	5.55603	5.83703	2.00199	2.19332	1.89827	3.08934	0
AC011450.1	25.0913	-1.74998	0.488287	-3.58392	0.000338477	0.00117842	0.419829	0.344722	0.407442	0.700444	1.17975	1.99393	2.14061	1.19845	0
AC011503.2	34.544	-1.19146	0.429102	-2.77665	0.00549229	0.0135929	0.755692	0.861804	1.14825	1.20076	3.03874	1.23624	2.26177	2.6366	0
AC012074.1	50.4379	1.6965	0.383979	4.41821	9.95e-06	5.14e-05	2.26708	2.93013	2.33353	1.36753	0.679248	0.717814	0.444277	0.93213	0
AC012368.1	60.5434	1.14487	0.383964	2.98172	0.0028663	0.00769286	3.38662	3.38976	2.48169	3.06861	1.25125	1.6749	1.25205	1.54467	0
AC012507.2	70.1835	1.58114	0.334726	4.72369	2.32e-06	1.4e-05	2.40702	2.61414	2.33353	1.56766	0.393249	1.63502	0.363499	0.719071	0
AC012513.3	803.83	1.62276	0.251898	6.44213	1.18e-10	1.78e-09	43.2704	40.6197	49.3746	33.8214	12.155	10.847	10.905	21.2792	0
AC015813.6	590.213	1.03176	0.163704	6.30258	2.93e-10	4.09e-09	23.9582	26.9745	28.0394	23.8484	12.2622	10.8868	11.7128	16.3522	0
AC015961.1	67.4255	1.05661	0.287278	3.678	0.000235074	0.000856709	2.82685	3.13122	3.29658	2.2681	1.43	1.71478	1.454	1.11856	0
AC016044.1	54.1953	3.24422	0.606458	5.34945	8.82e-08	7.44e-07	4.22628	2.7865	4.29666	6.33735	0.428999	0.159514	0.282722	0.985394	0
AC019131.2	68.6766	1.00895	0.195179	5.16936	2.35e-07	1.81e-06	3.77846	3.13122	3.4077	2.36817	1.53724	1.87429	1.69633	1.41151	0
AC020951.1	64.1394	1.32281	0.290025	4.561	5.09e-06	2.84e-05	1.90322	2.7865	1.77793	1.86785	0.750747	1.35587	0.605832	0.745704	0
AC021439.1	53.341	3.49	0.350914	9.94544	2.64e-23	2.46e-21	3.24668	2.32687	2.07425	3.0019	0.143	0.478543	0.161555	0.213058	0
AC021683.1	69.334	1.82577	0.341421	5.34754	8.92e-08	7.5e-07	2.96679	3.87812	2.59281	5.50349	0.750747	1.51539	0.525055	1.51804	0
AC021683.2	70.0593	2.17805	0.302798	7.1931	6.33e-13	1.46e-11	3.35863	4.13666	3.29658	5.06988	0.607748	1.6749	0.605832	0.772336	0
AC022413.1	41.9957	1.09719	0.245791	4.46391	8.05e-06	4.26e-05	1.90322	1.66616	1.74089	1.73443	0.750747	1.07672	1.00972	0.612542	0
AC022893.2	143.746	1.1631	0.433607	2.68238	0.0073101	0.0173757	8.62048	8.2446	10.7417	6.63754	5.21948	0.957086	3.51383	5.69931	0
AC023024.2	36.0704	-1.40316	0.307362	-4.56517	4.99e-06	2.79e-05	0.755692	0.71817	1.14825	0.667089	2.60974	1.39575	2.34255	2.42354	0
AC023283.1	140.874	1.44203	0.372095	3.87544	0.000106431	0.000421572	5.1499	5.80282	6.48203	5.13659	1.71599	1.63502	1.17128	3.86168	0
AC023301.1	51.3471	1.15914	0.409388	2.8314	0.00463443	0.0117508	2.88282	3.07377	2.03721	0.900571	1.3585	0.757693	1.0905	0.852233	0
AC024337.2	48.2627	-1.08706	0.401488	-2.70759	0.00677736	0.0162766	1.11954	1.09162	1.25937	0.900571	3.46774	1.03684	3.39266	1.54467	0
AC024940.1	48.818	-1.35475	0.467689	-2.89668	0.00377134	0.00980896	1.81926	1.57997	1.22233	0.933925	4.68323	1.91417	5.16977	2.68986	0
AC025594.2	333.97	1.34715	0.236945	5.68552	1.3e-08	1.28e-07	16.0095	17.8106	15.8902	10.9736	6.47073	6.10142	4.72549	7.03092	0
AC026366.1	587.604	-1.57689	0.244285	-6.45511	1.08e-10	1.65e-09	7.89278	7.72751	7.5562	8.00507	16.7309	31.9029	25.1218	22.2912	0
AC026401.3	32.1282	-2.13133	0.624886	-3.41075	0.000647854	0.00209382	0.167932	0.287268	0.222241	0.833862	1.50149	2.27308	1.77711	1.30498	0
AC027031.2	229.031	1.08128	0.383001	2.82317	0.00475513	0.0120239	13.8823	8.76168	13.3715	12.5413	5.57698	3.38968	7.87582	6.55154	0
AC027544.2	43.131	1.00789	0.280224	3.59672	0.000322257	0.00112894	1.7073	1.80979	1.81497	1.80114	0.607748	1.27611	0.807776	0.958762	0
AC027575.4	30.1685	1.42746	0.281004	5.07984	3.78e-07	2.78e-06	1.65133	1.52252	1.59273	1.36753	0.607748	0.877329	0.403888	0.479381	0
AC060834.2	33.9035	2.24108	0.650765	3.44376	0.000573683	0.00188115	3.47058	4.22284	3.62994	1.96791	0.893747	0.398786	0.807776	0.745704	0
AC069281.2	79.7604	-1.5437	0.340437	-4.53447	5.77e-06	3.17e-05	0.839658	1.35016	1.18529	1.8345	4.25424	5.50324	3.75616	2.21048	0
AC069547.1	25.4524	-1.10276	0.341269	-3.23135	0.00123206	0.0036719	0.531783	0.459629	0.740804	0.833862	1.50149	1.31599	1.69633	1.11856	0
AC073046.1	80.5538	1.00622	0.227584	4.42131	9.81e-06	5.07e-05	3.4426	3.56212	3.48178	3.66899	1.71599	1.47551	1.49439	2.42354	0
AC073349.2	86.2401	-1.03048	0.226998	-4.53958	5.64e-06	3.11e-05	1.56736	1.89597	2.37057	2.53494	4.79048	3.62895	5.12938	3.88831	0
AC073508.3	78.3301	1.03552	0.171477	6.03884	1.55e-09	1.85e-08	3.75047	3.33231	3.85218	3.43551	2.00199	1.6749	1.65594	1.81099	0
AC073621.1	333.338	-2.75235	0.850423	-3.23645	0.00121027	0.00361723	1.53937	1.35016	1.74089	1.4676	1.89474	38.8816	1.57516	1.91752	0
[truncated: 2,260 more rows]

## Sheet: UM vs UC-M
Gene symbol	log2FoldChange	baseMean	lfcSE	stat	pvalue	padj	UM_a_AGTTATG	UM_b_CCATCAT	UM_c_CTGCAAT	UC-M_a_CGCTACA	UC-M_b_GATGGCC	UC-M_c_TGGCATA	UC-M_d_AGGCGAA
[truncated: 1,189 more rows]

[truncated: 2 more sheets: UM vs UC-F, UC-M vs UC-F]
