# Supplementary material for: Altered neuronal physiology, development, and function associated with a common chromosome 15 duplication involving CHRNA7
Source: BMC Biol. 2021 Jul 28;19:147. doi: 10.1186/s12915-021-01080-7 (PMC8317352; doi:10.1186/s12915-021-01080-7)
Supplement: Supplementary file 6 — Additional file 6. Ingenuity Pathways Analysis (IPA) of DEGs specific to the AP by comparison with the UM. (.xlsx). Significantly enriched: (A) Pathway and (B) Disease-related GO terms are shown, with the p-value and the DEGs from which each term was derived. (C) The top 1500 DEGs from the AP vs. UM comparison (based upon fdr/adj p-value) were input into the Percayai suite's CompBio pathway analysis tool to obtain networks associated with these DEGs. These networks were filtered with a concept filter utilizing the search terms "Wnt AND neuronal migration" to identify a network of interconnected themes (shown); concepts and underlying genes (entities) within each theme in the network above are shown. (D) Genes (entities) present in the Wnt AND Neuron Migration/Cadherin AND neural/interneuron themes are shown. These include two genes (GJA1/TGFBR2) that overlapped between Wnt-related and neuronal migration-related DEGs also called by Ingenuity Pathway Analysis. n = 4; data values are in Additional file 5. [file 12915_2021_1080_MOESM6_ESM.xlsx]

## Sheet: A-AP vs UM_IPA_Pathways
Supplemental Table S3-A-IPA pathways
Ingenuity Canonical Pathways	-log(p-value)	Ratio	z-score	Molecules
Hepatic Fibrosis / Hepatic Stellate Cell Activation	15	0.253	N/A	CTGF,MYH9,FN1,COL4A5,ICAM1,COL4A6,SMAD3,COL9A3,COL8A1,EGF,COL4A2,FAS,PGF,TGFBR2,COL5A1,CCL2,EDN1,HGF,NGFR,TGFB2,SERPINE1,COL18A1,COL27A1,EGFR,PDGFRB,COL4A1,COL6A2,COL12A1,FLT4,COL2A1,FGFR2,BAMBI,IGFBP5,IL1R1,COL20A1,NFKB2,PDGFB,MET,MYL9,COL1A1,COL5A3,IGF2,ACTA2,CSF1,IGFBP3,COL11A1,COL3A1
Caveolar-mediated Endocytosis Signaling	10	0.324	N/A	B2M,FLNB,HLA-B,ITGA2,ITGA5,EGF,ITGB3,DYRK3,CD55,ITGA3,ACTA2,FLNA,ITGA11,ITGA9,FLNC,ITGAV,CAV1,ITGA1,ITGB4,ACTG2,CAVIN1,ITGB5,EGFR
Axonal Guidance Signaling	9.75	0.147	N/A	SLIT3,SHH,WNT10B,ECEL1,BMP4,UNC5B,ADAMTS2,PLCD3,ITGA3,ADAMTS12,GNG12,PRKCQ,ADAMTS1,BMP8B,ITGA5,FGFR2,PDGFB,MYL9,MET,DOCK1,ADAM12,PRKCD,IRS1,ARHGEF6,FZD5,EPHA2,ERAP2,SLIT1,BDNF,MMP14,EGF,ADAM33,PLXNA2,ABLIM1,WNT8B,NFATC1,PGF,SHC1,WNT7A,EPHA8,SDC2,KL,NGFR,PRKAR1B,ADAMTS17,ROBO2,GNG5,ACE,MYL12A,UNC5C,BMP1,ADAMTS15,EPHB4,PLXNC1,MMP28,ADAM15,ITGA2,MMP10,SLIT2,EPHA3,NFATC4,ROBO3,BMP5,PLXND1,EFNA4,FZD8,…
Osteoarthritis Pathway	8.76	0.19	-2.959	TCF4,FN1,FRZB,SMAD3,PTHLH,GDF5,SDC4,WNT8B,PGF,SLC39A8,TGFBR2,CTNNA2,ITGA3,DDR2,RUNX2,ANXA5,CASQ1,SPHK1,NOS2,TIMP3,EPAS1,H19,DCN,DLX5,ITGA2,SMAD6,COL2A1,GREM1,MMP10,ITGA5,ANXA2,IL1R1,NFKB2,CEBPB,S1PR3,FZD8,ANKH,FZD5,LEF1,HTRA1
Actin Cytoskeleton Signaling	7.6	0.173	-2.335	MYH9,FN1,DIAPH3,EGF,TLN1,MYLK,IQGAP1,FGF13,SHC1,ITGA3,IQGAP2,DIAPH2,FGF10,KL,FLNA,EZR,ACTG2,VCL,TMSB4Y,FGF7,GNG12,ACTN1,MYL12A,IQGAP3,ACTN2,ITGA2,FGF14,FGFR2,ITGA5,GSN,TTN,PDGFB,MYL9,DOCK1,TIAM2,ACTA2,IRS1,ARHGEF6,SSH3,MSN
GP6 Signaling Pathway	7.19	0.207	-4.914	COL4A5,COL4A6,COL9A3,COL8A1,TLN1,COL4A2,ITGB3,COL5A1,LAMC1,KL,COL18A1,COL27A1,PRKCQ,COL4A1,COL6A2,COL12A1,LAMA2,COL2A1,FGFR2,COL20A1,LAMC2,LAMB2,COL1A1,COL5A3,PRKCD,IRS1,COL11A1,COL3A1
Human Embryonic Stem Cell Pluripotency	7.06	0.2	N/A	TCF4,BMP4,WNT10B,BDNF,SMAD3,WNT8B,NOG,TGFBR2,WNT7A,KL,TGFB2,SPHK1,BMP1,PDGFRB,BMP8B,SMAD6,FGFR2,BMP5,PDGFB,S1PR3,FZD8,ZIC3,IRS1,LEF1,BMP7,FZD5,FGFRL1,BMP6,WNT5A
ILK Signaling	7.01	0.178	-3.307	FLNB,MYH9,FN1,SNAI2,DIRAS3,MUC1,CCND1,PGF,ITGB3,MYC,TGFB1I1,KL,FLNA,PPP2R2C,ITGB4,ACTG2,VCL,NOS2,TMSB4Y,ACTN1,ITGB5,RHOC,ACTN2,IRS4,FGFR2,VIM,NFKB2,MYL9,DOCK1,ACTA2,FLNC,IRS1,ARHGEF6,LEF1,KRT18
Role of Osteoblasts, Osteoclasts and Chondrocytes in Rheumatoid Arthritis	6.91	0.166	N/A	TCF4,BMP4,SFRP2,WNT10B,FRZB,MMP14,MAP3K5,WNT8B,NFATC1,ITGB3,ITGA3,WNT7A,RUNX2,KL,NGFR,SFRP5,TRAF5,BMP1,BMP8B,ITGA2,DLX5,SMAD6,ITGA5,FGFR2,IL1R1,NFATC4,GSN,BMP5,COL1A1,FZD8,CSF1,IRS1,CALCR,FZD5,BMP7,LEF1,BMP6,WNT5A,IL11
Regulation of the Epithelial-Mesenchymal Transition Pathway	6.05	0.168	N/A	TCF4,SNAI2,WNT10B,SMAD3,TWIST1,EGF,WNT8B,FGF13,TGFBR2,NOTCH2,WNT7A,FGF10,KL,HGF,TGFB2,FGF7,PDGFRB,EGFR,ETS1,NOTCH3,EGR1,FGF14,FGFR2,NFKB2,MET,FZD8,IRS1,ZEB2,FZD5,LEF1,FGFRL1,CLDN3,WNT5A
Glioblastoma Multiforme Signaling	6.04	0.176	-3.53	WNT10B,DIRAS3,EGF,WNT8B,CCND1,MYC,PLCD3,SHC1,WNT7A,KL,E2F2,EGFR,PDGFRB,ITPR2,RHOC,CDK6,FGFR2,PDGFB,FZD8,IGF2,PRKCD,IRS1,E2F7,CDKN1A,ITPR3,E2F1,LEF1,FZD5,CDK2,WNT5A
Molecular Mechanisms of Cancer	5.7	0.132	N/A	SHH,WNT10B,BMP4,SMAD3,DIRAS3,CCND1,MYC,TGFBR2,ITGA3,CTNNA2,E2F2,PRKCQ,BMP8B,CDK6,FGFR2,ITGA5,NFKB2,AURKA,RASGRF2,IRS1,PRKCD,E2F1,ARHGEF6,FZD5,LEF1,CDK2,TCF4,MAP3K5,CDKN2B,WNT8B,FAS,CHEK1,SHC1,WNT7A,FANCD2,KL,PRKAR1B,TGFB2,BMP1,PMAIP1,RHOC,ITGA2,SMAD6,BMP5,CDK1,FZD8,RASGRP1,E2F7,CDKN1A,BMP7,BMP6,WNT5A
Regulation of Cellular Mechanics by Calpain Protease	5.58	0.254	-1	ACTN2,ITGA2,CDK6,ITGA5,EGF,TLN1,CCND1,CDK1,CNGA3,CCNA2,ITGA3,EZR,VCL,ACTN1,CDK2,EGFR
Apelin Liver Signaling Pathway	5.47	0.385	-3.162	COL1A1,COL5A3,EDN1,IRS1,APLN,COL2A1,COL18A1,FAS,PDGFRB,COL3A1
Leukocyte Extravasation Signaling	5.28	0.155	-3.402	ICAM1,MMP14,ITGB3,ITGA3,CTNNA2,CLDN4,KL,EZR,CYBA,VCL,ACTG2,DLC1,ACTN1,TIMP3,PRKCQ,MMP28,ACTN2,ITGA2,ITGA5,MMP10,FGFR2,F11R,WIPF1,CLDN5,EDIL3,ACTA2,CLDN1,IRS1,RASGRP1,PRKCD,ITGA1,CLDN3,MSN
Aryl Hydrocarbon Receptor Signaling	5.13	0.176	-1	MGST1,CYP1A1,NQO1,ALDH8A1,CDK6,NFKB2,CCND1,FAS,CYP1B1,ALDH9A1,CHEK1,AHRR,MYC,TGM2,RXRG,CCNA2,NFIA,E2F1,ALDH1A2,CDKN1A,TGFB2,DCT,CDK2,AHR,HSPB1
Factors Promoting Cardiogenesis in Vertebrates	5.06	0.207	N/A	TCF4,BMP4,PRKCQ,TGFBR3,CDC6,BMP8B,BMP5,NOG,TGFBR2,NPPB,FZD8,PRKCD,TGFB2,LEF1,FZD5,BMP7,BMP6,CDK2,BMP1
Cell Cycle: G2/M DNA Damage Checkpoint Regulation	4.87	0.265	0.577	CKS2,WEE1,PTPMT1,RPRM,PLK1,AURKA,CDK1,CHEK1,CCNB1,CDKN1A,TOP2A,CKS1B,BORA
Estrogen-mediated S-phase Entry	4.55	0.346	-2.333	MYC,CCNA2,CDKN1A,E2F1,E2F7,CCND1,E2F2,CDK2,CDK1
Integrin Signaling	4.53	0.145	-4.747	DIRAS3,TLN1,MYLK,ITGB3,SHC1,ITGA3,KL,ITGA11,ITGA9,ITGAV,CAV1,ITGB4,VCL,ACTG2,ITGB5,ACTN1,MYL12A,RHOC,ACTN2,ITGA2,ITGA5,FGFR2,GSN,TTN,PDGFB,MYL9,DOCK1,WIPF1,ACTA2,IRS1,ITGA1,NEDD9
Virus Entry via Endocytic Pathways	4.48	0.178	N/A	B2M,FLNB,PRKCQ,HLA-B,ITGA2,ITGA5,FGFR2,ITGB3,CD55,ITGA3,ACTA2,FLNA,KL,FLNC,IRS1,PRKCD,CAV1,ITGA1,ITGB4,ACTG2,ITGB5
Paxillin Signaling	4.31	0.174	-3.207	ACTN2,ITGA2,ITGA5,FGFR2,TLN1,ITGB3,DOCK1,ITGA3,ACTA2,ITGA9,KL,ITGA11,IRS1,ARHGEF6,ITGAV,ITGA1,VCL,ITGB4,ACTG2,ITGB5,ACTN1
Pancreatic Adenocarcinoma Signaling	4.26	0.172	-2.496	SMAD3,EGF,HBEGF,FGFR2,NFKB2,CDKN2B,CCND1,BIRC5,PLD1,PGF,RAD51,TGFBR2,KL,IRS1,E2F1,E2F7,CDKN1A,TGFB2,CDK2,E2F2,EGFR
Basal Cell Carcinoma Signaling	4.17	0.208	-1.414	SHH,TCF4,WNT10B,BMP4,BMP8B,BMP5,WNT8B,FZD8,WNT7A,BMP7,LEF1,FZD5,BMP6,BMP1,WNT5A
Sertoli Cell-Sertoli Cell Junction Signaling	3.67	0.142	N/A	TGFBR3,MAP3K5,OCLN,CTNNA2,ITGA3,CLDN4,CGN,PRKAR1B,SPTB,ACTG2,VCL,NOS2,ACTN1,TJP2,ACTN2,ITGA2,ITGA5,YBX3,F11R,CLDN5,TUBB6,ACTA2,CLDN1,MAP3K20,MAP3K8,CLDN3
G-Protein Coupled Receptor Signaling	3.49	0.124	N/A	PTGER3,PDE1A,HRH1,CHRM2,HTR2C,SHC1,KL,HTR7,PRKAR1B,GRM6,RGS14,PTGER4,ADRA1B,ADRB2,PDE2A,RGS2,OPRM1,NPY1R,RGS7,FGFR2,NFKB2,PDE1C,CHRM5,S1PR3,GPER1,LPAR1,NPR3,ADRA2A,IRS1,RASGRP1,OPRK1,CALCR,MAP3K8,ADRA2C,ADRA1A
Tight Junction Signaling	3.47	0.143	N/A	F2RL2,MYH9,TJP2,RAB13,YBX3,MYLK,NFKB2,CNKSR3,OCLN,TGFBR2,MYL9,F11R,CLDN5,CLDN4,ACTA2,CLDN1,NGFR,CGN,TGFB2,PRKAR1B,PPP2R2C,VCL,ACTG2,CLDN3
Epithelial Adherens Junction Signaling	3.43	0.148	N/A	TCF4,NOTCH3,SNAI2,MYH9,ACTN2,TGFBR3,EGF,IQGAP1,MET,TGFBR2,MYL9,NOTCH2,CTNNA2,TUBB6,ACTA2,HGF,TGFB2,LEF1,VCL,ACTG2,ACTN1,EGFR
Colorectal Cancer Metastasis Signaling	3.36	0.125	-4.158	TCF4,WNT10B,PTGER3,SMAD3,DIRAS3,MMP14,EGF,WNT8B,CCND1,PGF,TGFBR2,MYC,WNT7A,KL,PRKAR1B,TGFB2,NOS2,GNG5,GNG12,PTGER4,EGFR,MMP28,RHOC,FGFR2,MMP10,NFKB2,BIRC5,FZD8,IRS1,LEF1,FZD5,WNT5A
STAT3 Pathway	3.32	0.152	-2.84	IL13RA1,TGFBR3,FLT4,IL13RA2,IL17RC,EGF,FGFR2,IL1R1,MAP3K21,PDGFB,TGFBR2,MYC,NGFR,HGF,MAP3K20,CDKN1A,TGFB2,BMP6,EGFR,PDGFRB
Gαq Signaling	3.31	0.142	-2.985	RGS2,PRKCQ,RHOC,ITPR2,DIRAS3,RGS7,FGFR2,NFKB2,NFATC4,NFATC1,PLD1,CHRM5,HRH1,HTR2C,KL,IRS1,PRKCD,ITPR3,CALCR,GNG5,ADRA1B,GNG12,ADRA1A
Role of Macrophages, Fibroblasts and Endothelial Cells in Rheumatoid Arthritis	3.31	0.118	N/A	TCF4,FN1,SFRP2,ICAM1,WNT10B,FRZB,IL32,CEBPD,IL17RC,WNT8B,CCND1,NFATC1,PGF,MYC,PLCD3,ROR2,WNT7A,CCL2,F2RL1,KL,NGFR,SFRP5,TRAF5,NOS2,PRKCQ,MYD88,FGFR2,IL1R1,NFATC4,CEBPB,PDGFB,FZD8,CSF1,IRS1,PRKCD,FZD5,LEF1,WNT5A
PTEN Signaling	3.29	0.154	1.606	TGFBR3,ITGA2,FLT4,ITGA5,PREX2,FGFR2,INPPL1,NFKB2,CNKSR3,CCND1,INPP5D,TGFBR2,SYNJ2,SHC1,ITGA3,NGFR,CDKN1A,EGFR,PDGFRB
Cyclins and Cell Cycle Regulation	3.06	0.173	-1.069	WEE1,CDK6,CCND1,CDKN2B,CDK1,CCNB1,CCNA2,E2F1,E2F7,CDKN1A,TGFB2,PPP2R2C,E2F2,CDK2
Cell Cycle Control of Chromosomal Replication	2.98	0.196	N/A	MCM3,CDC45,MCM2,CDT1,CDC6,TOP2A,ORC6,CDK6,CDK2,CDK1,ORC1
HGF Signaling	2.95	0.149	-2.5	ETS1,PRKCQ,ITGA2,ITGA5,FGFR2,MAP3K5,CCND1,MET,DOCK1,ITGA3,KL,IRS1,PRKCD,HGF,CDKN1A,MAP3K8,ELK3,CDK2
GADD45 Signaling	2.95	0.316	N/A	GADD45B,CDKN1A,CCND1,CDK1,CDK2,CCNB1
Wnt/β-catenin Signaling	2.95	0.134	-0.426	GJA1,TCF4,WNT10B,SFRP2,FRZB,TGFBR3,KREMEN1,CCND1,WNT8B,TGFBR2,MYC,FZD8,WNT7A,SOX6,SOX21,TGFB2,NR5A2,SFRP5,SOX14,LEF1,PPP2R2C,FZD5,WNT5A
Glioma Signaling	2.91	0.148	-2.111	PRKCQ,CDK6,EGF,FGFR2,CDKN2B,CCND1,PDGFB,SHC1,IGF2,KL,PRKCD,IRS1,E2F1,E2F7,CDKN1A,E2F2,EGFR,PDGFRB
Gαi Signaling	2.91	0.148	-0.5	PTGER3,OPRM1,NPY1R,RGS7,S1PR3,SHC1,CHRM2,ADRA2A,NPR3,LPAR1,OPRK1,CAV1,PRKAR1B,GRM6,RGS14,ADRA2C,GNG5,GNG12
p53 Signaling	2.88	0.15	0	PMAIP1,SNAI2,GADD45B,PERP,FGFR2,RPRM,CCND1,BIRC5,FAS,CHEK1,KL,THBS1,IRS1,E2F1,CDKN1A,CDK2,DRAM1
Protein Kinase A Signaling	2.87	0.108	-1.095	FLNB,SHH,TCF4,PTPN14,SMAD3,MYLK,PDE1A,NFATC1,TGFBR2,CDKN3,PLCD3,AKAP14,FLNA,NGFR,DUSP10,TGFB2,PRKAR1B,GNG5,PTPRT,GNG12,MYL12A,PTPRE,PDE2A,PRKCQ,PTPRD,ITPR2,PYGL,NFATC4,PTPN3,NFKB2,TTN,CNGA3,PDE1C,MYL9,PTPRH,FLNC,PTPRB,PRKCD,ITPR3,KDELR3,LEF1,H1F0,EYA1
Bladder Cancer Signaling	2.86	0.16	-0.816	MMP28,MMP14,FGF14,EGF,MMP10,CCND1,PGF,FGF13,MYC,FGF10,THBS1,CDKN1A,E2F1,FGF7,EGFR
Granulocyte Adhesion and Diapedesis	2.68	0.128	N/A	ICAM1,MMP28,MMP14,ITGA2,ITGA5,MMP10,SDC4,IL1R1,ITGB3,HRH1,ITGA3,CLDN5,CLDN4,CCL2,SDC2,CLDN1,EZR,NGFR,CXCL14,ITGA1,CLDN3,MSN,HSPB1
Macropinocytosis Signaling	2.65	0.157	-1.667	PRKCQ,ITGA5,FGFR2,EGF,PDGFB,ITGB3,MET,KL,CSF1,IRS1,PRKCD,HGF,ITGB4,ITGB5
Agranulocyte Adhesion and Diapedesis	2.65	0.125	N/A	ICAM1,FN1,MYH9,MMP28,MMP14,ITGA2,ITGA5,MMP10,SDC4,IL1R1,MYL9,HRH1,ITGA3,CLDN5,CLDN4,ACTA2,CCL2,CLDN1,EZR,CXCL14,ITGA1,ACTG2,CLDN3,MSN
G Beta Gamma Signaling	2.63	0.143	-2.668	CACNA1I,PRKCQ,CAV2,HBEGF,CACNA1A,SHC1,CACNA1B,KCNJ5,PRKCD,ARHGEF6,PRKAR1B,CAV1,KCNJ6,GNG5,CACNA2D3,GNG12,EGFR
Ovarian Cancer Signaling	2.59	0.132	-1.667	GJA1,TCF4,WNT10B,EGF,FGFR2,CCND1,WNT8B,PGF,RAD51,FZD8,WNT7A,EDN1,KL,IRS1,E2F1,PRKAR1B,LEF1,FZD5,EGFR,WNT5A
Glutamate Degradation III (via 4-aminobutyrate)	2.57	0.6	N/A	GAD2,SUCLG2,GAD1
Transcriptional Regulatory Network in Embryonic Stem Cells	2.56	0.185	N/A	LHX5,ZIC3,REST,MEIS1,PAX6,OTX1,EOMES,FOXC1,SIX3,ONECUT1
BMP signaling pathway	2.53	0.159	-1.508	BMP4,RUNX2,BMP8B,SMAD6,PRKAR1B,GREM1,BMP7,NFKB2,PITX2,BMP6,BMP5,NOG,BMP1
Signaling by Rho Family GTPases	2.52	0.115	-3.272	DIRAS3,DIAPH3,MYLK,IQGAP1,CDH7,ITGA3,KL,EZR,CDC42EP1,ACTG2,GNG5,GNG12,MYL12A,NEDD4,RHOC,ITGA2,ITGA5,FGFR2,VIM,NFKB2,MAP3K21,PLD1,MYL9,WIPF1,ACTA2,IRS1,ARHGEF6,MAP3K20,MSN
RhoA Signaling	2.47	0.138	-2.5	LPAR4,NEDD4,ANLN,MYLK,TTN,LPAR3,PLD1,MYL9,RHPN2,ACTA2,LPAR1,EZR,CDC42EP1,ACTG2,DLC1,MSN,MYL12A
Pyridoxal 5'-phosphate Salvage Pathway	2.44	0.169	-2.714	PRKCQ,PNPO,SGK1,PRKCD,CDK6,MAP3K8,PLK1,NEK2,TTK,CDK2,CDK1
Inhibition of Matrix Metalloproteases	2.43	0.205	0.816	HSPG2,TIMP3,ADAM12,MMP28,SDC2,MMP14,MMP10,TFPI2
Mitotic Roles of Polo-Like Kinase	2.39	0.167	-1.667	KIF23,PLK4,ESPL1,CDC20,WEE1,PRC1,PPP2R2C,PLK1,KIF11,CDK1,CCNB1
GABA Receptor Signaling	2.38	0.147	N/A	CACNA1I,GABRQ,SLC6A11,GAD2,GABRG2,KCNN3,GPR37,CACNA1B,GAD1,SLC6A1,CACNA2D3,ALDH9A1,CACNA1A,GABRE
Glutamate Dependent Acid Resistance	2.35	1	N/A	GAD2,GAD1
HER-2 Signaling in Breast Cancer	2.34	0.146	N/A	PRKCQ,CDK6,FGFR2,EGF,MAP3K5,CCND1,ITGB3,KL,IRS1,PRKCD,CDKN1A,ITGB4,ITGB5,EGFR
Cell Cycle: G1/S Checkpoint Regulation	2.34	0.164	1.265	MYC,SMAD3,CDKN1A,E2F1,E2F7,TGFB2,CDK6,CCND1,CDKN2B,E2F2,CDK2
FAK Signaling	2.31	0.14	N/A	HMMR,ITGA2,ITGA5,FGFR2,EGF,TLN1,DOCK1,ITGA3,ACTA2,KL,IRS1,ARHGEF6,VCL,ACTG2,EGFR
Small Cell Lung Cancer Signaling	2.3	0.149	-1.667	MYC,RXRG,KL,IRS1,E2F1,CKS1B,CDK6,FGFR2,TRAF5,NFKB2,CDKN2B,CCND1,CDK2
Glioma Invasiveness Signaling	2.27	0.154	-2.309	TIMP3,RHOC,KL,DIRAS3,HMMR,IRS1,ITGAV,FGFR2,PLAUR,PLAU,ITGB5,ITGB3
PAK Signaling	2.23	0.138	-1.807	ITGA2,ITGA5,FGFR2,MYLK,EPHA3,PDGFB,MYL9,SHC1,ITGA3,KL,IRS1,ARHGEF6,DSCAM,MYL12A,PDGFRB
Role of NANOG in Mammalian Embryonic Stem Cell Pluripotency	2.23	0.131	-1.342	WNT10B,BMP4,LIF,BMP8B,FGFR2,WNT8B,BMP5,SHC1,FZD8,WNT7A,KL,IRS1,FZD5,BMP7,BMP6,WNT5A,BMP1
Neuroinflammation Signaling Pathway	2.2	0.105	-3.657	B2M,ICAM1,BDNF,TGFBR3,HLA-B,SLC1A3,MFGE8,NFATC1,FAS,TGFBR2,GAD2,CCL2,KL,TGFB2,NOS2,GABRQ,MYD88,FGFR2,NFKB2,NFATC4,IL1R1,BIRC5,GABRE,PLA2G4A,SLC6A11,GABRG2,GAD1,IRS1,CALB2,KCNJ5,S100B,SLC6A1,KCNJ6
Adipogenesis pathway	2.1	0.127	N/A	WNT10B,BMP4,SMAD3,RBBP7,CEBPD,FGFR2,CEBPB,NFATC4,RBP1,FZD8,RUNX1T1,AGPAT2,KLF5,FZD5,BMP7,FGFRL1,WNT5A
Cardiomyocyte Differentiation via BMP Receptors	2.06	0.25	N/A	NPPB,BMP4,SMAD6,BMP7,BMP5
Nitric Oxide Signaling in the Cardiovascular System	2.02	0.13	-1.291	PDE2A,PRKCQ,ITPR2,FLT4,FGFR2,PDE1A,CACNA1A,PDE1C,PGF,KL,IRS1,PRKCD,ITPR3,CAV1,PRKAR1B
cAMP-mediated signaling	2.02	0.11	-0.816	PDE2A,RGS2,PTGER3,OPRM1,NPY1R,RGS7,PDE1A,CNGA3,PDE1C,CHRM5,S1PR3,CHRM2,GPER1,AKAP14,LPAR1,NPR3,ADRA2A,HTR7,OPRK1,PRKAR1B,GRM6,RGS14,ADRA2C,PTGER4,ADRB2
Cell Cycle Regulation by BTG Family Proteins	1.99	0.189	-1.633	E2F1,BTG2,E2F7,PPP2R2C,CCND1,CDK2,E2F2
NF-κB Activation by Viruses	1.98	0.137	-3.051	ITGA3,PRKCQ,KL,PRKCD,IRS1,ITGA2,ITGAV,FGFR2,ITGA5,ITGA1,NFKB2,ITGB5,ITGB3
FAT10 Cancer Signaling Pathway	1.98	0.174	-0.707	TGFBR2,MAD2L1,TCF4,SMAD3,TGFBR3,NGFR,TGFB2,NFKB2
Netrin Signaling	1.97	0.154	N/A	CACNA1I,CACNA1B,UNC5B,PRKAR1B,NFATC4,CACNA2D3,ABLIM1,CACNA1A,NFATC1,UNC5C
Agrin Interactions at Neuromuscular Junction	1.97	0.147	-3	LAMC1,ITGA3,ACTA2,ARHGEF6,ITGA2,LAMA2,ITGA5,ITGA1,ACTG2,EGFR,ITGB3
Calcium Signaling	1.97	0.112	-0.775	CACNA1I,TNNT1,MYH9,ITPR2,TNNC1,CHRNB4,TPM1,TRPC5,NFATC4,TPM2,PNCK,CACNA1A,NFATC1,MYL9,ACTA2,CACNA1B,CASQ1,ITPR3,PRKAR1B,CHRNA3,RCAN2,CACNA2D3,ATP2B4
IL-4 Signaling	1.95	0.135	N/A	STAT6,IL13RA1,HLA-B,FGFR2,INPPL1,NFATC4,NFATC1,INPP5D,SYNJ2,SHC1,KL,IRS1,NR3C2
eNOS Signaling	1.91	0.115	-1	LPAR4,PRKCQ,ITPR2,FLT4,CHRNB4,FGFR2,LPAR3,CNGA3,CHRM5,PGF,CCNA2,CHRM2,LPAR1,KL,IRS1,PRKCD,ITPR3,CAV1,PRKAR1B,CHRNA3
Role of CHK Proteins in Cell Cycle Checkpoint Control	1.9	0.158	0.333	CDKN1A,E2F1,E2F7,PPP2R2C,PLK1,E2F2,CDK2,CDK1,CHEK1
Apelin Cardiac Fibroblast Signaling Pathway	1.88	0.227	1.342	CTGF,APLN,TGFB2,SPHK1,SERPINE1
Cellular Effects of Sildenafil (Viagra)	1.86	0.122	N/A	PDE2A,KCNN3,MYH9,ITPR2,MYLK,PDE1A,CACNA1A,PDE1C,MYL9,PLCD3,GPR37,ACTA2,ITPR3,PRKAR1B,ACTG2,MYL12A
Thrombin Signaling	1.85	0.109	-2.828	F2RL2,PRKCQ,RHOC,ITPR2,DIRAS3,EGF,FGFR2,MYLK,NFKB2,GATA2,MYL9,PLCD3,SHC1,KL,IRS1,PRKCD,ARHGEF6,ITPR3,GATA3,GNG5,GNG12,EGFR,MYL12A
Role of Tissue Factor in Cancer	1.83	0.121	N/A	CTGF,EGR1,FGFR2,HBEGF,PLAUR,F3,ITGB3,ITGA3,F2RL1,CSF1,KL,IRS1,ITGAV,CYR61,ITGB5,EGFR
Regulation of Actin-based Motility by Rho	1.82	0.135	-2.714	MYL9,ITGA3,WIPF1,ACTA2,RHOC,DIRAS3,ITGA2,ITGA5,MYLK,ACTG2,GSN,MYL12A
Remodeling of Epithelial Adherens Junctions	1.8	0.145	N/A	MET,CTNNA2,TUBB6,ACTA2,ACTN2,HGF,VCL,ACTG2,IQGAP1,ACTN1
Germ Cell-Sertoli Cell Junction Signaling	1.76	0.111	N/A	RHOC,ACTN2,DIRAS3,ITGA2,FGFR2,MAP3K5,GSN,IQGAP1,TGFBR2,CTNNA2,ITGA3,TUBB6,ACTA2,KL,IRS1,TGFB2,MAP3K8,VCL,ACTG2,ACTN1
IL-8 Signaling	1.74	0.108	-4.146	ICAM1,PRKCQ,RHOC,DIRAS3,FLT4,EGF,HBEGF,FGFR2,IQGAP1,CCND1,PLD1,PGF,ITGB3,MYL9,KL,IRS1,PRKCD,ITGAV,GNG5,ITGB5,GNG12,EGFR
Chronic Myeloid Leukemia Signaling	1.74	0.124	N/A	SMAD3,CDK6,FGFR2,NFKB2,CCND1,MYC,TGFBR2,KL,IRS1,CDKN1A,E2F1,E2F7,TGFB2,E2F2
PCP pathway	1.71	0.148	-1.89	CELSR1,FZD8,ROR2,WNT7A,WNT10B,VANGL1,FZD5,WNT8B,WNT5A
Iron homeostasis signaling pathway	1.69	0.117	N/A	EPAS1,BMP4,SMAD3,BMP8B,EGF,CYBRD1,HEPH,BMP5,PDGFB,BMP7,ERFE,BMP6,STEAP3,PDGFRB,EGFR,BMP1
Death Receptor Signaling	1.68	0.129	-2.887	TIPARP,ACTA2,PARP4,ZC3HAV1,PARP12,NFKB2,MAP3K5,ACTG2,PARP9,FAS,HSPB1,PARP14
Retinoic acid Mediated Apoptosis Signaling	1.67	0.145	-2.646	RXRG,TIPARP,PARP4,ZC3HAV1,PARP12,TNFRSF10D,PARP9,CRABP1,PARP14
Ephrin A Signaling	1.67	0.145	N/A	EPHA8,KL,NGFR,IRS1,FGFR2,EPHA5,EPHA3,EPHA2,EFNA4
D-myo-inositol (1,4,5)-trisphosphate Degradation	1.63	0.235	-2	SYNJ2,IMPA2,INPPL1,INPP5D
Neuropathic Pain Signaling In Dorsal Horn Neurons	1.62	0.12	-2.673	KCNN3,PRKCQ,BDNF,ITPR2,FGFR2,TACR1,PLCD3,GPR37,KL,IRS1,PRKCD,ITPR3,PRKAR1B,GRM6
Catecholamine Biosynthesis	1.61	0.5	N/A	DDC,DBH
NF-κB Signaling	1.6	0.107	-2.236	BMP4,PRKCQ,MYD88,TGFBR3,FLT4,TNFAIP3,EGF,FGFR2,IL1R1,NFKB2,TGFBR2,KL,CARD10,IRS1,NGFR,PELI1,MAP3K8,TRAF5,EGFR,PDGFRB
Non-Small Cell Lung Cancer Signaling	1.59	0.129	-2.333	RXRG,ITPR2,KL,IRS1,ITPR3,E2F1,CDK6,FGFR2,EGF,CCND1,EGFR
HIPPO signaling	1.59	0.129	1	TEAD4,TJP2,YAP1,AJUBA,WWC1,SMAD3,WWTR1,TEAD3,PPP2R2C,FRMD6,STK3
HMGB1 Signaling	1.58	0.113	-2.324	ICAM1,LIF,RHOC,DIRAS3,RBBP7,FGFR2,IL1R1,NFKB2,CCL2,KL,IRS1,NGFR,TGFB2,SERPINE1,IL11,PLAT
Antiproliferative Role of TOB in T Cell Signaling	1.57	0.192	N/A	TGFBR2,CCNA2,SMAD3,TGFB2,CDK2
Salvage Pathways of Pyrimidine Ribonucleotides	1.55	0.124	-3.464	PRKCQ,AK5,SGK1,PRKCD,CDK6,MAP3K8,PLK1,NEK2,TTK,AK7,CDK2,CDK1
Corticotropin Releasing Hormone Signaling	1.53	0.112	-2.496	CACNA1I,SHH,PRKCQ,BDNF,ITPR2,CRH,POMC,CACNA1A,NPR3,CACNA1B,GAD1,PRKCD,ITPR3,PRKAR1B,NOS2,CACNA2D3
PDGF Signaling	1.52	0.122	-2.309	MYC,SYNJ2,SHC1,KL,IRS1,CAV1,SPHK1,FGFR2,INPPL1,INPP5D,PDGFB,PDGFRB
Phosphatidylglycerol Biosynthesis II (Non-plastidic)	1.51	0.185	-1.342	LPCAT2,CDS1,AGPAT2,PTPMT1,GPAT3
Thyroid Cancer Signaling	1.5	0.152	N/A	MYC,RXRG,SHC1,TCF4,BDNF,LEF1,CCND1
VDR/RXR Activation	1.46	0.128	0.378	RXRG,IGFBP6,PRKCQ,RUNX2,PRKCD,CDKN1A,TGFB2,IGFBP3,IGFBP5,CEBPB
GPCR-Mediated Nutrient Sensing in Enteroendocrine Cells	1.44	0.116	-1.387	CACNA1I,PRKCQ,ITPR2,CCK,CACNA1A,PLCD3,CACNA1B,PRKCD,ITPR3,PRKAR1B,GNG5,CACNA2D3,GNG12
AMPK Signaling	1.44	0.1	-0.5	RAB27A,ACACB,CPT1A,CHRNB4,FGFR2,CCND1,CHRM5,CCNA2,CHRM2,AK5,ADRA2A,KL,IRS1,CDKN1A,PRKAR1B,PPP2R2C,ADRA2C,AK7,CHRNA3,ADRA1B,ADRA1A,ADRB2
Androgen Signaling	1.42	0.11	-0.302	POLR2J2/POLR2J3,CACNA1I,PRKCQ,SMAD3,NFKB2,CCND1,CACNA1A,SHC1,TGFB1I1,CACNA1B,PRKCD,PRKAR1B,GNG5,CACNA2D3,GNG12
Gap Junction Signaling	1.41	0.101	N/A	GJA1,TJP2,PRKCQ,ITPR2,EGF,FGFR2,HTR2C,PLCD3,NPR3,ACTA2,TUBB6,LPAR1,KL,GAD1,IRS1,PRKCD,ITPR3,CAV1,PRKAR1B,ACTG2,EGFR
Citrulline-Nitric Oxide Cycle	1.41	0.4	N/A	ASS1,NOS2
Clathrin-mediated Endocytosis Signaling	1.4	0.1	N/A	FGF14,ITGA5,EGF,FGFR2,PDGFB,ITGB3,FGF13,PGF,MET,FGF10,ACTA2,KL,IRS1,DAB2,LDLRAP1,ITGB4,ACTG2,SH3KBP1,FGF7,ITGB5,MYO1E
The Visual Cycle	1.39	0.2	-1	DHRS3,RDH10,RBP1,RPE65
FGF Signaling	1.37	0.12	-0.905	MET,FGF10,KL,IRS1,HGF,FGF14,FGFR2,MAP3K5,FGFRL1,FGF7,FGF13
Neuregulin Signaling	1.34	0.118	-2.828	MYC,SHC1,ITGA3,PRKCQ,PRKCD,DCN,ITGA2,HBEGF,EGF,ITGA5,EGFR
Breast Cancer Regulation by Stathmin1	1.34	0.0991	N/A	PRKCQ,ITPR2,FGFR2,TRPC5,CDK1,SHC1,TUBB6,KL,PRKCD,IRS1,E2F1,E2F7,ARHGEF6,CDKN1A,ITPR3,PRKAR1B,PPP2R2C,GNG5,CDK2,E2F2,GNG12
Atherosclerosis Signaling	1.33	0.109	N/A	PLA2G16,ICAM1,COL2A1,NFKB2,F3,PDGFB,TNFRSF12A,PLA2G4A,COL1A1,COL5A3,CCL2,CSF1,COL18A1,COL3A1
Role of NFAT in Cardiac Hypertrophy	1.31	0.0973	-2.837	CACNA1I,LIF,PRKCQ,ITPR2,FGFR2,NFATC4,CACNA1A,TGFBR2,SHC1,PLCD3,KL,CACNA1B,IRS1,PRKCD,ITPR3,TGFB2,PRKAR1B,GNG5,RCAN2,CACNA2D3,GNG12,IL11
nNOS Signaling in Skeletal Muscle Cells	1.27	0.146	N/A	CACNA1I,CACNA1B,SNTB1,SNTA1,CACNA2D3,CACNA1A
GPCR-Mediated Integration of Enteroendocrine Signaling Exemplified by an L Cell	1.27	0.123	-1.667	CHRM2,PLCD3,GRPR,ITPR2,ITPR3,PRKAR1B,SST,CCK,ADRB2
Type II Diabetes Mellitus Signaling	1.26	0.103	0	CACNA1I,PRKCQ,IRS4,FGFR2,CEBPB,MAP3K5,NFKB2,CACNA1A,CACNA1B,KL,IRS1,NGFR,PRKCD,ABCC8,MAFA,CACNA2D3
Cardiac Hypertrophy Signaling	1.25	0.095	-3.411	RHOC,DIRAS3,FGFR2,MAP3K5,NFATC4,CACNA1A,TGFBR2,MYL9,PLCD3,ADRA2A,KL,IRS1,TGFB2,PRKAR1B,MAP3K8,ADRA2C,GNG5,ADRA1B,GNG12,ADRA1A,ADRB2,MYL12A,HSPB1
Phagosome Formation	1.24	0.106	N/A	PRKCQ,FN1,MRC2,RHOC,DIRAS3,ITGA2,ITGA5,FGFR2,PLCD3,ITGA3,SCARA3,KL,PRKCD,IRS1
Phospholipase C Signaling	1.22	0.0943	-2.982	PRKCQ,RHOC,ITPR2,DIRAS3,ITGA2,ITGA5,NFKB2,NFATC4,NFATC1,PLD1,TGM2,MYL9,PLCD3,PLA2G4A,SHC1,ITGA3,AHNAK,PRKCD,ARHGEF6,ITPR3,GNG5,GNG12,MYL12A
Endocannabinoid Cancer Inhibition Pathway	1.2	0.101	1.5	TCF4,SNAI2,TWIST1,FGFR2,VIM,TRIB3,CCND1,PGF,MYC,KL,IRS1,CASQ1,CDKN1A,PRKAR1B,LEF1,NOS2
Superpathway of D-myo-inositol (1,4,5)-trisphosphate Metabolism	1.2	0.174	-2	SYNJ2,IMPA2,INPPL1,INPP5D
Opioid Signaling Pathway	1.19	0.0935	-0.853	CACNA1I,PRKCQ,OPRM1,ITPR2,PDYN,RGS7,SCN7A,POMC,NFKB2,PDE1A,CACNA1A,PDE1C,MYC,CACNA1B,PRKCD,KCNJ5,OPRK1,ITPR3,PRKAR1B,RGS14,KCNJ6,GNG5,CACNA2D3
Tec Kinase Signaling	1.19	0.0994	-3.357	STAT6,PRKCQ,RHOC,DIRAS3,ITGA2,ITGA5,FGFR2,NFKB2,FAS,ITGA3,ACTA2,KL,IRS1,PRKCD,ACTG2,GNG5,GNG12
Thio-molybdenum Cofactor Biosynthesis	1.18	1	N/A	MOCOS
VEGF Signaling	1.18	0.108	-2.111	SHC1,ACTA2,KL,ACTN2,IRS1,FLT4,FGFR2,VCL,ACTG2,EIF1AY,ACTN1,PGF
Cysteine Biosynthesis III (mammalia)	1.14	0.167	-1	EEF1AKMT3,CBS/CBSL,PRMT8,AHCY
Retinoate Biosynthesis I	1.13	0.147	0.447	DHRS3,RDH10,ALDH1A2,ALDH8A1,RBP1
Aldosterone Signaling in Epithelial Cells	1.13	0.0977	-2.309	NEDD4,CRYAB,PRKCQ,SGK1,ITPR2,HSPB8,FGFR2,HSPA12A,PLCD3,KL,PRKCD,IRS1,ITPR3,NR3C2,HSPA4L,HSPB1,AHCY
Superpathway of Citrulline Metabolism	1.13	0.2	N/A	LOC102724788/PRODH,ASS1,NOS2
IGF-1 Signaling	1.13	0.106	-1.342	SHC1,IGFBP6,NEDD4,CTGF,KL,IRS1,PRKAR1B,IGFBP3,FGFR2,IGFBP5,IGFBP7,CYR61
RhoGDI Signaling	1.11	0.0971	2.673	RHOC,DIRAS3,ITGA2,ITGA5,GRIP1,MYL9,CDH7,ITGA3,ACTA2,EZR,ARHGEF6,ACTG2,GNG5,DLC1,GNG12,MSN,MYL12A
Mouse Embryonic Stem Cell Pluripotency	1.11	0.105	-2.309	MYC,ID1,FZD8,TCF4,BMP4,LIF,KL,IRS1,FGFR2,LEF1,FZD5,ID3
Coagulation System	1.09	0.143	-1.342	PLAUR,PLAU,SERPINE1,F3,PLAT
IL-17A Signaling in Fibroblasts	1.09	0.143	N/A	CCL2,CEBPD,IL17RC,NFKB2,CEBPB
CDP-diacylglycerol Biosynthesis I	1.09	0.16	-2	LPCAT2,CDS1,AGPAT2,GPAT3
Ethanol Degradation IV	1.09	0.16	-1	TYRP1,ALDH1A2,ACSS1,ALDH9A1
Hereditary Breast Cancer Signaling	1.08	0.0987	N/A	POLR2J2/POLR2J3,GADD45B,WEE1,CDK6,FGFR2,CCND1,CDK1,CHEK1,CCNB1,RAD51,FANCD2,KL,IRS1,CDKN1A,E2F1
Ephrin Receptor Signaling	1.08	0.096	-2.828	EPHB4,ITGA2,ITGA5,EGF,EPHA3,PDGFB,EFNA4,PGF,SHC1,WIPF1,ITGA3,EPHA8,SDC2,EPHA5,GNG5,EPHA2,GNG12
Sperm Motility	1.07	0.102	-2.309	PLA2G16,NPPB,PLCD3,PLA2G4A,PDE2A,PRKCQ,ITPR2,PRKCD,ITPR3,PRKAR1B,PDE1A,CNGA3,PDE1C
α-Adrenergic Signaling	1.06	0.109	-1.89	PRKCQ,ADRA2A,ITPR2,PRKCD,ITPR3,PRKAR1B,PYGL,GNG5,GNG12,ADRA1A
PI3K/AKT Signaling	1.05	0.101	-0.277	SYNJ2,SHC1,ITGA3,ITGA2,CDKN1A,ITGA5,INPPL1,PPP2R2C,MAP3K8,MAP3K5,NFKB2,CCND1,INPP5D
Triacylglycerol Biosynthesis	1.04	0.128	-2.449	LPCAT2,AGPAT2,PLPP3,ELOVL1,GPAT3,LPIN3
TGF-β Signaling	1.04	0.108	-1.414	TGFBR2,BMP4,RUNX2,SMAD3,TGFB2,SMAD6,BMP7,PITX2,SERPINE1,TGIF1
IL-7 Signaling Pathway	1.04	0.108	-1.897	MYC,MET,SHC1,KL,IRS1,HGF,FGFR2,CCND1,CDK2,NFATC1
EGF Signaling	1.03	0.114	-2.121	SHC1,ITPR2,KL,IRS1,ITPR3,EGF,FGFR2,EGFR
Superoxide Radicals Degradation	1.02	0.25	N/A	TYRP1,NQO1
Adrenomedullin signaling pathway	1	0.0918	-3	KCNN3,CALCRL,ITPR2,FGFR2,MYLK,CEBPB,NFKB2,TTN,SHC1,PLCD3,RXRG,GPR37,TFAP2A,NPR3,KL,GAD1,IRS1,ITPR3,PRKAR1B
Telomerase Signaling	1	0.101	-1.897	MYC,ETS1,SHC1,KL,IRS1,CDKN1A,E2F1,FGFR2,EGF,PPP2R2C,ELK3,EGFR
GNRH Signaling	0.983	0.0941	-2.309	CACNA1I,PRKCQ,ITPR2,CACNA1B,EGR1,PRKCD,ITPR3,PRKAR1B,HBEGF,MAP3K8,MAP3K5,NFKB2,GNG5,CACNA2D3,CACNA1A,EGFR
Neuroprotective Role of THOP1 in Alzheimer's Disease	0.979	0.1	-0.707	C1R,PRSS23,PDYN,HLA-B,TMPRSS9,PRKAR1B,SST,MASP1,PRSS33,HTRA1,HLA-E,ACE
GDNF Family Ligand-Receptor Interactions	0.971	0.107	-1.134	SHC1,ITPR2,DOK6,KL,GFRA1,IRS1,ITPR3,FGFR2,GFRA2
1D-myo-inositol Hexakisphosphate Biosynthesis II (Mammalian)	0.939	0.167	N/A	SYNJ2,INPPL1,INPP5D
D-myo-inositol (1,3,4)-trisphosphate Biosynthesis	0.939	0.167	N/A	SYNJ2,INPPL1,INPP5D
Synaptic Long Term Depression	0.932	0.0914	-1.5	PLA2G16,CACNA1I,PLCD3,PLA2G4A,PRKCQ,NPR3,CACNA1B,ITPR2,GAD1,PRKCD,ITPR3,CRH,GRM6,PPP2R2C,NOS2,CACNA2D3,CACNA1A
Wnt/Ca+ pathway	0.928	0.113	-2.646	FZD8,PLCD3,FZD5,NFKB2,NFATC4,NFATC1,WNT5A
MSP-RON Signaling Pathway	0.921	0.108	N/A	ACTA2,CCL2,CSF1,KL,IRS1,FGFR2,ACTG2,NOS2
Type I Diabetes Mellitus Signaling	0.914	0.0991	-0.816	GAD2,MYD88,GAD1,NGFR,HLA-B,NFKB2,MAP3K5,IL1R1,NOS2,HLA-E,FAS
FcγRIIB Signaling in B Lymphocytes	0.9	0.103	-0.447	CACNA1I,SHC1,CACNA1B,KL,IRS1,FGFR2,CACNA2D3,INPP5D,CACNA1A
Antiproliferative Role of Somatostatin Receptor 2	0.9	0.103	0	NPR3,KL,GAD1,IRS1,CDKN1A,SST,FGFR2,GNG5,GNG12
Melanoma Signaling	0.9	0.111	-0.816	MITF,KL,IRS1,E2F1,CDKN1A,FGFR2,CCND1
Choline Degradation I	0.889	0.5	N/A	CHDH
GDP-L-fucose Biosynthesis II (from L-fucose)	0.889	0.5	N/A	FPGT
Sulfate Activation for Sulfonation	0.889	0.5	N/A	PAPSS2
Cysteine Biosynthesis/Homocysteine Degradation	0.889	0.5	N/A	CBS/CBSL
Cardiolipin Biosynthesis II	0.889	0.5	N/A	PTPMT1
TR/RXR Activation	0.886	0.1	N/A	RXRG,KLF9,UCP2,KL,IRS1,FGFR2,NRGN,THRB,RCAN2,DIO2
iCOS-iCOSL Signaling in T Helper Cells	0.886	0.096	-1.897	SHC1,PRKCQ,ITPR2,KL,IRS1,ITPR3,HLA-B,FGFR2,NFKB2,NFATC4,INPP5D,NFATC1
DNA damage-induced 14-3-3σ Signaling	0.886	0.158	N/A	CDK1,CDK2,CCNB1
UVA-Induced MAPK Signaling	0.873	0.0973	-1.342	PLCD3,TIPARP,KL,IRS1,PARP4,ZC3HAV1,FGFR2,PARP12,PARP9,EGFR,PARP14
Mechanisms of Viral Exit from Host Cells	0.866	0.122	N/A	NEDD4,PRKCQ,ACTA2,PRKCD,ACTG2
Sonic Hedgehog Signaling	0.863	0.133	N/A	SHH,PRKAR1B,CDK1,CCNB1
Calcium Transport I	0.854	0.2	N/A	ANXA5,ATP2B4
Role of Wnt/GSK-3β Signaling in the Pathogenesis of Influenza	0.851	0.104	-1.633	FZD8,TCF4,WNT7A,WNT10B,LEF1,FZD5,WNT8B,WNT5A
P2Y Purigenic Receptor Signaling Pathway	0.845	0.0929	-2.714	MYC,PLCD3,PRKCQ,KL,IRS1,PRKCD,PRKAR1B,FGFR2,P2RY1,NFKB2,GNG5,GNG12,ITGB3
ERK/MAPK Signaling	0.845	0.0878	-2.828	ETS1,ITGA2,ITGA5,FGFR2,TLN1,NFATC1,MYC,SHC1,PLA2G4A,DOCK1,ITGA3,KL,IRS1,PRKCD,PRKAR1B,PPP2R2C,ELK3,HSPB1
Intrinsic Prothrombin Activation Pathway	0.836	0.119	-2.236	COL1A1,COL5A3,COL2A1,COL18A1,COL3A1
Apelin Cardiomyocyte Signaling Pathway	0.836	0.0957	-2.714	MYL9,PLCD3,PRKCQ,KL,PRKCD,IRS1,APLN,FGFR2,MYLK,SLC9A2,MYL12A
Cdc42 Signaling	0.827	0.0898	-2.111	B2M,DIAPH3,HLA-B,ITGA2,ITGA5,MYLK,IQGAP1,MYL9,ITGA3,WIPF1,IQGAP2,ARHGEF6,HLA-E,IQGAP3,MYL12A
fMLP Signaling in Neutrophils	0.815	0.093	-2.714	PRKCQ,ITPR2,KL,PRKCD,IRS1,ITPR3,FGFR2,NFKB2,NFATC4,GNG5,GNG12,NFATC1
Th17 Activation Pathway	0.815	0.0989	-1.414	RUNX1,MYD88,NFKB2,NFATC4,IL1R1,RORC,AHR,PTGER4,NFATC1
RANK Signaling in Osteoclasts	0.807	0.0962	-2.53	MITF,KL,IRS1,FGFR2,MAP3K8,NFKB2,MAP3K5,TRAF5,GSN,NFATC1
Serotonin Receptor Signaling	0.804	0.116	N/A	HTR2C,DDC,HTR7,SPR,SLC18A2
Renin-Angiotensin Signaling	0.799	0.0923	-2.887	SHC1,PRKCQ,CCL2,ITPR2,KL,PRKCD,IRS1,ITPR3,PRKAR1B,FGFR2,NFKB2,ACE
Fcγ Receptor-mediated Phagocytosis in Macrophages and Monocytes	0.796	0.0978	-3	DOCK1,PRKCQ,ACTA2,PRKCD,EZR,TLN1,ACTG2,INPP5D,PLD1
Gα12/13 Signaling	0.796	0.0909	-3.051	MYL9,F2RL2,CDH7,LPAR4,LPAR1,F2RL1,KL,IRS1,FGFR2,MAP3K5,NFKB2,LPAR3,MYL12A
Dendritic Cell Maturation	0.79	0.0867	-2.668	B2M,ICAM1,MYD88,IL32,HLA-B,COL2A1,FGFR2,NFKB2,PLCD3,COL1A1,COL5A3,KL,DDR2,IRS1,NGFR,COL18A1,COL3A1
Oxidative Ethanol Degradation III	0.79	0.143	N/A	ALDH1A2,ACSS1,ALDH9A1
Role of BRCA1 in DNA Damage Response	0.785	0.1	-0.707	RAD51,FANCD2,E2F7,E2F1,CDKN1A,PLK1,E2F2,CHEK1
Superpathway of Inositol Phosphate Compounds	0.777	0.0844	-3.13	PPFIBP2,FGFR2,PAWR,INPPL1,INPP5D,SYNJ2,MET,PLCD3,TNS3,PTPRH,KL,DUSP10,IRS1,SGPP2,SSH3,PPP1R1C,PALD1,EYA4,EGFR,PDGFRB
3-phosphoinositide Degradation	0.767	0.0886	-2.138	PPFIBP2,PTPMT1,INPPL1,PAWR,INPP5D,SYNJ2,PTPRH,TNS3,DUSP10,SGPP2,SSH3,PPP1R1C,EYA4,PALD1
CCR5 Signaling in Macrophages	0.757	0.0957	N/A	CACNA1I,PRKCQ,CACNA1B,PRKCD,GNG5,CACNA2D3,GNG12,FAS,CACNA1A
CXCR4 Signaling	0.757	0.0872	-2.673	MYL9,DOCK1,PRKCQ,ITPR2,RHOC,KL,IRS1,EGR1,DIRAS3,PRKCD,ITPR3,FGFR2,GNG5,GNG12,MYL12A
Reelin Signaling in Neurons	0.757	0.0957	N/A	ITGA3,KL,IRS1,ARHGEF6,ITGA2,FGFR2,ITGA5,ITGA1,ITGB3
ERK5 Signaling	0.754	0.101	-2.646	MYC,LIF,SGK1,EGF,MAP3K8,FOSL1,EGFR
Cholecystokinin/Gastrin-mediated Signaling	0.752	0.0935	-1.897	SHC1,PRKCQ,ITPR2,RHOC,DIRAS3,PRKCD,ITPR3,SST,CCK,EGFR
Gαs Signaling	0.752	0.0935	-2.121	RGS2,GPER1,HTR7,PRKAR1B,GNG5,CNGA3,GNG12,PTGER4,ADRB2,CHRM5
Polyamine Regulation in Colon Cancer	0.747	0.136	N/A	MYC,TCF4,SAT1
Fatty Acid α-oxidation	0.747	0.136	N/A	ALDH1A2,BCO2,ALDH9A1
Methionine Degradation I (to Homocysteine)	0.747	0.136	N/A	EEF1AKMT3,PRMT8,AHCY
Hepatic Cholestasis	0.74	0.0875	N/A	PPARA,SLCO1C1,LIF,TJP2,PRKCQ,MYD88,NGFR,PRKCD,TGFB2,PRKAR1B,NR5A2,NFKB2,IL1R1,IL11
PEDF Signaling	0.738	0.0947	-1	ARHGAP22,TCF4,KL,BDNF,IRS1,SERPINF1,FGFR2,NFKB2,FAS
Role of IL-17A in Arthritis	0.733	0.1	N/A	CCL2,KL,IRS1,FGFR2,IL17RC,NFKB2,NOS2
Th1 and Th2 Activation Pathway	0.733	0.0856	N/A	STAT6,NOTCH3,ICAM1,PRKCQ,TGFBR3,HLA-B,MAF,FGFR2,NFATC4,NFATC1,TGFBR2,NOTCH2,KL,IRS1,CD274,GATA3
L-carnitine Biosynthesis	0.728	0.333	N/A	ALDH9A1
Proline Degradation	0.728	0.333	N/A	LOC102724788/PRODH
Thyronamine and Iodothyronamine Metabolism	0.728	0.333	N/A	DIO2
S-methyl-5-thio-α-D-ribose 1-phosphate Degradation	0.728	0.333	N/A	MRI1
Tetrahydrobiopterin Biosynthesis I	0.728	0.333	N/A	SPR
Biotin-carboxyl Carrier Protein Assembly	0.728	0.333	N/A	ACACB
Thyroid Hormone Biosynthesis	0.728	0.333	N/A	TPO
Thyroid Hormone Metabolism I (via Deiodination)	0.728	0.333	N/A	DIO2
Tetrahydrobiopterin Biosynthesis II	0.728	0.333	N/A	SPR
4-aminobutyrate Degradation I	0.728	0.333	N/A	SUCLG2
Inhibition of Angiogenesis by TSP1	0.724	0.118	N/A	TGFBR2,HSPG2,THBS1,SDC2
IL-12 Signaling and Production in Macrophages	0.721	0.0878	N/A	STAT6,PRKCQ,MYD88,KL,IRS1,PRKCD,MAF,TGFB2,FGFR2,MAP3K8,NFKB2,CEBPB,NOS2
VEGF Family Ligand-Receptor Interactions	0.719	0.0938	-1.667	PLA2G4A,SHC1,PRKCQ,KL,PRKCD,IRS1,FLT4,FGFR2,PGF
Dermatan Sulfate Biosynthesis (Late Stages)	0.719	0.109	0.447	HS3ST1,DSEL,HS3ST4,CHST14,CHST15
Pyrimidine Deoxyribonucleotides De Novo Biosynthesis I	0.708	0.13	N/A	AK5,RRM2,AK7
Putrescine Degradation III	0.708	0.13	N/A	ALDH1A2,SAT1,ALDH9A1
Acute Phase Response Signaling	0.703	0.0852	-1.508	C1R,SHC1,TCF4,TTR,FN1,MYD88,NGFR,SERPINF1,CEBPB,IL1R1,NFKB2,MAP3K5,SERPINE1,RBP1,CRABP1
Neurotrophin/TRK Signaling	0.703	0.0952	-0.707	SHC1,KL,BDNF,IRS1,SPRY2,NGFR,FGFR2,MAP3K5
ATM Signaling	0.701	0.0928	0	RAD51,GADD45B,FANCD2,CDKN1A,PPP2R2C,CDK2,CDK1,CCNB1,CHEK1
Dermatan Sulfate Biosynthesis	0.701	0.102	0	HS3ST1,DSEL,HS3ST4,B3GAT2,CHST14,CHST15
Apelin Pancreas Signaling Pathway	0.701	0.102	0	KL,IRS1,APLN,PRKAR1B,FGFR2,NFKB2
Xenobiotic Metabolism Signaling	0.695	0.0803	N/A	MGST1,CYP1A1,PRKCQ,NQO1,MAF,ALDH8A1,FGFR2,GRIP1,NFKB2,MAP3K5,HS3ST4,ALDH9A1,CYP1B1,CHST15,AHRR,KL,IRS1,PRKCD,ALDH1A2,PPP2R2C,MAP3K8,HS3ST1,NOS2,AHR
Thrombopoietin Signaling	0.69	0.0972	-1.89	MYC,SHC1,PRKCQ,KL,IRS1,PRKCD,FGFR2
Endometrial Cancer Signaling	0.69	0.0972	-1.633	MYC,CTNNA2,KL,IRS1,FGFR2,LEF1,CCND1
Th1 Pathway	0.69	0.0876	-2.333	NOTCH2,PRKCQ,ICAM1,NOTCH3,KL,IRS1,HLA-B,FGFR2,CD274,NFATC4,GATA3,NFATC1
Rac Signaling	0.686	0.0887	-2.714	ITGA3,IQGAP2,KL,IRS1,ITGA2,FGFR2,ITGA5,NFKB2,IQGAP1,PLD1,IQGAP3
CREB Signaling in Neurons	0.674	0.0822	-2.714	POLR2J2/POLR2J3,CACNA1I,PRKCQ,ITPR2,FGFR2,CACNA1A,SHC1,PLCD3,KL,CACNA1B,PRKCD,IRS1,ITPR3,PRKAR1B,GRM6,GNG5,CACNA2D3,GNG12
Growth Hormone Signaling	0.668	0.093	-1.633	IGF2,PRKCQ,KL,PRKCD,IRS1,IGFBP3,FGFR2,ONECUT1
Acute Myeloid Leukemia Signaling	0.668	0.0909	-1.414	MYC,RUNX1,TCF4,KL,IRS1,FGFR2,LEF1,NFKB2,CCND1
Th2 Pathway	0.666	0.0855	-0.302	TGFBR2,STAT6,NOTCH2,ICAM1,PRKCQ,NOTCH3,KL,IRS1,TGFBR3,HLA-B,MAF,FGFR2,GATA3
Sphingosine-1-phosphate Signaling	0.656	0.0873	-2.111	S1PR3,PLCD3,RHOC,KL,DIRAS3,IRS1,CASQ1,SPHK1,FGFR2,PDGFB,PDGFRB
p70S6K Signaling	0.648	0.0857	-2.309	SHC1,PLCD3,F2RL2,PRKCQ,F2RL1,KL,PRKCD,IRS1,FGFR2,PPP2R2C,PLD1,EGFR
B Cell Receptor Signaling	0.648	0.0825	-1	ETS1,PRKCQ,EGR1,FGFR2,INPPL1,NFATC4,MAP3K5,NFKB2,NFATC1,INPP5D,SYNJ2,SHC1,CARD10,KL,IRS1,MAP3K8
PKCθ Signaling in T Lymphocytes	0.646	0.0838	-2.53	CACNA1I,PRKCQ,HLA-B,FGFR2,NFKB2,MAP3K5,NFATC4,CACNA1A,NFATC1,KL,CACNA1B,IRS1,MAP3K8,CACNA2D3
Gustation Pathway	0.64	0.0844	N/A	CACNA1I,LPAR4,PDE2A,CACNA1B,ITPR2,ITPR3,PRKAR1B,P2RY1,GNG5,PDE1A,CACNA2D3,CACNA1A,PDE1C
Glucocorticoid Receptor Signaling	0.636	0.0778	N/A	ICAM1,SGK1,SMAD3,POMC,NFATC1,TGFBR2,SHC1,CCL2,KL,ANXA1,TGFB2,SERPINE1,NOS2,ADRB2,POLR2J2/POLR2J3,KRT17,FGFR2,KRT80,NFATC4,CEBPB,KRT8,IRS1,KRT19,CDKN1A,KRT18,NR3C2,PLAU
Tryptophan Degradation X (Mammalian, via Tryptamine)	0.636	0.12	N/A	DDC,ALDH1A2,ALDH9A1
Actin Nucleation by ARP-WASP Complex	0.635	0.0968	-2.236	WIPF1,ITGA3,RHOC,DIRAS3,ITGA2,ITGA5
Superpathway of Methionine Degradation	0.635	0.108	-1	EEF1AKMT3,CBS/CBSL,PRMT8,AHCY
Complement System	0.635	0.108	1	C1R,CD55,CFI,MASP1
Retinoate Biosynthesis II	0.616	0.25	N/A	RBP1
Spermine and Spermidine Degradation I	0.616	0.25	N/A	SAT1
Glycerol-3-phosphate Shuttle	0.616	0.25	N/A	GPD2
Acetate Conversion to Acetyl-CoA	0.616	0.25	N/A	ACSS1
Crosstalk between Dendritic Cells and Natural Killer Cells	0.614	0.0899	N/A	ACTA2,HLA-B,TLN1,NFKB2,ACTG2,MICA,HLA-E,FAS
Antigen Presentation Pathway	0.607	0.105	N/A	B2M,HLA-B,TAP1,HLA-E
Prostate Cancer Signaling	0.602	0.0874	N/A	KL,IRS1,CDKN1A,E2F1,FGFR2,LEF1,NFKB2,CCND1,CDK2
IL-3 Signaling	0.599	0.0889	-1.414	STAT6,SHC1,PRKCQ,KL,IRS1,PRKCD,FGFR2,INPP5D
T Cell Receptor Signaling	0.593	0.0855	N/A	SHB,PTPRH,PRKCQ,KL,IRS1,RASGRP1,FGFR2,NFKB2,NFATC4,NFATC1
Endothelin-1 Signaling	0.592	0.0804	-3	PLA2G16,PRKCQ,ITPR2,FGFR2,PLD1,MYC,SHC1,PLA2G4A,PLCD3,EDN1,KL,PRKCD,IRS1,CASQ1,ITPR3,NOS2
Prolactin Signaling	0.582	0.0879	-1.89	MYC,SHC1,PRKCQ,KL,IRS1,PRKCD,FGFR2,CEBPB
April Mediated Signaling	0.582	0.103	-2	NFATC4,NFKB2,TRAF5,NFATC1
JAK/Stat Signaling	0.582	0.0879	-1.414	STAT6,SHC1,KL,IRS1,CDKN1A,FGFR2,CEBPB,NFKB2
NAD biosynthesis II (from tryptophan)	0.577	0.133	N/A	TDO2,NMNAT3
Glycogen Degradation III	0.577	0.133	N/A	PYGL,MGAM
CDK5 Signaling	0.573	0.0857	-0.378	LAMC1,ITGA3,BDNF,NGFR,EGR1,ITGA2,PRKAR1B,PPP2R2C,CACNA1A
Melanocyte Development and Pigmentation Signaling	0.573	0.0857	-1.134	TYRP1,SHC1,MITF,KL,IRS1,PRKAR1B,FGFR2,POMC,DCT
3-phosphoinositide Biosynthesis	0.561	0.0792	-2.5	PPFIBP2,FGFR2,PAWR,MET,PTPRH,TNS3,KL,DUSP10,IRS1,SGPP2,SSH3,PPP1R1C,PALD1,EYA4,PDGFRB,EGFR
ErbB Signaling	0.559	0.0849	-2.333	SHC1,PRKCQ,KL,PRKCD,IRS1,FGFR2,HBEGF,EGF,EGFR
Oncostatin M Signaling	0.558	0.1	N/A	SHC1,TIMP3,EPAS1,PLAU
ErbB4 Signaling	0.545	0.0875	-1.633	SHC1,PRKCQ,YAP1,KL,IRS1,PRKCD,FGFR2
RAR Activation	0.541	0.0789	N/A	DHRS3,PRKCQ,RDH10,SMAD3,SMAD6,MAP3K5,NFKB2,RBP1,CRABP1,RXRG,PRKCD,ALDH1A2,TGFB2,PRKAR1B,IGFBP3
B Cell Activating Factor Signaling	0.535	0.0976	-2	NFATC4,NFKB2,TRAF5,NFATC1
Eumelanin Biosynthesis	0.535	0.2	N/A	DCT
Myo-inositol Biosynthesis	0.535	0.2	N/A	IMPA2
Galactose Degradation I (Leloir Pathway)	0.535	0.2	N/A	GALM
Tyrosine Degradation I	0.535	0.2	N/A	FAH
Relaxin Signaling	0.532	0.0798	-2.121	PDE2A,NPR3,KL,IRS1,GAD1,PRKAR1B,FGFR2,NFKB2,NOS2,GNG5,PDE1A,GNG12,PDE1C
Dopamine-DARPP32 Feedback in cAMP Signaling	0.532	0.0798	-2.121	PLCD3,KCNJ8,PRKCQ,KCNJ2,ITPR2,KCNJ5,PRKCD,ITPR3,PRKAR1B,PPP2R2C,PAWR,KCNJ6,CACNA1A
CD40 Signaling	0.529	0.0864	-1.134	ICAM1,KL,IRS1,TNFAIP3,FGFR2,NFKB2,TRAF5
GM-CSF Signaling	0.529	0.0864	-1.134	ETS1,RUNX1,SHC1,KL,IRS1,FGFR2,CCND1
UVB-Induced MAPK Signaling	0.521	0.0882	-1.633	PRKCQ,KL,IRS1,PRKCD,FGFR2,EGFR
Retinol Biosynthesis	0.513	0.0952	-1	DHRS3,RDH10,LIPG,RBP1
CCR3 Signaling in Eosinophils	0.511	0.0803	-0.816	PLA2G4A,PRKCQ,ITPR2,KL,PRKCD,IRS1,ITPR3,FGFR2,MYLK,GNG5,GNG12
Unfolded protein response	0.498	0.0893	N/A	ERO1B,CEBPD,CD82,MAP3K5,CEBPB
Huntington's Disease Signaling	0.488	0.0754	-1.291	POLR2J2/POLR2J3,NEUROD1,PRKCQ,BDNF,SGK1,REST,EGF,FGFR2,TGM2,SHC1,CACNA1B,CPLX2,KL,IRS1,PRKCD,CASQ1,GNG5,GNG12,EGFR
Production of Nitric Oxide and Reactive Oxygen Species in Macrophages	0.481	0.0765	-2.324	PPARA,PRKCQ,RHOC,DIRAS3,FGFR2,MAP3K5,NFKB2,KL,CYBA,NGFR,IRS1,PRKCD,PPP2R2C,MAP3K8,NOS2
T Cell Exhaustion Signaling Pathway	0.48	0.0769	-1.732	PRKCQ,SMAD3,TGFBR3,HLA-B,FGFR2,NFATC4,EOMES,NFATC1,TGFBR2,KL,IRS1,CD274,PPP2R2C,HLA-E
Chondroitin Sulfate Biosynthesis	0.479	0.0877	0.447	CHST9,HS3ST1,HS3ST4,B3GAT2,CHST15
SAPK/JNK Signaling	0.479	0.0804	-1.667	SHC1,KL,DUSP10,IRS1,MAP3K20,FGFR2,MAP3K5,GNG5,NFATC1
Arginine Biosynthesis IV	0.47	0.167	N/A	ASS1
Urea Cycle	0.47	0.167	N/A	ASS1
Serotonin and Melatonin Biosynthesis	0.47	0.167	N/A	DDC
Glycerol Degradation I	0.47	0.167	N/A	GPD2
Glycine Cleavage Complex	0.47	0.167	N/A	OCA2
Glycogen Biosynthesis II (from UDP-D-Glucose)	0.47	0.167	N/A	GYG1
NAD Biosynthesis III	0.47	0.167	N/A	NMNAT3
Apelin Endothelial Signaling Pathway	0.466	0.0787	-2.53	PRKCQ,ICAM1,CCL2,KL,PRKCD,SMAD3,IRS1,APLN,FGFR2,NFKB2
Role of IL-17F in Allergic Inflammatory Airway Diseases	0.451	0.0889	N/A	CCL2,IL17RC,NFKB2,IL11
Role of p14/p19ARF in Tumor Suppression	0.451	0.0889	1	KL,IRS1,E2F1,FGFR2
Cytotoxic T Lymphocyte-mediated Apoptosis of Target Cells	0.442	0.0938	N/A	B2M,HLA-B,FAS
T Helper Cell Differentiation	0.442	0.0822	N/A	TGFBR2,STAT6,NGFR,HLA-B,GATA3,RORC
Ceramide Signaling	0.441	0.0792	-0.707	S1PR3,KL,NGFR,IRS1,SPHK1,FGFR2,PPP2R2C,NFKB2
Histamine Degradation	0.438	0.105	N/A	ALDH1A2,ALDH9A1
Role of Oct4 in Mammalian Embryonic Stem Cell Pluripotency	0.433	0.087	N/A	REST,FOXA1,NR5A2,NR5A1
Erythropoietin Signaling	0.428	0.0795	N/A	SHC1,PRKCQ,KL,IRS1,PRKCD,FGFR2,NFKB2
NAD Biosynthesis from 2-amino-3-carboxymuconate Semialdehyde	0.416	0.143	N/A	NMNAT3
Thioredoxin Pathway	0.416	0.143	N/A	TXNRD2
NAD Salvage Pathway III	0.416	0.143	N/A	NMNAT3
Adenine and Adenosine Salvage III	0.416	0.143	N/A	ADA2
Glycoaminoglycan-protein Linkage Region Biosynthesis	0.416	0.143	N/A	B3GAT2
IL-9 Signaling	0.415	0.0851	-1	KL,IRS1,FGFR2,NFKB2
p38 MAPK Signaling	0.409	0.0763	-1.667	MYC,TGFBR2,PLA2G4A,DUSP10,TGFB2,MAP3K5,IL1R1,FAS,HSPB1
Inflammasome pathway	0.409	0.1	N/A	MYD88,NFKB2
Renal Cell Carcinoma Signaling	0.403	0.0778	-0.816	ETS1,MET,KL,IRS1,HGF,FGFR2,PDGFB
Role of JAK2 in Hormone-like Cytokine Signaling	0.399	0.0882	N/A	SHC1,IRS1,IRS4
Ethanol Degradation II	0.399	0.0882	N/A	ALDH1A2,ACSS1,ALDH9A1
CD28 Signaling in T Helper Cells	0.393	0.0746	-2.333	PRKCQ,ITPR2,KL,IRS1,ITPR3,HLA-B,FGFR2,NFKB2,NFATC4,NFATC1
Myc Mediated Apoptosis Signaling	0.387	0.0779	N/A	MYC,SHC1,KL,IRS1,FGFR2,FAS
ErbB2-ErbB3 Signaling	0.387	0.0779	-1.633	MYC,SHC1,KL,IRS1,FGFR2,CCND1
Phospholipases	0.384	0.0794	-1.342	PLA2G16,PLA2G4A,PLCD3,LIPG,PLD1
Maturity Onset Diabetes of Young (MODY) Signaling	0.383	0.0952	N/A	NEUROD1,CACNA1A
PI3K Signaling in B Lymphocytes	0.383	0.0741	-2.121	PLCD3,ITPR2,CARD10,IRS1,ITPR3,IRS4,NFKB2,NFATC4,INPP5D,NFATC1
Autoimmune Thyroid Disease Signaling	0.381	0.0816	N/A	HLA-B,TPO,FAS,HLA-E
Chondroitin Sulfate Biosynthesis (Late Stages)	0.381	0.0816	1	CHST9,HS3ST1,HS3ST4,CHST15
Role of JAK1 and JAK3 in γc Cytokine Signaling	0.375	0.0769	N/A	SHC1,STAT6,KL,IRS1,IRS4,FGFR2
IL-6 Signaling	0.373	0.0735	-1.897	COL1A1,SHC1,KL,NGFR,IRS1,FGFR2,NFKB2,IL1R1,CEBPB,HSPB1
Sphingosine and Sphingosine-1-phosphate Metabolism	0.372	0.125	N/A	SGPP2
Tryptophan Degradation to 2-amino-3-carboxymuconate Semialdehyde	0.372	0.125	N/A	TDO2
Purine Ribonucleosides Degradation to Ribose-1-phosphate	0.372	0.125	N/A	ADA2
Salvage Pathways of Pyrimidine Deoxyribonucleotides	0.372	0.125	N/A	TK1
Sphingomyelin Metabolism	0.372	0.125	N/A	SGMS2
IL-17 Signaling	0.368	0.0753	N/A	CCL2,KL,IRS1,FGFR2,IL17RC,CEBPB,NOS2
14-3-3-mediated Signaling	0.346	0.0719	-2.333	PLCD3,PRKCQ,TUBB6,YAP1,KL,PRKCD,IRS1,FGFR2,VIM,MAP3K5
Role of Pattern Recognition Receptors in Recognition of Bacteria and Viruses	0.346	0.0719	-1.134	PRKCQ,LIF,MYD88,KL,PRKCD,IRS1,TGFB2,FGFR2,NFKB2,IL11
LPS-stimulated MAPK Signaling	0.346	0.0737	-1.633	PRKCQ,KL,PRKCD,IRS1,FGFR2,NFKB2,MAP3K5
Calcium-induced T Lymphocyte Apoptosis	0.344	0.0758	-2.236	PRKCQ,ITPR2,PRKCD,HLA-B,ITPR3
NGF Signaling	0.34	0.072	-1.667	SHC1,KL,PRKCD,NGFR,IRS1,FGFR2,MAP3K8,NFKB2,MAP3K5
Sumoylation Pathway	0.335	0.0729	0.816	ETS1,RHOC,DIRAS3,MAP3K5,NFKB2,ZNF217,FAS
Sucrose Degradation V (Mammalian)	0.334	0.111	N/A	GALM
Citrulline Biosynthesis	0.334	0.111	N/A	LOC102724788/PRODH
HIF1α Signaling	0.331	0.0714	N/A	EDN1,MMP28,KL,IRS1,MMP14,FGFR2,MMP10,NOS2,PGF
Notch Signaling	0.327	0.0789	N/A	NOTCH2,NOTCH3,HEY1
PPARα/RXRα Activation	0.324	0.0699	2.309	PPARA,TGFBR2,PLCD3,SHC1,GPD2,TGFBR3,IRS1,SMAD3,TGFB2,PRKAR1B,NFKB2,IL1R1,ITGB5
CD27 Signaling in Lymphocytes	0.322	0.0755	-2	MAP3K8,MAP3K5,NFKB2,TRAF5
Fc Epsilon RI Signaling	0.321	0.0709	0.333	SYNJ2,PLA2G4A,PRKCQ,KL,PRKCD,IRS1,FGFR2,INPPL1,INPP5D
Eicosanoid Signaling	0.32	0.0735	N/A	PLA2G16,PLA2G4A,PTGFR,PTGER3,PTGER4
NRF2-mediated Oxidative Stress Response	0.317	0.0693	-1.633	MGST1,PRKCQ,MAF,NQO1,HSPB8,FGFR2,MAP3K5,ACTA2,KL,IRS1,PRKCD,FOSL1,ACTG2,CBR1
Tumoricidal Function of Hepatic Natural Killer Cells	0.316	0.0833	N/A	ICAM1,FAS
Glutathione Redox Reactions I	0.316	0.0833	N/A	MGST1,GPX8
Docosahexaenoic Acid (DHA) Signaling	0.309	0.0741	N/A	KL,IRS1,SERPINF1,FGFR2
Lymphotoxin β Receptor Signaling	0.308	0.0725	-1	KL,IRS1,FGFR2,NFKB2,TRAF5
IL-15 Signaling	0.307	0.0714	N/A	SHC1,STAT6,KL,IRS1,FGFR2,NFKB2
D-myo-inositol (1,4,5,6)-Tetrakisphosphate Biosynthesis	0.305	0.0694	-1.897	PTPRH,TNS3,DUSP10,SGPP2,PPFIBP2,SSH3,PPP1R1C,PAWR,PALD1,EYA4
D-myo-inositol (3,4,5,6)-tetrakisphosphate Biosynthesis	0.305	0.0694	-1.897	PTPRH,TNS3,DUSP10,SGPP2,PPFIBP2,SSH3,PPP1R1C,PAWR,PALD1,EYA4
Natural Killer Cell Signaling	0.297	0.0692	N/A	SYNJ2,SHC1,PRKCQ,KL,PRKCD,IRS1,FGFR2,INPPL1,INPP5D
IL-17A Signaling in Gastric Cells	0.297	0.08	N/A	IL17RC,EGFR
Bupropion Degradation	0.297	0.08	N/A	CYP1A1,CYP1B1
PPAR Signaling	0.287	0.0693	1.134	PPARA,SHC1,NGFR,NFKB2,IL1R1,PDGFB,PDGFRB
Regulation of IL-2 Expression in Activated and Anergic T Lymphocytes	0.287	0.0698	N/A	TGFBR2,SMAD3,TGFB2,NFKB2,NFATC4,NFATC1
D-myo-inositol-5-phosphate Metabolism	0.282	0.0679	-2.111	PLCD3,PTPRH,TNS3,DUSP10,SGPP2,PPFIBP2,SSH3,PPP1R1C,PAWR,PALD1,EYA4
Insulin Receptor Signaling	0.281	0.068	0	SYNJ2,SHC1,SGK1,KL,IRS1,IRS4,PRKAR1B,FGFR2,INPPL1,INPP5D
Role of NFAT in Regulation of the Immune Response	0.277	0.0674	-2.333	PRKCQ,ITPR2,HLA-B,FGFR2,NFATC4,NFKB2,NFATC1,KL,IRS1,ITPR3,GNG5,RCAN2,GNG12
Estrogen-Dependent Breast Cancer Signaling	0.277	0.069	-1.633	KL,IRS1,FGFR2,NFKB2,CCND1,EGFR
Melatonin Signaling	0.276	0.0694	-2.236	PLCD3,PRKCQ,PRKCD,PRKAR1B,RORC
Phagosome Maturation	0.275	0.0676	N/A	CTSV,B2M,CTSZ,TUBB6,CTSH,DYNC1I1,HLA-B,TPO,CTSC,TAP1
Glutamate Receptor Signaling	0.272	0.0702	N/A	SLC1A3,GRM6,GRIP1,GNG5
MIF Regulation of Innate Immunity	0.269	0.0714	N/A	PLA2G4A,NFKB2,NOS2
tRNA Splicing	0.269	0.0714	N/A	PDE2A,PDE1A,PDE1C
Leptin Signaling in Obesity	0.268	0.0682	0	PLCD3,KL,IRS1,PRKAR1B,FGFR2,POMC
Hematopoiesis from Multipotent Stem Cells	0.249	0.0833	N/A	CSF1
Pregnenolone Biosynthesis	0.249	0.0833	N/A	MICAL2
Role of RIG1-like Receptors in Antiviral Innate Immunity	0.244	0.0682	N/A	DHX58,NFKB2,TRIM25
Pyrimidine Ribonucleotides Interconversion	0.244	0.0682	N/A	AK5,CTPS2,AK7
Role of IL-17A in Psoriasis	0.227	0.0769	N/A	IL17RC
Choline Biosynthesis III	0.227	0.0769	N/A	PLD1
Oleate Biosynthesis II (Animals)	0.227	0.0769	N/A	PTPRT
Glycogen Degradation II	0.227	0.0769	N/A	PYGL
DNA Double-Strand Break Repair by Homologous Recombination	0.208	0.0714	N/A	RAD51
IL-10 Signaling	0	0.029	N/A	NFKB2,IL1R1
Circadian Rhythm Signaling	0	0.0303	N/A	ADCYAP1R1
Synaptic Long Term Potentiation	0	0.0556	-2.646	PLCD3,PRKCQ,ITPR2,PRKCD,ITPR3,PRKAR1B,GRM6
Amyotrophic Lateral Sclerosis Signaling	0	0.0531	-1	PRPH,KL,IRS1,FGFR2,CACNA1A,PGF
LPS/IL-1 Mediated Inhibition of RXR Function	0	0.0628	1.134	PPARA,MGST1,CPT1A,MYD88,NGFR,ALDH1A2,ALDH8A1,NR5A2,HS3ST1,IL1R1,HS3ST4,ALDH9A1,PAPSS2,CHST15
LXR/RXR Activation	0	0.0661	0	RXRG,TTR,CCL2,NGFR,SERPINF1,NFKB2,IL1R1,NOS2
Mitochondrial Dysfunction	0	0.0234	N/A	CPT1A,UCP2,GPD2,TXNRD2
FXR/RXR Activation	0	0.0397	N/A	PPARA,TTR,FOXA1,SERPINF1,NR5A2
PXR/RXR Activation	0	0.0615	N/A	PPARA,CPT1A,PRKAR1B,PAPSS2
Activation of IRF by Cytosolic Pattern Recognition Receptors	0	0.0317	N/A	DHX58,NFKB2
Role of PKR in Interferon Induction and Antiviral Response	0	0.0488	N/A	NFKB2,TRAF5
TREM1 Signaling	0	0.0667	-1.342	ICAM1,CCL2,MYD88,ITGA5,NFKB2
4-1BB Signaling in T Lymphocytes	0	0.0625	N/A	NFKB2,MAP3K5
CTLA4 Signaling in Cytotoxic T Lymphocytes	0	0.0594	N/A	B2M,KL,IRS1,HLA-B,FGFR2,PPP2R2C
Induction of Apoptosis by HIV1	0	0.0656	-1	NGFR,MAP3K5,NFKB2,FAS
IL-15 Production	0	0.0357	N/A	NFKB2
Role of Cytokines in Mediating Communication between Immune Cells	0	0.0185	N/A	IL32
Angiopoietin Signaling	0	0.0581	N/A	KL,IRS1,FGFR2,NFKB2,BIRC5
CNTF Signaling	0	0.0423	N/A	KL,IRS1,FGFR2
Semaphorin Signaling in Neurons	0	0.0566	N/A	MET,RHOC,DIRAS3
Lipid Antigen Presentation by CD1	0	0.0385	N/A	B2M
FLT3 Signaling in Hematopoietic Progenitor Cells	0	0.0652	-0.816	SHC1,STAT6,KL,IRS1,FGFR2,INPP5D
DNA Methylation and Transcriptional Repression Signaling	0	0.0588	N/A	DNMT3B,RBBP7
Primary Immunodeficiency Signaling	0	0.02	N/A	TAP1
Allograft Rejection Signaling	0	0.0465	N/A	B2M,HLA-B,HLA-E,FAS
Graft-versus-Host Disease Signaling	0	0.0625	N/A	HLA-B,HLA-E,FAS
mTOR Signaling	0	0.0577	-1.667	RPS4Y1,PRKCQ,RHOC,KL,DIRAS3,PRKCD,IRS1,FGFR2,PPP2R2C,PRR5L,PLD1,PGF
G Protein Signaling Mediated by Tubby	0	0.0645	N/A	GNG5,GNG12
Communication between Innate and Adaptive Immune Cells	0	0.0312	N/A	B2M,HLA-B,HLA-E
Systemic Lupus Erythematosus Signaling	0	0.0339	N/A	KL,IRS1,HLA-B,FGFR2,NFATC4,INPP5D,HLA-E,NFATC1
EIF2 Signaling	0	0.0524	-0.707	MYC,SHC1,RPS4Y1,ACTA2,KL,IRS1,NKX6-2,FGFR2,TRIB3,ACTG2,CCND1,EIF1AY
Altered T Cell and B Cell Signaling in Rheumatoid Arthritis	0	0.0444	N/A	CSF1,HLA-B,NFKB2,FAS
Regulation of eIF4 and p70S6K Signaling	0	0.0606	-1.414	SHC1,ITGA3,RPS4Y1,KL,IRS1,ITGA2,FGFR2,ITGA5,PPP2R2C,EIF1AY
B Cell Development	0	0.0278	N/A	HLA-B
IL-1 Signaling	0	0.0659	-1	MYD88,PRKAR1B,NFKB2,IL1R1,GNG5,GNG12
Granzyme A Signaling	0	0.05	N/A	H1F0
TWEAK Signaling	0	0.0571	N/A	NFKB2,TNFRSF12A
Nur77 Signaling in T Lymphocytes	0	0.0339	N/A	HLA-B,NFATC1
TNFR1 Signaling	0	0.04	N/A	TNFAIP3,NFKB2
Role of MAPK Signaling in the Pathogenesis of Influenza	0	0.0506	N/A	PLA2G16,PLA2G4A,CCL2,MAP3K5
TNFR2 Signaling	0	0.0667	N/A	TNFAIP3,NFKB2
Role of PI3K/AKT Signaling in the Pathogenesis of Influenza	0	0.05	-1	KL,IRS1,FGFR2,NFKB2
Role of Hypercytokinemia/hyperchemokinemia in the Pathogenesis of Influenza	0	0.0233	N/A	CCL2
OX40 Signaling Pathway	0	0.0556	N/A	B2M,HLA-B,NFKB2,TRAF5,HLA-E
Extrinsic Prothrombin Activation Pathway	0	0.0625	N/A	F3
MIF-mediated Glucocorticoid Regulation	0	0.0588	N/A	PLA2G4A,NFKB2
Assembly of RNA Polymerase II Complex	0	0.02	N/A	POLR2J2/POLR2J3
Mismatch Repair in Eukaryotes	0	0.0625	N/A	EXO1
IL-17A Signaling in Airway Cells	0	0.0625	-1.342	KL,IRS1,FGFR2,IL17RC,NFKB2
Differential Regulation of Cytokine Production in Macrophages and T Helper Cells by IL-17A and IL-17F	0	0.0556	N/A	CCL2
Differential Regulation of Cytokine Production in Intestinal Epithelial Cells by IL-17A and IL-17F	0	0.0435	N/A	CCL2
Role of JAK1, JAK2 and TYK2 in Interferon Signaling	0	0.0417	N/A	NFKB2
Hematopoiesis from Pluripotent Stem Cells	0	0.0612	N/A	LIF,CSF1,IL11
iNOS Signaling	0	0.0667	N/A	MYD88,NFKB2,NOS2
nNOS Signaling in Neurons	0	0.0426	N/A	PRKCQ,PRKCD
Ephrin B Signaling	0	0.0417	N/A	EPHB4,GNG5,GNG12
Heparan Sulfate Biosynthesis	0	0.0602	-0.447	HS3ST1,HS3ST4,B3GAT2,RPE65,CHST15
Thyroid Hormone Metabolism II (via Conjugation and/or Degradation)	0	0.0465	N/A	LARGE2,DIO2
Nicotine Degradation III	0	0.0536	N/A	CYP1A1,LARGE2,CYP1B1
Dopamine Degradation	0	0.0541	N/A	ALDH1A2,ALDH9A1
Heparan Sulfate Biosynthesis (Late Stages)	0	0.0526	0	HS3ST1,HS3ST4,RPE65,CHST15
Pyrimidine Ribonucleotides De Novo Biosynthesis	0	0.0652	N/A	AK5,CTPS2,AK7
Ubiquinol-10 Biosynthesis (Eukaryotic)	0	0.0556	N/A	MICAL2
Melatonin Degradation I	0	0.0462	N/A	CYP1A1,LARGE2,CYP1B1
NAD Salvage Pathway II	0	0.0385	N/A	NMNAT3
Triacylglycerol Degradation	0	0.037	N/A	LIPG,RPE65
D-myo-inositol (1,4,5)-Trisphosphate Biosynthesis	0	0.037	N/A	PLCD3
Estrogen Biosynthesis	0	0.0488	N/A	CYP1A1,CYP1B1
Glutathione-mediated Detoxification	0	0.0312	N/A	MGST1
Dermatan Sulfate Degradation (Metazoa)	0	0.0588	N/A	FGFRL1
Nicotine Degradation II	0	0.0462	N/A	CYP1A1,LARGE2,CYP1B1
Purine Nucleotides Degradation II (Aerobic)	0	0.0526	N/A	ADA2
Mitochondrial L-carnitine Shuttle Pathway	0	0.0588	N/A	CPT1A
Serotonin Degradation	0	0.0405	N/A	ALDH1A2,LARGE2,ALDH9A1
Tryptophan Degradation III (Eukaryotic)	0	0.04	N/A	TDO2
Adenosine Nucleotides Degradation II	0	0.0625	N/A	ADA2
Superpathway of Melatonin Degradation	0	0.0429	N/A	CYP1A1,LARGE2,CYP1B1
Histidine Degradation VI	0	0.0667	N/A	MICAL2
Stearate Biosynthesis I (Animals)	0	0.0227	N/A	ELOVL1
Noradrenaline and Adrenaline Degradation	0	0.0541	N/A	ALDH1A2,ALDH9A1
Acetone Degradation I (to Methylglyoxal)	0	0.0667	N/A	CYP1A1,CYP1B1
Antioxidant Action of Vitamin C	0	0.055	1.342	PLA2G16,PLA2G4A,PLCD3,NFKB2,TXNRD2,PLD1
UVC-Induced MAPK Signaling	0	0.0612	N/A	PRKCQ,PRKCD,EGFR
Vitamin-C Transport	0	0.0625	N/A	TXNRD2
Parkinson's Signaling	0	0.0625	N/A	GPR37
Estrogen Receptor Signaling	0	0.0224	N/A	POLR2J2/POLR2J3,SHC1,RUNX2
Toll-like Receptor Signaling	0	0.0526	N/A	PPARA,MYD88,TNFAIP3,NFKB2
Nucleotide Excision Repair Pathway	0	0.0286	N/A	POLR2J2/POLR2J3
Cardiac β-adrenergic Signaling	0	0.0643	0	PDE2A,AKAP14,PRKAR1B,PPP2R2C,GNG5,PDE1A,GNG12,CACNA1A,PDE1C
Interferon Signaling	0	0.0556	N/A	IFITM3,TAP1
Protein Ubiquitination Pathway	0	0.0443	N/A	B2M,NEDD4,CRYAB,CDC20,HLA-B,HSPB8,USP9Y,TAP1,HSPB1,HSPA12A,UBE2C,HSPA4L
IL-2 Signaling	0	0.0556	-1	SHC1,KL,IRS1,FGFR2
Amyloid Processing	0	0.0196	N/A	PRKAR1B
Endoplasmic Reticulum Stress Pathway	0	0.0476	N/A	MAP3K5
Phototransduction Pathway	0	0.0566	N/A	GUCA1A,PRKAR1B,CNGA3
Chemokine Signaling	0	0.013	N/A	CCL2
Dopamine Receptor Signaling	0	0.0649	N/A	DDC,PRKAR1B,SPR,PPP2R2C,SLC18A2
Apoptosis Signaling	0	0.0521	-0.447	PRKCQ,NFKB2,MAP3K5,FAS,CDK1
Hypoxia Signaling in the Cardiovascular System	0	0.0405	N/A	EDN1,NQO1,UBE2C
autophagy	0	0.0656	N/A	CTSV,CTSZ,CTSH,CTSC
Sirtuin Signaling Pathway	0	0.0582	1.069	PPARA,NEDD4,EPAS1,GADD45B,CPT1A,UCP2,NDRG1,ZIC2,NQO1,NFKB2,AGTRAP,MYC,TOMM34,E2F1,TSPO,H1F0,NOS2
SPINK1 Pancreatic Cancer Pathway	0	0.0667	2	TGFBR2,F2RL1,SMAD3,CPA4
NER Pathway	0	0.0194	N/A	POLR2J2/POLR2J3,TOP2A
SPINK1 General Cancer Pathway	0	0.0488	-1	KL,IRS1,FGFR2,EGFR
Endocannabinoid Developing Neuron Pathway	0	0.0547	-0.816	KL,IRS1,PRKAR1B,PAX6,FGFR2,GNG5,CCND1
Apelin Adipocyte Signaling Pathway	0	0.05	-1	MGST1,APLN,PRKAR1B,GPX8
Apelin Muscle Signaling Pathway	0	0.0556	N/A	APLN

## Sheet: B-AP vs UM_IPA_Disease
Supplemental Table S3-B-IPA Disease
Ingenuity Pathways Disease	p-value	Molecules
Cancer	1.45E-70-1.95E-12	AURKC,EVA1C,MYO5C,KIAA1217,CLDN3,NEDD9,ANXA6,SPHK1,RASGRP1,SLC38A4,NDE1,BORA,CNTNAP3B,KLF14,SNAI2,RASL11B,ZNF717,SHOX2,CDC6,SST,AGPAT2,TOP2A,SYDE1,COL8A1,PBXIP1,SYNGR2,LLGL2,ZC3HAV1,BARHL1,TVP23A,ZNF248,THSD4,TMCC3,PMAIP1,CYR61,SLCO4A1,ADM2,POC1A,DEPDC1,MOV10,BTBD19,DIRAS3,DHRS3,COL9A3,LVRN,KIF19,DCN,STXBP5L,GPX8,FOLH1,S100A11,OLFM1,ALPK2,SHCBP1,NFATC1,MXD3,MASP1,TRIM56,FREM2,SAPCD2,SHTN1,CHDH,PR…
Gastrointestinal Disease	1.45E-70-6.86E-13	AURKC,EVA1C,MYO5C,KIAA1217,CLDN3,NEDD9,ANXA6,SPHK1,RASGRP1,SLC38A4,NDE1,BORA,CNTNAP3B,KLF14,SNAI2,RASL11B,ZNF717,CDC6,SHOX2,SST,AGPAT2,TOP2A,SYDE1,COL8A1,PBXIP1,SYNGR2,LLGL2,ZC3HAV1,BARHL1,TVP23A,ZNF248,THSD4,TMCC3,PMAIP1,CYR61,SLCO4A1,ADM2,POC1A,DEPDC1,MOV10,DIRAS3,COL9A3,LVRN,KIF19,DCN,STXBP5L,FOLH1,S100A11,OLFM1,ALPK2,NFATC1,MXD3,MASP1,TRIM56,FREM2,SAPCD2,SHTN1,PRDM16,CHDH,PACSIN3,PTPRE,FZD8,S…
Organismal Injury and Abnormalities	1.45E-70-1.95E-12	AURKC,EVA1C,MYO5C,KIAA1217,CLDN3,NEDD9,ANXA6,SPHK1,SLC38A4,RASGRP1,NDE1,BORA,CNTNAP3B,KLF14,SNAI2,RASL11B,ZNF717,SHOX2,CDC6,SST,AGPAT2,TOP2A,SYDE1,COL8A1,PBXIP1,SYNGR2,LLGL2,ZC3HAV1,BARHL1,TVP23A,ZNF248,THSD4,PMAIP1,TMCC3,CYR61,SLCO4A1,POC1A,ADM2,DEPDC1,MOV10,BTBD19,DHRS3,DIRAS3,COL9A3,LVRN,KIF19,DCN,STXBP5L,GPX8,FOLH1,S100A11,OLFM1,ALPK2,SHCBP1,NFATC1,MXD3,MASP1,TRIM56,FREM2,SAPCD2,SHTN1,PRDM16,…
Cellular Movement	8.21E-50-1.03E-12	MAP3K20,CLDN3,NEDD9,CTGF,NR3C2,PARP9,SPHK1,RASGRP1,NDE1,NPPB,SNAI2,PBK,SST,HBEGF,FBN1,GREM1,EOMES,GSN,SGK1,BARHL1,CYR61,DIO2,RAB3IL1,RERE,DIRAS3,KRT19,DCN,LPAR3,FOLH1,MMP28,S100A11,AHCY,FGF7,PLAT,EGR1,PDE2A,NFATC1,IRF5,DBH,PAX6,CHDH,CEBPB,ABLIM1,SH3RF2,SELENBP1,RORC,SRPX2,WNT10B,IQGAP1,SIX4,YAP1,THBS1,SULF1,PALLD,RRM2,GPER1,CD248,RUNX1,EDN1,APLN,COL4A1,CCDC141,TGFB2,ADAM15,ERF,PLXND1,CDC42EP1,RAB…
Reproductive System Disease	1.14E-49-7.23E-13	MYO5C,KIAA1217,CLDN3,NEDD9,ANXA6,SLC38A4,BORA,CNTNAP3B,SNAI2,ZNF717,CDC6,AGPAT2,TOP2A,COL8A1,PBXIP1,LLGL2,TVP23A,THSD4,PMAIP1,TMCC3,CYR61,POC1A,DEPDC1,MOV10,BTBD19,DIRAS3,COL9A3,LVRN,KIF19,DCN,STXBP5L,FOLH1,OLFM1,ALPK2,NFATC1,MASP1,TRIM56,FREM2,SAPCD2,SHTN1,PRDM16,PTPRE,FZD8,SH3RF2,FAM181B,RORC,WNT10B,PRRG3,TK1,FAM19A5,LAYN,SAMD4A,RAI2,RUNX1T1,YAP1,THBS1,WDR49,PALLD,RRM2,C14orf180,RUNX1,GPC4,ZDBF…
Endocrine System Disorders	3.74E-49-6.86E-13	EVA1C,AURKC,MYO5C,KIAA1217,CLDN3,ANXA6,SPHK1,RASGRP1,SLC38A4,NDE1,BORA,CNTNAP3B,KLF14,SNAI2,RASL11B,ZNF717,CDC6,SHOX2,AGPAT2,SST,TOP2A,SYDE1,COL8A1,PBXIP1,LLGL2,ZC3HAV1,BARHL1,ZNF248,THSD4,CYR61,SLCO4A1,POC1A,ADM2,DEPDC1,MOV10,DHRS3,DIRAS3,COL9A3,LVRN,KIF19,DCN,STXBP5L,GPX8,FOLH1,S100A11,ALPK2,SHCBP1,NFATC1,MXD3,MASP1,TRIM56,FREM2,SAPCD2,SHTN1,PRDM16,CHDH,PACSIN3,PTPRE,FZD8,SH3RF2,FAM181B,RORC,WN…
Cardiovascular System Development and Function	1.28E-43-2.96E-13	GAS6,KCNJ2,DLX5,IL13RA2,MSX1,TNNC1,KLF15,DPP6,SLIT3,NR3C2,CTGF,ACTA2,COL1A1,SPHK1,DSG2,CNN1,NPPB,MYOF,SNAI2,TNC,RIPPLY3,CD9,SHOX2,SST,HBEGF,FBN1,TOP2A,ADRA1B,TACR1,TCF4,FGF10,SYDE1,BIRC5,COL8A1,PTGER4,CHRM2,PLCD3,GREM1,AHR,SGK1,GSN,CDKN2B,TNFRSF12A,CBS/CBSL,FAS,DIAPH3,HEY1,CYBA,FLNB,CRH,CYR61,WNT5A,LGALS1,ADM2,NDRG1,EPHA3,DIO2,B4GALT1,ESRRG,OXTR,DLX2,DHRS3,KRT19,DCN,CLDN5,BCAM,SERPINH1,CDK6,FOLH1…
Cell Death and Survival	3.79E-42-1.36E-12	PCDHGC3,EVA1C,MSX1,MAP3K20,CLDN3,NEDD9,PPP1R1C,ANXA6,CTGF,NR3C2,SPHK1,RASGRP1,RASSF3,NPPB,SNAI2,PBK,CDC6,SST,AGPAT2,HBEGF,TOP2A,FBN1,SYDE1,GREM1,PLCD3,SYNGR2,EOMES,SGK1,GSN,BARHL1,PMAIP1,TMCC3,MSRB3,CYR61,DEPDC1,TMEM109,DIRAS3,KRT19,PCDHGC4,DCN,S100A11,ALPK2,FGF7,PLAT,EGR1,NFATC1,CACNA1A,NMNAT3,MXD3,IRF5,ITPR3,PAX6,PRDM16,CEBPB,ADAMTS12,PTPRE,SH3RF2,SELENBP1,RORC,WNT10B,IQGAP1,TK1,RUNX1T1,SIX4,YA…
Dermatological Diseases and Conditions	3.23E-41-5.98E-33	MYO5C,KIAA1217,CLDN3,RASGRP1,SLC38A4,KLF14,ZNF717,SHOX2,SST,TOP2A,SYDE1,COL8A1,LLGL2,TVP23A,ZNF248,THSD4,TMCC3,COL9A3,LVRN,KIF19,DCN,STXBP5L,FOLH1,ALPK2,NFATC1,MASP1,TRIM56,FREM2,CHDH,PTPRE,FZD8,SH3RF2,FAM181B,RORC,WNT10B,PRRG3,LAYN,CYBRD1,RAI2,RUNX1T1,THBS1,WDR49,RRM2,PALLD,C14orf180,RUNX1,DOCK9,ZDBF2,EVC,C1orf226,CCDC141,DOK6,DLGAP5,TCIM,CDC42EP1,FGD5,SLIT2,NKAIN3,B4GALNT3,SLIT1,CCND1,ZNF385A,P…
Embryonic Development	2.17E-39-1.95E-12	MSX1,KLF15,MAP3K20,CTGF,NR3C2,SPHK1,RASGRP1,NDE1,KHDRBS2,NPPB,SNAI2,SLC39A1,SHOX2,SST,AGPAT2,HBEGF,FBN1,SYDE1,COL8A1,GREM1,PLCD3,HCN1,EOMES,GSN,SGK1,BARHL1,FYCO1,CYR61,WDR62,AK7,DIO2,ESRRG,OXTR,RERE,DHRS3,DIRAS3,KRT19,DCN,FGF7,LRP10,EGR1,PLAT,PDE2A,NFATC1,CACNA1A,MXD3,GUCA1A,FREM2,PAX6,PRDM16,CEBPB,FZD8,RORC,WNT10B,TK1,SIX4,YAP1,THBS1,SULF1,RREB1,HEG1,PALLD,RUNX1,EDN1,APLN,EVC,COL4A1,ZIC3,TGFB2,E…
Organismal Development	2.17E-39-2.11E-12	AURKC,MSX1,KLF15,MAP3K20,CTGF,NR3C2,SPHK1,RASGRP1,NDE1,KHDRBS2,NPPB,SNAI2,SLC39A1,SHOX2,SST,AGPAT2,HBEGF,FBN1,TOP2A,SYDE1,COL8A1,GREM1,PLCD3,HCN1,EOMES,GSN,LLGL2,SGK1,ZC3HAV1,BARHL1,FYCO1,MSRB3,CYR61,WDR62,AK7,POC1A,ADM2,DIO2,RAB3IL1,ESRRG,OXTR,RERE,DIRAS3,DHRS3,KRT19,KIF19,DCN,STXBP5L,FOLH1,FGF7,LRP10,EGR1,PLAT,PDE2A,NFATC1,CACNA1A,DBH,IRF5,MXD3,GUCA1A,FREM2,SHTN1,PAX6,ITPR3,PRDM16,CEBPB,ADAMTS1…
Organismal Survival	5.36E-36-5.22E-14	PCDHGC3,MSX1,NR3C2,CTGF,SPHK1,NPPB,SNAI2,SHOX2,AGPAT2,TOP2A,HBEGF,FBN1,PLCD3,GREM1,EOMES,GSN,BARHL1,CYR61,DIO2,ESRRG,DHRS3,KRT19,PCDHGC4,KIF19,DCN,STXBP5L,FGF7,PLAT,NFATC1,CACNA1A,DBH,IRF5,LIPG,ITPR3,CEBPB,SELENBP1,RORC,TK1,IQGAP1,YAP1,THBS1,SULF1,HEG1,PALLD,RUNX1,EDN1,COL4A1,ZIC3,TGFB2,ADAM15,COL6A2,ERF,PLXND1,SLIT2,COL11A1,CCND1,ZNF385A,CD55,KLF5,SCN4B,SHH,F2RL1,HRH1,TBC1D4,NPY1R,PDGFB,NQO1,NCA…
Tissue Morphology	1.07E-35-2.43E-12	PCDHGC3,MSX1,MAP3K20,NEDD9,NR3C2,CTGF,SPHK1,RASGRP1,NDE1,BTN2A2,SNAI2,SHOX2,FNDC5,SST,AGPAT2,HBEGF,FBN1,SYDE1,COL8A1,GREM1,EOMES,GSN,SGK1,MGAT5B,PMAIP1,ADM2,ESRRG,RERE,KRT19,PCDHGC4,KIF19,DCN,SHCBP1,FGF7,PLAT,EGR1,NFATC1,CACNA1A,DBH,IRF5,LIPG,PAX6,PRDM16,CEBPB,ADAMTS12,RORC,WNT10B,TK1,RUNX1T1,YAP1,THBS1,HEG1,RSPH1,CYB5R4,RUNX1,EDN1,APLN,TGFB2,PRC1,ADAM15,PAWR,TCIM,ERF,PLXND1,SLIT2,CCND1,ZNF385A,K…
Respiratory Disease	3.42E-32-2.88E-17	AURKC,MSX1,CLDN3,NEDD9,CTGF,SPHK1,CNTNAP3B,SNAI2,ZNF717,TCEAL7,CDC6,TOP2A,HBEGF,FBN1,HCN1,TYW3,ATP10A,LLGL2,MGAT5B,GSN,HERC2P3,THSD4,CYR61,SLCO4A1,ADM2,DMKN,TMEM109,ORC1,KRT19,KIF19,DCN,STXBP5L,MMP28,ALPK2,PARP12,SERP2,DSN1,SHCBP1,FGF7,PLAT,PDE2A,CACNA1A,IRF5,ITPR3,ADAMTS12,PTPRE,SELENBP1,RORC,TK1,RUNX1T1,YAP1,THBS1,RREB1,HEG1,RRM2,GPER1,CD248,RUNX1,APLN,COL4A1,CCDC141,MGAT4C,ZIC3,PRC1,TGFB2,DOK6…
Cellular Assembly and Organization	3.77E-32-5.32E-13	PCDHGC3,AURKC,MAP3K20,CLDN3,NEDD9,CTGF,SPHK1,BORA,NDE1,SHOX2,CDC6,SST,FBN1,HBEGF,TOP2A,SYDE1,SGK1,GSN,ARHGAP20,THSD4,CYR61,WDR62,POC1A,RAB3IL1,ESRRG,OXTR,RERE,DIRAS3,KRT19,PCDHGC4,S100A11,OLFM1,DSN1,FGF7,EGR1,PLAT,PDE2A,CACNA1A,NFATC1,SHTN1,PAX6,PTPRE,ABLIM1,RORC,SRPX2,IQGAP1,SIX4,THBS1,SULF1,PALLD,EDN1,COL4A1,GRID2IP,TGFB2,PRC1,ADAM15,DLGAP5,RAB13,PLXND1,CDC42EP1,SLIT2,TPBG,SLIT1,CCND1,KIZ,KLF5,…
Cellular Function and Maintenance	3.77E-32-5.32E-13	AURKC,KLF15,MAP3K20,CLDN3,NEDD9,ANXA6,NR3C2,CTGF,SPHK1,RASGRP1,BORA,NDE1,BTN2A2,SNAI2,SHOX2,SST,AGPAT2,HBEGF,SYDE1,COL8A1,HCN1,PIEZO2,EOMES,SGK1,GSN,ARHGAP20,PMAIP1,CYR61,WDR62,POC1A,RAB3IL1,OXTR,RERE,DCN,STXBP5L,LPAR3,S100A11,OLFM1,FGF7,EGR1,PLAT,PDE2A,NFATC1,CACNA1A,NMNAT3,DBH,IRF5,SHTN1,PAX6,ITPR3,CEBPB,PTPRE,FZD8,ABLIM1,RORC,SRPX2,TK1,IQGAP1,CYBRD1,SIX4,YAP1,THBS1,SULF1,HEG1,PALLD,GPER1,CYB5R…
Tissue Development	1.31E-29-2.19E-12	MSX1,KLF15,CLDN3,ANXA6,CTGF,NR3C2,SPHK1,RASGRP1,NDE1,KHDRBS2,NPPB,SNAI2,SHOX2,CDC6,FNDC5,SST,AGPAT2,HBEGF,FBN1,COL8A1,GREM1,PLCD3,HCN1,EOMES,GSN,SGK1,BARHL1,THSD4,FYCO1,COL14A1,CYR61,WDR62,AK7,DIO2,RAB3IL1,ESRRG,OXTR,RERE,ORC1,DIRAS3,DHRS3,COL9A3,KRT19,DCN,S100A11,FGF7,LRP10,EGR1,PLAT,PDE2A,NFATC1,CACNA1A,DBH,MXD3,GUCA1A,FREM2,SHTN1,PAX6,PRDM16,CEBPB,ADAMTS12,PTPRE,FZD8,SELENBP1,RORC,SRPX2,WNT10B…
Hematological Disease	2.6E-29-3.58E-13	MYO5C,KIAA1217,NEDD9,ANXA6,SPHK1,RASGRP1,CNTNAP3B,KLF14,SNAI2,SHOX2,TOP2A,FBN1,GREM1,ATP10A,GSN,SGK1,HERC2P3,FYCO1,CYR61,WDR62,DDC,DCN,ZNF474,EGR1,LRP10,NFATC1,CACNA1A,IRF5,LIPG,SAPCD2,DAAM2,ITPR3,CEBPB,ADAMTS12,PTPRE,SELENBP1,RORC,IQGAP1,RUNX1T1,YAP1,THBS1,RRM2,GPER1,RUNX1,GPC4,EDN1,ZDBF2,EVC,COL4A1,TGFB2,DOK6,ADAM15,COL6A2,TCIM,PLXND1,SLIT2,COL11A1,B4GALNT3,KCNN3,CCND1,NSUN7,SHH,ZNF185,CALD1,AS…
Organ Development	3.69E-29-1.95E-12	MSX1,KLF15,NR3C2,CTGF,SPHK1,RASGRP1,NDE1,KHDRBS2,NPPB,SNAI2,SHOX2,SST,AGPAT2,FBN1,HBEGF,COL8A1,GREM1,HCN1,EOMES,GSN,BARHL1,FYCO1,CYR61,WDR62,AK7,DIO2,ESRRG,ORC1,RERE,DHRS3,KRT19,DCN,FGF7,LRP10,EGR1,PLAT,PDE2A,NFATC1,CACNA1A,GUCA1A,FREM2,PAX6,PRDM16,WNT10B,TK1,SIX4,YAP1,THBS1,SULF1,RREB1,HEG1,GPER1,RUNX1,EDN1,NDRG4,APLN,EVC,COL4A1,ZIC3,TGFB2,PLXND1,SLIT2,COL11A1,SLIT1,CCND1,KLF5,SHH,F2RL1,TUBB6,PD…
Cellular Development	1.22E-27-2.1E-12	MSX1,KLF15,NEDD9,ANXA6,CTGF,NR3C2,SPHK1,RASGRP1,NDE1,RASSF3,NPPB,BTN2A2,SNAI2,PBK,SHOX2,CDC6,FNDC5,SST,HBEGF,FBN1,COL8A1,GREM1,PBXIP1,PLCD3,HCN1,EOMES,GSN,SGK1,MGAT5B,PMAIP1,COL14A1,CYR61,WDR62,DEPDC1,RAB3IL1,DIO2,ESRRG,RERE,OXTR,ORC1,DIRAS3,KRT19,DCN,LPAR3,AHCY,S100A11,FGF7,PTPN3,EGR1,PLAT,PDE2A,NFATC1,CACNA1A,MXD3,MASP1,SHTN1,DAAM2,PAX6,PRDM16,CEBPB,ADAMTS12,PTPRE,FZD8,ABLIM1,SELENBP1,RORC,SRPX…
Cellular Growth and Proliferation	1.22E-27-2.1E-12	MSX1,NEDD9,ANXA6,CTGF,SPHK1,RASGRP1,NDE1,RASSF3,NPPB,BTN2A2,SNAI2,PBK,SHOX2,CDC6,FNDC5,SST,HBEGF,COL8A1,GREM1,PLCD3,PBXIP1,HCN1,EOMES,GSN,SGK1,PMAIP1,COL14A1,CYR61,WDR62,DEPDC1,RAB3IL1,ESRRG,RERE,OXTR,ORC1,DIRAS3,KRT19,DCN,LPAR3,S100A11,AHCY,FGF7,PTPN3,EGR1,PLAT,PDE2A,NFATC1,CACNA1A,MXD3,MASP1,SHTN1,PAX6,PRDM16,CEBPB,PTPRE,FZD8,ABLIM1,RORC,SRPX2,WNT10B,IQGAP1,SIX4,RUNX1T1,YAP1,THBS1,SULF1,HEG1,PA…
Nervous System Development and Function	1.51E-27-1.79E-12	MSX1,SPHK1,NDE1,KHDRBS2,SNAI2,SHOX2,SST,HBEGF,COL8A1,HCN1,EOMES,MGAT5B,GSN,SGK1,BARHL1,FYCO1,CYR61,WDR62,AK7,RAB3IL1,RERE,OXTR,FGF7,EGR1,PLAT,CACNA1A,GUCA1A,FREM2,DAAM2,SHTN1,PAX6,PRDM16,CEBPB,PTPRE,FZD8,SELENBP1,RORC,SRPX2,IQGAP1,SIX4,YAP1,THBS1,SULF1,PALLD,RUNX1,COL4A1,CCDC141,ZIC3,TGFB2,DOK6,PLXND1,RAB13,SLIT2,TPBG,SLIT1,CCND1,SHH,SCN4B,PRMT8,CALD1,PLXNC1,NPY1R,PDGFB,RTP1,ALDH1A2,IL11,TAL1,SEL…
Immunological Disease	2.6E-27-3.58E-13	GAS6,CELSR1,SATB1,IL13RA2,LPAR1,MYO5C,NEDD9,PCDHB6,IFI44L,ANXA6,SLIT3,COL1A1,SPHK1,RASGRP1,NRXN3,MYOF,KLF14,TNC,SHOX2,TOP2A,FBN1,LRRC1,ADRA1B,CSMD1,BIRC5,PTGER4,MAF,CHRM2,AHR,ATP10A,GSN,SGK1,CDKN2B,HLA-B,ICK,BCL11A,FAS,TPO,CYR61,ZNF835,ZNF331,LGALS1,DDC,EPHA3,KIF11,SLC16A1,BTG2,ADAMTS15,DCN,GRIP1,CDK6,SERPINH1,TPX2,LAMB2,ZNF474,BCL11B,RASGEF1B,LMO2,EGR1,LRP10,NFATC1,CACNA1A,IGF2,LIPG,UNC5C,EYS,CT…
Connective Tissue Development and Function	3.45E-27-2.11E-12	GAS6,DLX5,MSX1,LPAR1,IL13RA2,ANXA6,CTGF,NR3C2,SPHK1,COL1A1,MITF,DSG2,SP8,RASGRP1,NPPB,SNAI2,TNC,CD9,SHOX2,CDC6,FNDC5,AGPAT2,HBEGF,FBN1,RSPO2,SH3KBP1,OCLN,THNSL2,BIRC5,FGF10,PTGER4,MAF,GREM1,PLCD3,AHR,GSN,CDKN2B,UBE2C,TNFRSF12A,FAS,DIAPH3,HEY1,FLNB,WFIKKN2,COL14A1,CYR61,WNT5A,LGALS1,NDRG1,DIO2,B4GALT1,DLX2,SPON1,OXTR,SFRP5,DCN,CDK6,SERPINH1,S100A11,FOXC1,UCP2,MAP3K5,BCL11B,TGFBR3,FGF7,WWTR1,EGR1,P…
Cardiovascular Disease	1.03E-26-2.96E-13	KCNJ2,DLX5,MSX1,LPAR1,TNNC1,KLF15,NEDD9,DPP6,SLIT3,NR3C2,CTGF,COL1A1,ACTA2,SPHK1,DSG2,ROBO3,BORA,NRXN3,OLFML2A,NPPB,TNC,TAGLN,SHOX2,SLC30A3,FBN1,TOP2A,HBEGF,ADRA1B,CFI,BIRC5,FGF10,SYDE1,PTGER4,COL8A1,CHRM2,AHR,GSN,SGK1,RASGRF2,CBS/CBSL,TNFRSF12A,FAS,HEY1,CYBA,MSRB3,LGALS1,DDC,EPHA3,MCUB,DIO2,RERE,DLX2,OXTR,DHRS3,BTG2,GRIP1,BCAM,CDK6,SLC6A1,ALDH8A1,MMP28,FOXC1,UCP2,MAP3K5,TGFBR3,LMO2,RSPO1,WWTR1,E…
Cell Cycle	1.44E-26-2.21E-12	GAS6,AURKC,NEK2,MAP3K20,NEDD9,SPHK1,COL1A1,MITF,BORA,NDE1,RASSF3,BTN2A2,SNAI2,TNC,CDC6,GTSE1,SST,TOP2A,HBEGF,ADRA1B,TCF4,BIRC5,FGF10,WWC1,AHR,SGK1,LLGL2,CDKN2B,PLK4,UBE2C,TNFRSF12A,FAS,DIAPH3,CRH,CDS1,CYR61,LGALS1,ZWINT,NDRG1,KIF11,ESRRG,B4GALT1,ORC1,DLX2,DIRAS3,BTG2,KRT19,DCN,NES,CDK6,TPX2,FOXC1,DSN1,MAP3K5,DTL,CCK,FGF7,PTPN3,EGR1,RAD51C,NFATC1,MXD3,IGF2,IRF5,CDCA5,PHLDA1,PAX6,PRDM16,CEBPB,CSF1,…
Hepatic System Disease	1.74E-26-6.2E-15	EVA1C,MYO5C,KIAA1217,NR3C2,SPHK1,RASGRP1,SLC38A4,KHDRBS2,NPPB,KLF14,SNAI2,SOX14,ZNF717,KIAA1671,CDC6,SHOX2,SST,TOP2A,FBN1,HBEGF,SYDE1,GREM1,HCN1,ATP10A,EOMES,LLGL2,ZC3HAV1,SGK1,MGAT5B,GSN,TVP23A,HERC2P3,ARHGAP20,PMAIP1,TMCC3,MSRB3,CYR61,SLCO4A1,WDR62,DDC,DEPDC1,DMKN,ESRRG,DIRAS3,KRT19,LVRN,LCA5L,DCN,STXBP5L,OLFM1,ALPK2,DSN1,FGF7,PTPN3,EGR1,PDE2A,NFATC1,CACNA1A,IRF5,MXD3,MASP1,FREM2,SHTN1,DAAM2,IT…
Renal and Urological System Development and Function	1.74E-25-1.86E-12	GAS6,LAMC1,SLIT3,NR3C2,LMX1B,MAFB,FOXD1,NOG,TIPARP,CNN1,BMP4,WFS1,SST,AGPAT2,HBEGF,FBN1,CFI,EZR,FGF10,PTGER4,NFIA,KL,TFAP2A,CHRM2,ADAMTS1,GREM1,PCSK9,AHR,STAT6,MYLK,HSPG2,RDH10,WNT5A,EMX2,CLDN4,IRS1,WIPF1,LMOD1,MSTN,NOTCH2,B4GALT1,ESRRG,FGFRL1,RERE,FAH,GCNT1,BMP6,DCN,GRIP1,BCAM,LAMB2,BMP7,FOXC1,ACTG2,PDGFRB,EYA1,GLIS3,PLAUR,FGF7,WWTR1,COL4A5,CHRNA3,IGF2,LAMC2,CENPF,CEBPB,CSF1,SDC4,GREB1L,AXL,MMP1…
Neurological Disease	2.64E-25-9.43E-13	CELSR1,DLX5,LPAR1,IL13RA2,FAM107A,RAX,SLIT3,COL1A1,SPHK1,NDE1,KHDRBS2,PSD4,VANGL1,SNAI2,TNC,ZNF717,TAGLN,GPR143,TOP2A,HBEGF,ADRA1B,OCLN,CFI,TCF4,BIRC5,FGF10,ACTN1,MAF,TBC1D30,ZNF880,FOXP2,ZNF619,GSN,BARHL1,TVP23A,CDKN2B,UBE2C,HLA-B,HERC2P3,CBS/CBSL,BCL11A,FAS,DIAPH3,HEY1,TPO,MSRB3,COL14A1,GAD1,WNT5A,LGALS1,AK7,EPHA3,TFPI2,KIF11,TAP1,B4GALT1,SPON1,DLX2,BTG2,CLDN5,NES,CDK6,FOLH1,LAMB2,ALPK2,UCP2,FG…
Cell-To-Cell Signaling and Interaction	8.92E-24-1.91E-12	GAS6,PCDHGC3,KCNJ2,SATB1,CLDN3,PCDHB6,NEDD9,SLIT3,CTGF,ACTA2,COL1A1,SPHK1,DSG2,RASGRP1,NRXN3,DGKK,VANGL1,NPPB,MYOF,TNC,CD9,SST,FBN1,SH3KBP1,TOP2A,HBEGF,OCLN,TACR1,TCF4,ACTN1,PTGER4,MAF,GREM1,HCN1,AHR,GSN,MGAT5B,RASGRF2,UBE2C,TNFRSF12A,FAS,TPO,CHST6,CRH,CYR61,WNT5A,LGALS1,NDRG1,EPHA3,TFPI2,TAP1,B4GALT1,OXTR,PCDHB4,PCDHGC4,CLDN5,DCN,BCAM,LAMB2,UCP2,BCL11B,TGFBR3,CCK,WWTR1,EGR1,PLAT,CACNA1A,IGF2,IRF…
Skeletal and Muscular System Development and Function	1.23E-23-2.11E-12	DLX5,MSX1,LPAR1,TNNC1,MAP3K20,RAX,SLIT3,CTGF,COL1A1,SPHK1,SP8,NPPB,MYOF,SNAI2,SLC39A1,TNC,SHOX2,FNDC5,RSPO2,HBEGF,FBN1,OCLN,TCF4,FGF10,BIRC5,PTGER4,GREM1,AHR,GSN,TNFRSF12A,FAS,DIAPH3,HEY1,CYBA,FLNB,WFIKKN2,CYR61,WNT5A,TFPI2,DIO2,ESRRG,DLX2,SPON1,OXTR,ORC1,KRT19,DCN,CDK6,LAMB2,FOXC1,MAP3K5,TGFBR3,RSPO1,WWTR1,EGR1,PLAT,NFATC1,mir-135,IGF2,DBH,FREM2,SLC7A11,BMP1,CEBPB,CSF1,TGIF1,PTPRE,SDC4,FOSL1,MMP…
Digestive System Development and Function	2.04E-23-4.33E-13	DLX5,MSX1,IL13RA2,RAX,COL1A1,SNAI2,RIPPLY3,SHOX2,AGPAT2,SST,OCLN,ABCA12,TCF4,FGF10,AHR,CBS/CBSL,FAS,WFIKKN2,EFS,GAD1,WNT5A,B4GALT1,SFRP5,DLX2,DHRS3,CLDN5,DCN,BCAM,NES,FOXC1,BCL11B,TGFBR3,CCK,FGF7,EGR1,IGF2,PAX6,PRDM16,CEBPB,BMP1,CSF1,NAAA,SELENBP1,RORC,MMP14,NKX6-2,WNT10B,GPC3,TK1,SIX3,IQGAP1,BMP5,PLAU,CYBRD1,SIX4,SPRY2,THBS1,SULF1,GPER1,CYB5R4,RUNX1,EDN1,BDNF,EGFR,SLC9A2,TGFB2,HSPB1,TGFBR2,MYC,C…
Renal and Urological Disease	3.82E-23-9.25E-13	KIAA1217,PPP1R1C,NR3C2,CTGF,SPHK1,KHDRBS2,TCEAL7,MISP,CDC6,TOP2A,CLIC6,GSN,SGK1,FYCO1,COL14A1,CYR61,WDR62,ADM2,DDC,ESRRG,RERE,DIRAS3,KRT19,DCN,LPAR3,S100A11,OLFM1,ALPK2,SERP2,FGF7,PTPN3,PLAT,PDE2A,CACNA1A,WSCD2,IRF5,FREM2,ITPR3,PRDM16,DPY19L1,CEBPB,PTPRE,SELENBP1,RORC,TK1,RAI2,RUNX1T1,THBS1,RREB1,PALLD,RRM2,CD248,RUNX1,EDN1,NDRG4,MGAT4C,TGFB2,PRC1,COL6A2,CDC42EP1,RAB13,SLIT2,TPBG,CCND1,KCNN3,CD55…
Developmental Disorder	1.05E-22-1.17E-12	KCNJ2,CELSR1,DLX5,SATB1,MSX1,LPAR1,MAP3K20,NEDD9,RAX,SLIT3,NR3C2,CTGF,SPHK1,ACTA2,MITF,SP8,NDE1,VANGL1,SNAI2,TAGLN,CDC6,SHOX2,GPR143,RSPO2,HBEGF,FBN1,DHX58,ADRA1B,OCLN,ABCA12,TCF4,FGF10,SYDE1,ACTN1,MAF,CHRM2,AHR,BFSP1,EOMES,SGK1,GSN,PLK4,CBS/CBSL,BCL11A,FAS,HEY1,OCA2,H1F0,FYCO1,FLNB,WFIKKN2,COL14A1,GAD1,WNT5A,POC1A,EPHA3,CRABP1,DIO2,B4GALT1,RERE,ORC1,SFRP5,DLX2,DHRS3,REC8,KRT19,KIF19,DCN,GRIP1,CD…
Organ Morphology	1.46E-22-5.19E-13	GAS6,MSX1,TNNC1,KLF15,DPP6,SLIT3,NR3C2,CTGF,COL1A1,MITF,DSG2,CNN1,SNAI2,SHOX2,GPR143,SST,AGPAT2,TOP2A,HBEGF,ADRA1B,OCLN,CFI,FGF10,BIRC5,COL8A1,PTGER4,MAF,CHRM2,GREM1,AHR,BFSP1,GSN,CDKN2B,CBS/CBSL,FAS,HEY1,CHST6,CRH,EPHA3,CRABP1,B4GALT1,ESRRG,DLX2,RERE,DHRS3,KRT19,DCN,GRIP1,BCAM,CDK6,LAMB2,FOXC1,MAP3K5,LMO2,TGFBR3,CCK,FGF7,PLAT,EGR1,NFATC1,IGF2,DBH,GUCA1A,ITPR3,PAX6,PRDM16,CEBPB,SDC4,ADRA2A,FOSL1,…
Respiratory System Development and Function	1.39E-21-8.99E-14	DLX5,MSX1,LPAR1,LAMC1,SLIT3,FOXM1,CTGF,RASGRP1,NOG,BMP4,RIPPLY3,CD9,HBEGF,FBN1,RSPO2,ABCA12,FGF10,MNX1,PTGER4,TFAP2A,GREM1,PRRX1,AHR,CAV2,FOXA1,STAT6,HSPG2,CBS/CBSL,FAS,RDH10,CRH,WNT5A,LGALS1,EMX2,EPHA3,PCSK6,B4GALT1,DOCK1,FGFRL1,KIF19,BMP7,STK3,EYA1,ID1,COL3A1,FGF7,CFC1/CFC1B,IGF2,CTSH,SLC7A11,TGIF1,DDR2,MMP14,GPC3,TK1,BMP5,PLAU,SATB2,SIX4,SPRY2,THBS1,DENND1B,ADAMTS2,HEG1,GATA3,XRCC2,FLNC,EGFR,Z…
Connective Tissue Disorders	4.77E-21-1.35E-12	KCNJ2,DLX5,MSX1,TNNC1,IFI44L,RAX,CTGF,ACTA2,SPHK1,COL1A1,MITF,SP8,NDE1,VANGL1,CNN1,SNAI2,TNC,TAGLN,CDC6,AGPAT2,SST,RSPO2,FBN1,ADRA1B,DHX58,OCLN,ABCA12,TCF4,FGF10,BIRC5,LGI4,PTGER4,CHRM2,PIEZO2,SYT6,AHR,EOMES,GSN,SGK1,PLK4,HLA-B,CBS/CBSL,FAS,OCA2,FLNB,WFIKKN2,GAD1,WDR62,ZNF331,WNT5A,LGALS1,POC1A,TFPI2,KIF11,TAP1,ORC1,DLX2,SPON1,COL9A3,ADAMTS15,DCN,CDK6,SCN11A,SERPINH1,MMP28,ALPK2,PARP12,MAP3K5,TGF…
Hereditary Disorder	4.77E-21-1.17E-12	KCNJ2,MSX1,TNNC1,DPP6,NR3C2,CTGF,ACTA2,COL1A1,DSG2,MITF,NDE1,NPPB,VANGL1,CNN1,SNAI2,TAGLN,CDC6,AGPAT2,FBN1,ADRA1B,OCLN,CFI,FGF10,LGI4,MAF,CHRM2,PIEZO2,EOMES,GSN,PLK4,FAS,FLNB,WDR62,DDC,POC1A,KIF11,RERE,ORC1,DHRS3,COL9A3,DCN,SERPINH1,CDK6,S100A11,FOXC1,TGFBR3,PLAT,FAM111A,IRF5,IGF2,MASP1,PAX6,PRDM16,BMP1,CSF1,TGIF1,ABLIM1,ADRA2A,RORC,CRTAP,GPC3,SIX3,SPRY2,YAP1,THBS1,MUC1,ADA2,MYH9,ZIC2,RRM2,RSPH1,…
Visual System Development and Function	2.52E-20-5.19E-13	RAX,LAMC1,LMX1B,CTGF,COL1A1,FOXD1,MITF,SNAI2,BMP4,LHX5,CYP1B1,GPR143,RGS7,FGF10,COL8A1,MAF,TRPM1,TFAP2A,ADAMTS1,HCN1,BFSP1,EOMES,STAT6,HSPG2,CBS/CBSL,TNFRSF12A,RDH10,FYCO1,CHST6,FOSL2,CYR61,LGALS1,EMX2,S1PR3,E2F1,IRS1,EPHA2,CD82,NOTCH2,DLX2,DSCAM,BMP6,TYRP1,IGFBP3,SLC1A3,LAMB2,FOXC1,BMP7,ID1,PLAUR,FGF7,EGR1,PLAT,IGF2,GUCA1A,FREM2,PAX6,CNGA3,AXL,MMP14,ADRB2,SIX3,PLAU,SERPINF1,PRKCQ,HTRA1,THBS1,PLD…
Cell Morphology	3.29E-19-2.43E-12	KCNJ2,CELSR1,DLX5,LPAR1,FAM107A,NEDD9,SLIT3,CTGF,SPHK1,ROBO3,DGKK,SNAI2,TNC,CD9,SHOX2,FBN1,SH3KBP1,ADRA1B,TBC1D30,AHR,RIPOR2,SGK1,GSN,PLK4,CBS/CBSL,ICK,TNFRSF12A,DIAPH3,FLNB,CRH,CYR61,WNT5A,LGALS1,POC1A,EPHA3,RHOC,RAB3IL1,RERE,DLX2,BTG2,LAMB2,S100A11,TMEM108,BCL11B,CCK,FGF7,WWTR1,EGR1,PLAT,CACNA1A,IRF5,SHTN1,PAX6,CEBPB,PTPRE,CSF1,TGIF1,ABLIM1,SDC4,RORC,MMP14,STK26,IQGAP1,PLAU,TRPC5,ZEB2,SPRY2,THB…
Tumor Morphology	1.13E-18-2.06E-14	GAS6,IL13RA2,CTSV,CLDN3,NEDD9,FOXM1,CTGF,SPHK1,COL1A1,CD274,RASGRP1,SNAI2,BMP4,TNC,ADAM12,SST,HBEGF,TRIM22,TOP2A,EZR,BIRC5,KL,ADAMTS1,GREM1,PRKCD,CDKN2B,UBE2C,HSPG2,FAS,ETS1,CKS1B,ITGA5,TPO,CTSZ,CYR61,WNT5A,LGALS1,NDRG1,EMX2,PCSK6,CLDN4,IRS1,EPHA2,CD82,NOTCH2,POU3F2,VIM,BTG2,FN1,DCN,IGFBP3,NES,CDK6,AHCY,BMP7,FOXC1,PDGFRB,ID1,ANXA3,PLAUR,S100A6,PTPN3,PLAT,EGR1,NFATC1,mir-135,IGF2,PTPRE,CSF1,MYBL2,…
Gene Expression	4.77E-18-4.35E-14	GAS6,DLX5,SATB1,TAGLN2,MSX1,LPAR1,KLF15,RAX,SLIT3,NR3C2,CTGF,PARP9,ACTA2,COL1A1,MITF,RASGRP1,NPPB,KLF14,CRYM,SNAI2,TNC,TAGLN,RIPPLY3,TCEAL7,CD9,DTX3L,SHOX2,SST,TOP2A,SH3KBP1,DHX58,OCLN,TCF4,FGF10,BIRC5,WWC2,PTGER4,POU6F2,MAF,CHRM2,WWC1,GREM1,FOXP2,AHR,EOMES,SGK1,ZC3HAV1,GSN,BARHL1,CDKN2B,BCL11A,FAS,HEY1,H1F0,ZNF217,CRH,CYR61,LGALS1,WNT5A,ADM2,DEPDC1,RBBP7,RHOC,MOV10,ESRRG,DLX2,DIRAS3,BTG2,DCN,RPS…
Metabolic Disease	2.34E-17-2.38E-13	GAS6,KCNJ2,KLF15,NR3C2,COL1A1,ACTA2,SPHK1,NPPB,TNC,KIAA1671,AGPAT2,ADRA1B,BTN3A2,COL8A1,PTGER4,POU6F2,CHRM2,C1QL3,HCN1,PIEZO2,ATP10A,CDKN2B,HLA-B,CBS/CBSL,FAS,CYBA,COL14A1,CDS1,CRH,ADM2,TAP1,KIF11,SLC16A1,COL9A3,BTG2,FOXC1,UCP2,CCK,EGR1,PDE2A,CACNA1A,NFATC1,mir-135,IGF2,DBH,CTSH,SLC7A11,PAX6,ITPR3,CEBPB,ADRA2A,PLPP3,MMP14,WNT10B,GPC3,ITPR2,SAMD4A,YBX3,ZEB2,THBS1,SULF1,GPER1,CYB5R4,EDN1,ANXA11,BDN…
Nutritional Disease	4.55E-17-8.13E-17	GAS6,NEK2,KLF15,NR4A3,FOXM1,PPARA,COL5A3,SPHK1,INPPL1,HCRT,TSPO,NOG,ENPP1,ADAM12,POMC,SHOX2,SST,TOP2A,HBEGF,ADRA1B,MNX1,MAF,CHRM2,C1QL3,ADAMTS1,ACACB,KIF20A,PLA2G16,ADM2,IRS1,CACNA1B,CACNA1I,MSTN,OXTR,SLC6A1,P2RY1,SCN11A,DDX60L,NR5A1,MMP28,ACOT11,PEG3,UCP2,CHRNA3,BCHE,PLIN2,PAX6,CEBPB,GPR12,ADRA2C,CCNA2,HTR2C,ADRA2A,RORC,AURKB,CDK1,WNT10B,AHNAK,ADRB2,SAMD4A,SERPINF1,PRKCQ,ABCC8,RXRG,GPER1,HTR7,GA…
Immune Cell Trafficking	5.81E-17-7.51E-13	GAS6,CTSV,PTPRB,NEDD9,SLIT3,FOXM1,PPARA,NR3C2,CTGF,SPHK1,COL1A1,PELI1,RASGRP1,CD274,NOG,NPPB,TMEM173,TNC,S100A10,CD9,POMC,CYP1B1,SST,HBEGF,OCLN,TACR1,TLN1,EZR,EGFL7,GREM1,NFKB2,PRKCD,AHR,RIPOR2,SGK1,GSN,STAT6,MYLK,CTSC,ADGRG6,FAS,ETS1,ITGA5,CTSZ,KCNK2,CRH,CYR61,EFS,WNT5A,LGALS1,NDRG1,S1PR3,CYP1A1,WIPF1,EPHA2,SLC16A1,MSTN,B4GALT1,DOCK1,SFRP5,CD302,FN1,GCNT1,DCN,IGFBP3,LPAR3,MMP28,UCP2,MAP3K5,BCL11…
Inflammatory Disease	1.68E-16-3.87E-14	GAS6,IL13RA2,TNNC1,IFI44L,DPP6,CTGF,ACTA2,SPHK1,COL1A1,SNAI2,TNC,SST,FBN1,TOP2A,HBEGF,ADRA1B,DHX58,TACR1,TCF4,FGF10,BIRC5,PTGER4,CHRM2,WWC1,SYT6,AHR,EOMES,GSN,SGK1,HLA-B,FAS,OCA2,CYBA,ZNF331,WNT5A,LGALS1,TFPI2,TAP1,SPON1,COL9A3,ADAMTS15,CDK6,SCN11A,MMP28,ALPK2,PARP12,MAP3K5,BCL11B,MYL12A,PLAT,NFATC1,CACNA1A,mir-135,IRF5,WSCD2,SLC7A11,ITPR3,BMP1,ADAMTS12,CEBPB,CSF1,PTPRE,C3orf52,FZD8,SDC4,SELENBP1…
Inflammatory Response	1.68E-16-1.21E-13	GAS6,TNNC1,SLIT3,CTGF,NR3C2,ACTA2,SPHK1,COL1A1,NPPB,SNAI2,TNC,CD9,SST,ADRA1B,OCLN,TACR1,TCF4,FGF10,BIRC5,PTGER4,GREM1,SYT6,AHR,EOMES,RIPOR2,GSN,SGK1,HLA-B,FAS,OCA2,CRH,CYR61,ZNF331,WNT5A,LGALS1,NDRG1,TFPI2,B4GALT1,SFRP5,COL9A3,ADAMTS15,CDK6,SCN11A,MMP28,ALPK2,MAP3K5,MYL12A,PLAT,NFATC1,CACNA1A,IRF5,SLC7A11,ITPR3,BMP1,ADAMTS12,CEBPB,CSF1,PTPRE,NAAA,SDC4,SELENBP1,ADRA2A,RORC,MMP14,WNT10B,IL17RC,BMP5…
Skeletal and Muscular Disorders	1.68E-16-1.35E-12	MSX1,MAP3K20,CTGF,NR3C2,SPHK1,SNAI2,PBK,ZNF717,SST,TOP2A,FBN1,EOMES,GSN,SGK1,CYR61,POC1A,ESRRG,COL9A3,PCDHGC4,DCN,MMP28,S100A11,OLFM1,ALPK2,PARP12,PTPN3,PLAT,EGR1,NFATC1,CACNA1A,IRF5,ITPR3,PAX6,PRDM16,ADAMTS12,CEBPB,PTPRE,ABLIM1,SELENBP1,RORC,WNT10B,TK1,IQGAP1,RUNX1T1,YAP1,THBS1,SULF1,RREB1,RRM2,GPER1,GPC4,EDN1,ZDBF2,EVC,COL4A1,ZIC3,TGFB2,PRC1,DOK6,ADAM15,COL6A2,ERF,PLXND1,TPBG,COL11A1,KCNN3,CCND…
Hematological System Development and Function	2.11E-16-7.51E-13	GAS6,NEDD9,SLIT3,NR3C2,CTGF,ACTA2,SPHK1,COL1A1,RASGRP1,NPPB,CD9,SST,ADRA1B,OCLN,TACR1,GREM1,AHR,RIPOR2,SGK1,GSN,FAS,CYBA,CRH,CYR61,EFS,WNT5A,LGALS1,ADM2,NDRG1,B4GALT1,OXTR,SFRP5,DCN,MMP28,UCP2,MAP3K5,BCL11B,PLAT,NFATC1,IRF5,CSF1,NAAA,SDC4,ADRA2A,RORC,MMP14,IL17RC,PLAU,THBS1,MYH9,GPER1,RUNX1,EDN1,BDNF,APLN,DIAPH2,EGFR,COL4A1,HLF,TGFB2,ADAM15,PDPN,HSPB1,PLXND1,TGFBR2,MYC,SLIT2,CCND1,CD55,HGF,F11R,F…
Organismal Functions	1.1E-15-1.59E-15	ADRB2,CELSR1,PLAU,PPARA,NR3C2,COL1A1,THBS1,AJUBA,NOG,SMAD3,ADAM9,HBEGF,DCBLD2,EGFR,FGF10,TGFB2,ADAM15,COL5A1,HSPB1,EGF,MYC,GSN,SERPINE1,HGF,GJA1,FGFR2,WNT5A,PGF,B4GALT1,NOTCH2,VIM,FN1,ANKRD1,IL1R1,LIMA1,MET,ITGB3,TPM1,COL3A1,FGF7,PLAT,EGR1,EPPK1,SPARC,POSTN,LAMC2,CAV1,NOS2,ELK3,SDC4,ICAM1,DDR2
Psychological Disorders	2.62E-15-2.06E-14	GAS6,ADRB2,ITPR2,IMPA2,ANXA6,SPRY2,NR3C2,TSPO,MYH9,NID1,HTR7,POMC,GABRE,BDNF,SLC30A3,TOP2A,EGFR,ADRA1B,OPRK1,TACR1,CRYAB,GFRA1,NRGN,CMTM8,DRP2,CHRM2,RAB13,REST,SCN1A,SGK1,KCNN3,TRANK1,SLC18A2,SCN4B,HLA-B,SERPINE1,CPLX1,DPP10,THRB,MICAL2,TTR,KCNK2,KRT17,PDYN,CRH,SCN7A,GAD1,TBR1,CYP1A1,HRH1,CACNA1B,ACE,CACNA1I,SYN2,OXTR,VIM,BTG2,CHRM5,CACNA2D3,NKAIN2,SLC1A3,SCN11A,AHCY,ADRA1A,ITGB5,GABRG2,CHRNA3,GA…
Auditory and Vestibular System Development and Function	4.36E-15-1.95E-12	CELSR1,DLX5,GATA2,MSX1,BMP5,NR4A3,SIX4,MAFB,SPRY2,NOG,GATA3,BMP4,EDN1,BDNF,SOX21,FGF10,ROR2,TGFB2,MAF,TFAP2A,PRRX1,MYC,SLITRK6,COL11A1,EYA4,SHH,LRIG3,HEY1,CXCL14,RDH10,THRB,FGFR2,NEUROD1,OTX1,WNT5A,DIO2,ESRRB,TMIE,TWIST1,HLA-E,EYA1,CEBPD,LRP10,SALL1,TM4SF1,FREM2,IGFBP7,DLX6,COL2A1,FRZB
Ophthalmic Disease	7.49E-14-1.17E-12	LPAR1,RAX,LAMC1,LMX1B,MAFB,ACTA2,MITF,ADAMTS17,BMP4,SNAI2,WFS1,CYP1B1,GPR143,FBN1,RGS7,COL8A1,MAF,TFAP2A,BFSP1,FANCD2,STAT6,CBS/CBSL,FAS,OCA2,RDH10,FYCO1,CHST6,FOSL2,EMX2,PCSK6,E2F1,EPHA2,RERE,VIM,DLX2,DSCAM,DCN,GRIP1,TYRP1,SLC1A3,LAMB2,FOXC1,BMP7,EYA1,ID1,CHRNA3,EGR1,IGF2,GUCA1A,FREM2,PAX6,CNGA3,LRMDA,ADRB2,SERPINF1,PRKCQ,YAP1,THBS1,NID1,MERTK,ZDBF2,APLN,NR4A2,ADAM9,CRYAB,LEF1,RBP1,ROR2,TGFB2,CR…
Reproductive System Development and Function	1.5E-13-2.08E-12	AURKC,KRT8,MSX1,NR4A3,PPARA,LAMC1,CTGF,DSG2,NR5A2,LRGUK,NOG,TIPARP,CNN1,SNAI2,BMP4,NXPH1,CD9,POMC,RSPO2,ADRA1B,DHX58,OCLN,SYDE1,FGF10,ADAMTS1,PLCD3,NFKB2,FANCD2,AHR,LLGL2,TGFB1I1,GSN,STAT6,CDKN2B,ACACB,PLK4,KDM5D,CBS/CBSL,OCA2,RDH10,EXO1,WNT5A,PLA2G16,POC1A,AK7,GPR37,EMX2,PCSK6,E2F1,IRS1,LHX9,NRK,NOTCH2,B4GALT1,MSTN,FGFRL1,OXTR,DIRAS3,REC8,DDIAS,FN1,CALCRL,KIF19,DDX3Y,BMP6,ESRRB,CDK6,LPAR3,NR5A1,…
Behavior	3.21E-13-9.54E-13	ADRB2,KCNJ2,PLAU,SERPINF1,FAM107A,NR3C2,CTGF,LMX1B,ABCC8,INPPL1,HCRT,NOG,NRXN3,KLF9,TNR,HTR7,CNTNAP2,TNC,FGF13,NDRG4,PRKAR1B,WFS1,POMC,BDNF,NR4A2,SST,SLC30A3,ADRA1B,TACR1,S100B,RCAN2,KL,CHRM2,CNTN2,WWC1,CPLX2,HCN1,TGFBR2,TPBG,MCHR1,SCN1A,SGK1,RGS14,KCNJ5,MEIS2,SLC18A2,NXPH3,ITGA5,THRB,TTR,GJA1,NLGN4Y,PDYN,CRH,TBR1,ITGA3,HRH1,NPY1R,CLSTN2,OXTR,BTG2,MAGT1,IL1R1,CLDN5,SLC6A1,P2RY1,SELENOP,TANC1,LRRN…
DNA Replication, Recombination, and Repair	4.93E-13-4.93E-13	AURKC,NEK2,EXO1,ZWINT,ESPL1,ESCO2,KIF11,NCAPH,NCAPG,CDCA2,CDKN1A,NUF2,CDT1,NDC80,CDC6,TPX2,SPAG5,TOP2A,DSN1,HMMR,AURKA,HJURP,MAD2L1,KIF2C,RGS14,CENPF,BUB1,SPC25,CCNA2,SGO1,RAD51,ECT2,SKA1,AURKB,NEK6,CDK1,CCNB1,PLK1
Hair and Skin Development and Function	4.94E-13-4.94E-13	STK26,ITGAV,FOXM1,YAP1,SMAD3,UNC5B,IQGAP2,APLN,LDLRAP1,ADRA1B,EGFR,BIRC5,FGF10,TGFB2,DLGAP5,TEAD4,EGF,TGFBR2,MYC,CCND1,HGF,ITGA5,PTGER3,RUNX2,TTR,FGFR2,CYR61,WNT5A,ITGA2,FBN2,E2F1,OXTR,DIRAS3,ITGA1,CALCR,DLC1,CDKN1A,MET,ITGB3,ANLN,CDK6,NR5A1,BMP7,ADRA1A,TGFBR3,PLAUR,CDK2,SAT1,MFGE8,EGR1,UNC5C,CEBPB,GPR12,DAB2,FOSL1,PTHLH,PLK1,DDR2,MMP14
Lipid Metabolism	2.14E-12-2.14E-12	ANXA6,PPARA,SPHK1,INPPL1,NR5A2,POMC,CYP1B1,AGPAT2,SST,ADRA1B,TACR1,PTPMT1,PTGER4,KL,PCSK9,PRKCD,AHR,FOXA1,SGK1,STAT6,ACACB,CBS/CBSL,TNFRSF12A,FAS,CDS1,CRH,GAD1,PLA2G16,CYP1A1,E2F1,IRS1,CACNA1B,CRABP1,FLI1,DIO2,LHX9,MSTN,B4GALT1,DHRS3,DIRAS3,LIMA1,LOC102724788/PRODH,LPAR3,ALDH8A1,NR5A1,BMP7,ACOT11,UCP2,PDGFRB,BCL11B,FGF7,PLAT,EGR1,PLIN2,EDIL3,IGF2,DBH,LIPG,CEBPB,CSF1,NAAA,TGIF1,NCEH1,GPR12,RAB27A,…
Molecular Transport	2.14E-12-2.14E-12	ANXA6,PPARA,SPHK1,INPPL1,NR5A2,POMC,CYP1B1,AGPAT2,SST,ADRA1B,TACR1,PTPMT1,PTGER4,KL,PCSK9,PRKCD,AHR,FOXA1,SGK1,STAT6,ACACB,CBS/CBSL,TNFRSF12A,FAS,CDS1,CRH,GAD1,PLA2G16,CYP1A1,E2F1,IRS1,CACNA1B,CRABP1,FLI1,DIO2,LHX9,MSTN,B4GALT1,DHRS3,DIRAS3,LIMA1,LOC102724788/PRODH,LPAR3,ALDH8A1,NR5A1,BMP7,ACOT11,UCP2,PDGFRB,BCL11B,FGF7,PLAT,EGR1,PLIN2,EDIL3,IGF2,DBH,LIPG,CEBPB,CSF1,NAAA,TGIF1,NCEH1,GPR12,RAB27A,…
Small Molecule Biochemistry	2.14E-12-2.14E-12	ANXA6,PPARA,SPHK1,INPPL1,NR5A2,POMC,CYP1B1,AGPAT2,SST,ADRA1B,TACR1,PTPMT1,PTGER4,KL,PCSK9,PRKCD,AHR,FOXA1,SGK1,STAT6,ACACB,CBS/CBSL,TNFRSF12A,FAS,CDS1,CRH,GAD1,PLA2G16,CYP1A1,E2F1,IRS1,CACNA1B,CRABP1,FLI1,DIO2,LHX9,MSTN,B4GALT1,DHRS3,DIRAS3,LIMA1,LOC102724788/PRODH,LPAR3,ALDH8A1,NR5A1,BMP7,ACOT11,UCP2,PDGFRB,BCL11B,FGF7,PLAT,EGR1,PLIN2,EDIL3,IGF2,DBH,LIPG,CEBPB,CSF1,NAAA,TGIF1,NCEH1,GPR12,RAB27A,…

## Sheet: C-AP vs UM_Wnt_Neuron Mig.NW
Concept	Related Entity	Entity-To-Concept Score	PMIDs	Theme	Theme score	Theme Entity Total	Theme Concept Total	Group(s)
(p)tight_junctions	(e)tjp2	5147.49	PMID: 10026224;PMID: 10330020;PMID: 10444075;PMID: 10559001;PMID: 10591624;PMID: 10601346;PMID: 10613913;PMID: 10669103;PMID: 10690502;PMID: 10844608;PMID: 10874042;PMID: 10883394;PMID: 11076967;PMID: 11095601;PMID: 11161718;PMID: 11181736;PMID: 11247307;PMID: 11432982;PMID: 11466322;PMID: 11557048;PMID: 11716757;PMID: 11893586;PMID: 11969287;PMID: 12067320;PMID: 12136265;PMID: 12164937;PMID: 124…	Migration-netrin-pathfinding	414849	158	25
robo	(e)slit2	5023.88	PMID: 10102268;PMID: 10197527;PMID: 10842075;PMID: 10864955;PMID: 11161558;PMID: 11404413;PMID: 11426225;PMID: 11472852;PMID: 11668607;PMID: 11754167;PMID: 11755787;PMID: 11804569;PMID: 12040061;PMID: 12384551;PMID: 12471613;PMID: 12609596;PMID: 12876276;PMID: 12881718;PMID: 12892710;PMID: 14645233;PMID: 15110042;PMID: 15162513;PMID: 15229183;PMID: 15737744;PMID: 15768400;PMID: 15894287;PMID: 159…	Migration-netrin-pathfinding	414849	158	25
zonula	(e)tjp2	4852.03	PMID: 10330020;PMID: 10330056;PMID: 10559001;PMID: 10591624;PMID: 10874042;PMID: 11018256;PMID: 11557048;PMID: 11716757;PMID: 11893586;PMID: 12023272;PMID: 12152786;PMID: 12403786;PMID: 12777255;PMID: 12896879;PMID: 12946943;PMID: 14681019;PMID: 14755541;PMID: 14770040;PMID: 15055446;PMID: 15300895;PMID: 15347569;PMID: 15571953;PMID: 15691870;PMID: 16106912;PMID: 16239402;PMID: 16436508;PMID: 165…	Migration-netrin-pathfinding	414849	158	25
robo	(e)robo2	4787.49	PMID: 10197527;PMID: 10842075;PMID: 11163179;PMID: 11163180;PMID: 11163264;PMID: 11163265;PMID: 11188715;PMID: 11376489;PMID: 11472852;PMID: 11754167;PMID: 11755787;PMID: 11804561;PMID: 11804569;PMID: 11943815;PMID: 12397103;PMID: 12471613;PMID: 12504588;PMID: 14651924;PMID: 14678835;PMID: 14689480;PMID: 15056612;PMID: 15091338;PMID: 15110042;PMID: 15147761;PMID: 15207848;PMID: 15296748;PMID: 155…	Migration-netrin-pathfinding	414849	158	25
netrin-1	(e)unc5b	4753.59	PMID: 10366627;PMID: 10908620;PMID: 11085873;PMID: 11170725;PMID: 11387206;PMID: 12351186;PMID: 12598906;PMID: 12655055;PMID: 12799072;PMID: 15352215;PMID: 15510105;PMID: 15729359;PMID: 15818407;PMID: 16203981;PMID: 16321979;PMID: 17387275;PMID: 17459228;PMID: 17825258;PMID: 17908930;PMID: 18216145;PMID: 18253061;PMID: 18439993;PMID: 18469807;PMID: 18497489;PMID: 18582460;PMID: 18692059;PMID: 187…	Migration-netrin-pathfinding	414849	158	25
slit	(e)robo2	4543.13	PMID: 10197527;PMID: 10842075;PMID: 10864956;PMID: 11163179;PMID: 11163180;PMID: 11163264;PMID: 11163265;PMID: 11188715;PMID: 11472852;PMID: 11754167;PMID: 11755787;PMID: 11804561;PMID: 12141442;PMID: 12397103;PMID: 12471613;PMID: 14651924;PMID: 14960623;PMID: 14973268;PMID: 15091338;PMID: 15110042;PMID: 15147761;PMID: 15207848;PMID: 15296748;PMID: 15525663;PMID: 15716341;PMID: 15768400;PMID: 163…	Migration-netrin-pathfinding	414849	158	25
roundabout	(e)slit2	4442.65	PMID: 10102268;PMID: 10197527;PMID: 10864955;PMID: 11161558;PMID: 11426225;PMID: 11754167;PMID: 11755787;PMID: 12609596;PMID: 12892710;PMID: 14645233;PMID: 15007828;PMID: 15110042;PMID: 15162513;PMID: 15894287;PMID: 16211308;PMID: 16685377;PMID: 16690755;PMID: 16700909;PMID: 17268810;PMID: 17360927;PMID: 17565045;PMID: 17704564;PMID: 17848514;PMID: 18201275;PMID: 18345009;PMID: 18566128;PMID: 189…	Migration-netrin-pathfinding	414849	158	25
slit	(e)slit3	4369.45	PMID: 10842075;PMID: 10864956;PMID: 11161558;PMID: 11443047;PMID: 11472852;PMID: 11668607;PMID: 11754167;PMID: 11755787;PMID: 12141424;PMID: 12471613;PMID: 12609596;PMID: 12702769;PMID: 14550534;PMID: 14579375;PMID: 15162513;PMID: 15534609;PMID: 16033800;PMID: 16125671;PMID: 16211308;PMID: 16262652;PMID: 16700909;PMID: 16840550;PMID: 17146174;PMID: 17306799;PMID: 17715346;PMID: 18269211;PMID: 185…	Migration-netrin-pathfinding	414849	158	25
nephrin	(e)kirrel1	4204.69	PMID: 11416156;PMID: 12424224;PMID: 12504092;PMID: 12595517;PMID: 12646566;PMID: 12660326;PMID: 12761234;PMID: 12837264;PMID: 12865409;PMID: 14633607;PMID: 15213260;PMID: 15500125;PMID: 15843475;PMID: 15968559;PMID: 15979540;PMID: 16841182;PMID: 16932440;PMID: 17923684;PMID: 18258597;PMID: 18367845;PMID: 18562307;PMID: 18614772;PMID: 18675916;PMID: 18715943;PMID: 18971929;PMID: 19079321;PMID: 192…	Migration-netrin-pathfinding	414849	158	25
slit	(e)slit2	4167.75	PMID: 10102266;PMID: 10102268;PMID: 10197527;PMID: 10349621;PMID: 10364234;PMID: 10482237;PMID: 10575218;PMID: 10842075;PMID: 10864955;PMID: 10864956;PMID: 11161558;PMID: 11375980;PMID: 11426225;PMID: 11443047;PMID: 11472852;PMID: 11668607;PMID: 11754167;PMID: 11755787;PMID: 11804570;PMID: 11804571;PMID: 12051827;PMID: 12097499;PMID: 12141424;PMID: 12141442;PMID: 12471613;PMID: 12488830;PMID: 126…	Migration-netrin-pathfinding	414849	158	25
robo	(e)robo3	4127.13	PMID: 11163179;PMID: 11163180;PMID: 11163265;PMID: 11188715;PMID: 11231085;PMID: 11376489;PMID: 11943815;PMID: 14651924;PMID: 15056612;PMID: 15084255;PMID: 15105459;PMID: 15296783;PMID: 15525663;PMID: 16003521;PMID: 16129585;PMID: 16226035;PMID: 16625395;PMID: 16700909;PMID: 17565966;PMID: 18061159;PMID: 18270976;PMID: 18562598;PMID: 18566128;PMID: 18753371;PMID: 18986510;PMID: 19335983;PMID: 193…	Migration-netrin-pathfinding	414849	158	25
slit	(e)kirrel1	4007.33	PMID: 12504092;PMID: 12578837;PMID: 12646566;PMID: 12660326;PMID: 12761234;PMID: 12865409;PMID: 14633607;PMID: 15500125;PMID: 15843475;PMID: 15968559;PMID: 16932440;PMID: 18258597;PMID: 18562307;PMID: 18715943;PMID: 18922801;PMID: 18971929;PMID: 19079321;PMID: 19266252;PMID: 19478094;PMID: 19515699;PMID: 19703278;PMID: 19728154;PMID: 19794150;PMID: 20067908;PMID: 20233749;PMID: 20507940;PMID: 213…	Migration-netrin-pathfinding	414849	158	25
podocyte	(e)kirrel1	4007.33	PMID: 11416156;PMID: 12424224;PMID: 12646566;PMID: 12660326;PMID: 12761234;PMID: 14633607;PMID: 15843475;PMID: 15968559;PMID: 16628251;PMID: 16841182;PMID: 16932440;PMID: 17804487;PMID: 17923684;PMID: 18258597;PMID: 18367845;PMID: 18562307;PMID: 18715943;PMID: 18922801;PMID: 18971929;PMID: 19079321;PMID: 19266252;PMID: 19728154;PMID: 19794150;PMID: 20067908;PMID: 20375116;PMID: 21402783;PMID: 216…	Migration-netrin-pathfinding	414849	158	25
roundabout	(e)robo2	3912.02	PMID: 10197527;PMID: 11163264;PMID: 11188715;PMID: 11313496;PMID: 11376489;PMID: 11754167;PMID: 11755787;PMID: 11804561;PMID: 11943815;PMID: 14651924;PMID: 15056612;PMID: 15110042;PMID: 15296748;PMID: 16888037;PMID: 17360927;PMID: 17376983;PMID: 18061159;PMID: 18270976;PMID: 18566128;PMID: 19366869;PMID: 20123755;PMID: 20172023;PMID: 20206526;PMID: 20634963;PMID: 21385766;PMID: 21859478;PMID: 222…	Migration-netrin-pathfinding	414849	158	25
robo	(e)slit3	3871.2	PMID: 10842075;PMID: 11161558;PMID: 11472852;PMID: 11668607;PMID: 11754167;PMID: 11755787;PMID: 11804569;PMID: 12471613;PMID: 12609596;PMID: 15162513;PMID: 16211308;PMID: 16700909;PMID: 16840550;PMID: 18566128;PMID: 19335983;PMID: 19900988;PMID: 20298552;PMID: 20651036;PMID: 20941780;PMID: 21078908;PMID: 21385766;PMID: 21385904;PMID: 21743955;PMID: 22132142;PMID: 22262697;PMID: 22349628;PMID: 226…	Migration-netrin-pathfinding	414849	158	25
(p)podocytes	(e)kirrel1	3828.64	PMID: 11416156;PMID: 12424224;PMID: 12578837;PMID: 12595517;PMID: 12646566;PMID: 12865409;PMID: 15843475;PMID: 16932440;PMID: 17804487;PMID: 18367845;PMID: 18562307;PMID: 18922801;PMID: 18971929;PMID: 19079321;PMID: 19515699;PMID: 19703278;PMID: 19728154;PMID: 19794150;PMID: 20067908;PMID: 20375116;PMID: 21306299;PMID: 21402783;PMID: 21632959;PMID: 22262837;PMID: 22747997;PMID: 23226445;PMID: 243…	Migration-netrin-pathfinding	414849	158	25
podocytes	(e)kirrel1	3828.64	PMID: 11416156;PMID: 12424224;PMID: 12578837;PMID: 12595517;PMID: 12646566;PMID: 12865409;PMID: 15843475;PMID: 16932440;PMID: 17804487;PMID: 18367845;PMID: 18562307;PMID: 18922801;PMID: 18971929;PMID: 19079321;PMID: 19515699;PMID: 19703278;PMID: 19728154;PMID: 19794150;PMID: 20067908;PMID: 20375116;PMID: 21306299;PMID: 21402783;PMID: 21632959;PMID: 22262837;PMID: 22747997;PMID: 23226445;PMID: 243…	Migration-netrin-pathfinding	414849	158	25
netrin	(e)unc5b	3784.19	PMID: 10366627;PMID: 11085873;PMID: 11170725;PMID: 12062040;PMID: 12351186;PMID: 15186747;PMID: 15352215;PMID: 15510105;PMID: 15721752;PMID: 17139086;PMID: 17616930;PMID: 17825258;PMID: 17908930;PMID: 18216145;PMID: 18223200;PMID: 18253061;PMID: 19273616;PMID: 19492039;PMID: 19822088;PMID: 19940358;PMID: 20407033;PMID: 21238923;PMID: 21586357;PMID: 21799154;PMID: 22252496;PMID: 22310050;PMID: 241…	Migration-netrin-pathfinding	414849	158	25
slit-robo	(e)slit2	3663.56	PMID: 12881718;PMID: 12892710;PMID: 14645233;PMID: 16211308;PMID: 16700909;PMID: 17848514;PMID: 18054781;PMID: 18201275;PMID: 18566128;PMID: 19114000;PMID: 19498462;PMID: 19900988;PMID: 20438712;PMID: 20944010;PMID: 21135133;PMID: 21283129;PMID: 21315131;PMID: 21385904;PMID: 21686327;PMID: 21688288;PMID: 21933570;PMID: 22306607;PMID: 22366001;PMID: 23255421;PMID: 24065825;PMID: 24500968;PMID: 246…	Migration-netrin-pathfinding	414849	158	25
netrin-1	(e)unc5c	3610.92	PMID: 12655055;PMID: 15574733;PMID: 17450135;PMID: 17543537;PMID: 17967459;PMID: 18054557;PMID: 18077458;PMID: 18184911;PMID: 18469807;PMID: 18719102;PMID: 18842897;PMID: 19211685;PMID: 19242752;PMID: 19331160;PMID: 19372643;PMID: 19570425;PMID: 19822088;PMID: 19940358;PMID: 20032384;PMID: 20693423;PMID: 21600761;PMID: 21893118;PMID: 22323486;PMID: 22685302;PMID: 24333968;PMID: 25149138;PMID: 259…	Migration-netrin-pathfinding	414849	158	25
roundabout	(e)robo3	3583.52	PMID: 11188715;PMID: 11231085;PMID: 11376489;PMID: 11943815;PMID: 14651924;PMID: 15056612;PMID: 15105459;PMID: 16129585;PMID: 16226035;PMID: 16700909;PMID: 18061159;PMID: 18270976;PMID: 18566128;PMID: 18718292;PMID: 19366869;PMID: 19496826;PMID: 19633821;PMID: 20206526;PMID: 20680010;PMID: 21850172;PMID: 21859478;PMID: 22245052;PMID: 23597049;PMID: 24685136;PMID: 25433640;PMID: 25882844;PMID: 261…	Migration-netrin-pathfinding	414849	158	25
pathfinding	(e)robo2	3465.74	PMID: 10864954;PMID: 10864956;PMID: 11313496;PMID: 11754167;PMID: 11804569;PMID: 12210140;PMID: 15603738;PMID: 15617679;PMID: 15716341;PMID: 17267551;PMID: 17640525;PMID: 18061159;PMID: 18273400;PMID: 18417704;PMID: 18753371;PMID: 18986510;PMID: 19114000;PMID: 19435711;PMID: 19605629;PMID: 19782674;PMID: 20943924;PMID: 21118670;PMID: 21688288;PMID: 22399681;PMID: 22672767;PMID: 22956848;PMID: 232…	Migration-netrin-pathfinding	414849	158	25
slit-robo	(e)robo2	3367.3	PMID: 15147761;PMID: 15296748;PMID: 17357069;PMID: 17640525;PMID: 18054781;PMID: 18547144;PMID: 18566128;PMID: 19114000;PMID: 19900988;PMID: 19934013;PMID: 20947829;PMID: 21315131;PMID: 21655271;PMID: 21688288;PMID: 22271578;PMID: 22306607;PMID: 23255421;PMID: 24065825;PMID: 25375180;PMID: 25691540;PMID: 26116176;PMID: 26400093;PMID: 26605073;PMID: 27068458;PMID: 28406573;PMID: 30504844;PMID: 308…	Migration-netrin-pathfinding	414849	158	25
commissural	(e)robo3	3367.3	PMID: 11163265;PMID: 15084255;PMID: 17565966;PMID: 18061159;PMID: 18466738;PMID: 18466743;PMID: 18718292;PMID: 18753371;PMID: 18986510;PMID: 19496826;PMID: 20231872;PMID: 20631173;PMID: 22672767;PMID: 23140504;PMID: 23222439;PMID: 23664551;PMID: 23746841;PMID: 24553291;PMID: 24936616;PMID: 25456121;PMID: 26257608;PMID: 26356789;PMID: 26586761;PMID: 27784329;PMID: 28033646;PMID: 30697732;PMID: 308…	Migration-netrin-pathfinding	414849	158	25
zonula	(e)ocln	3256.88	PMID: 22593745;PMID: 22738643;PMID: 22993287;PMID: 23390516;PMID: 24140471;PMID: 24739645;PMID: 25761471;PMID: 26586924;PMID: 26717901;PMID: 26812324;PMID: 26863122;PMID: 27120348;PMID: 27299781;PMID: 29258088;PMID: 30040527;PMID: 30090549;PMID: 30337577;PMID: 30400733;PMID: 30559297;PMID: 30564756;PMID: 31950054;PMID: 32089158;PMID: 32219951;PMID: 32235032;PMID: 32300795;PMID: 32374057;PMID: 323…	Migration-netrin-pathfinding	414849	158	25
roundabout	(e)slit3	3178.05	PMID: 11161558;PMID: 11754167;PMID: 11755787;PMID: 12609596;PMID: 15162513;PMID: 16211308;PMID: 16700909;PMID: 17715346;PMID: 18566128;PMID: 20123755;PMID: 21078908;PMID: 21152026;PMID: 21385766;PMID: 22614124;PMID: 22922792;PMID: 24355925;PMID: 25051436;PMID: 25329354;PMID: 25882844;PMID: 26188027;PMID: 26935869;PMID: 30542405;PMID: 31160487;PMID: 32801645	Migration-netrin-pathfinding	414849	158	25
(p)glomerular_filtration_barrier	(e)kirrel1	3091.04	PMID: 11416156;PMID: 12504092;PMID: 12761234;PMID: 12865409;PMID: 16841182;PMID: 18562307;PMID: 19703278;PMID: 19728154;PMID: 20233749;PMID: 21402783;PMID: 22205279;PMID: 23226445;PMID: 23715127;PMID: 24335255;PMID: 24365888;PMID: 24517069;PMID: 24554715;PMID: 25129444;PMID: 25730372;PMID: 26195484;PMID: 26644409;PMID: 28724775	Migration-netrin-pathfinding	414849	158	25
slit	(e)robo3	2997.06	PMID: 11163179;PMID: 11163180;PMID: 11163265;PMID: 11188715;PMID: 11231085;PMID: 12526771;PMID: 14651924;PMID: 14960623;PMID: 14973268;PMID: 15084255;PMID: 15233918;PMID: 15525663;PMID: 16226035;PMID: 16291793;PMID: 16700909;PMID: 17565966;PMID: 18466743;PMID: 18566128;PMID: 18986510;PMID: 19335983;PMID: 19496826;PMID: 19900988;PMID: 19961927;PMID: 20206526;PMID: 20298552;PMID: 20631173;PMID: 206…	Migration-netrin-pathfinding	414849	158	25
netrin	(e)unc5c	2944.44	PMID: 12471613;PMID: 15574733;PMID: 16510500;PMID: 16723533;PMID: 17543537;PMID: 17616930;PMID: 18842897;PMID: 19822088;PMID: 19940358;PMID: 21307253;PMID: 25419706;PMID: 26207151;PMID: 26633881;PMID: 27036079;PMID: 27068745;PMID: 28483977;PMID: 31226147;PMID: 31789389;PMID: 9782087	Migration-netrin-pathfinding	414849	158	25
chemorepellent	(e)slit2	2890.37	PMID: 11306627;PMID: 11404413;PMID: 11414793;PMID: 12097499;PMID: 12892710;PMID: 16377904;PMID: 16439689;PMID: 17146174;PMID: 17268810;PMID: 17306799;PMID: 17392456;PMID: 19005219;PMID: 19435711;PMID: 23217735;PMID: 26456684;PMID: 26841069;PMID: 28406573;PMID: 30510066	Migration-netrin-pathfinding	414849	158	25
pathfinding	(e)slit2	2795.37	PMID: 10864954;PMID: 10864956;PMID: 11520671;PMID: 11754167;PMID: 11804569;PMID: 12598624;PMID: 15716341;PMID: 16162649;PMID: 16690755;PMID: 16885222;PMID: 17267551;PMID: 18345009;PMID: 18417704;PMID: 19114000;PMID: 19435711;PMID: 19782674;PMID: 20387539;PMID: 20607660;PMID: 20943924;PMID: 21118670;PMID: 21688288;PMID: 23284807;PMID: 25336744;PMID: 27819291;PMID: 27913619;PMID: 28147273;PMID: 282…	Migration-netrin-pathfinding	414849	158	25
slit-robo	(e)slit3	2772.59	PMID: 16211308;PMID: 16700909;PMID: 18566128;PMID: 19114000;PMID: 19900988;PMID: 20941780;PMID: 21315131;PMID: 21385904;PMID: 23255421;PMID: 24065825;PMID: 24500968;PMID: 25329354;PMID: 25691540;PMID: 30726731;PMID: 30820596;PMID: 31880824	Migration-netrin-pathfinding	414849	158	25
pathfinding	(e)robo3	2639.06	PMID: 16129585;PMID: 17671968;PMID: 18061159;PMID: 18753371;PMID: 18986510;PMID: 21216876;PMID: 22672767;PMID: 23222439;PMID: 23664551;PMID: 23746841;PMID: 24012004;PMID: 26586761;PMID: 28033651;PMID: 32198364	Migration-netrin-pathfinding	414849	158	25
(p)podocytes	(e)synpo	2484.91	PMID: 15841212;PMID: 19666657;PMID: 20630939;PMID: 21414970;PMID: 21632959;PMID: 23817053;PMID: 25244654;PMID: 25425624;PMID: 25468389;PMID: 29046486;PMID: 30448842;PMID: 32238860	Migration-netrin-pathfinding	414849	158	25
podocytes	(e)synpo	2484.91	PMID: 15841212;PMID: 19666657;PMID: 20630939;PMID: 21414970;PMID: 21632959;PMID: 23817053;PMID: 25244654;PMID: 25425624;PMID: 25468389;PMID: 29046486;PMID: 30448842;PMID: 32238860	Migration-netrin-pathfinding	414849	158	25
podocyte	(e)synpo	2484.91	PMID: 15841212;PMID: 16628251;PMID: 20630939;PMID: 21414970;PMID: 21632959;PMID: 23817053;PMID: 25244654;PMID: 25425624;PMID: 25468389;PMID: 30448842;PMID: 31597702;PMID: 32238860	Migration-netrin-pathfinding	414849	158	25
netrin	(e)slit2	2474.61	PMID: 12361964;PMID: 12471613;PMID: 12642493;PMID: 16439476;PMID: 16840550;PMID: 19115401;PMID: 20375348;PMID: 20607660;PMID: 20637284;PMID: 23161783;PMID: 25056828;PMID: 25456121;PMID: 27421841;PMID: 30177526	Migration-netrin-pathfinding	414849	158	25
diaphragm	(e)kirrel1	2317.95	PMID: 12504092;PMID: 12578837;PMID: 12646566;PMID: 12660326;PMID: 12761234;PMID: 12865409;PMID: 14633607;PMID: 15500125;PMID: 15843475;PMID: 15968559;PMID: 16932440;PMID: 18258597;PMID: 18562307;PMID: 18715943;PMID: 18922801;PMID: 18971929;PMID: 19079321;PMID: 19266252;PMID: 19515699;PMID: 19728154;PMID: 19794150;PMID: 20067908;PMID: 20507940;PMID: 21306299;PMID: 21402783;PMID: 21858180;PMID: 227…	Migration-netrin-pathfinding	414849	158	25
(p)diaphragm	(e)kirrel1	2317.95	PMID: 12504092;PMID: 12578837;PMID: 12646566;PMID: 12660326;PMID: 12761234;PMID: 12865409;PMID: 14633607;PMID: 15500125;PMID: 15843475;PMID: 15968559;PMID: 16932440;PMID: 18258597;PMID: 18562307;PMID: 18715943;PMID: 18922801;PMID: 18971929;PMID: 19079321;PMID: 19266252;PMID: 19515699;PMID: 19728154;PMID: 19794150;PMID: 20067908;PMID: 20507940;PMID: 21306299;PMID: 21402783;PMID: 21858180;PMID: 227…	Migration-netrin-pathfinding	414849	158	25
netrin-1	(e)slit2	2270.15	PMID: 12051827;PMID: 15737744;PMID: 15840337;PMID: 16262652;PMID: 16840550;PMID: 17978191;PMID: 18377713;PMID: 18536712;PMID: 19115401;PMID: 20637284;PMID: 21107471;PMID: 23161783;PMID: 23534961;PMID: 25456121;PMID: 29912942;PMID: 29984238	Migration-netrin-pathfinding	414849	158	25
(p)podocytes	(e)pdpn	2221.16	PMID: 12032185;PMID: 17671675;PMID: 20850695;PMID: 22593499;PMID: 26492618;PMID: 26683179;PMID: 26788987;PMID: 26867059;PMID: 26977704;PMID: 27148766;PMID: 27267652;PMID: 27328060;PMID: 27380308;PMID: 28157429;PMID: 28387612;PMID: 28498096;PMID: 28737447;PMID: 29161183;PMID: 29608407;PMID: 30088964;PMID: 30362926;PMID: 30362932;PMID: 30457925;PMID: 30519645;PMID: 30570359;PMID: 30570440;PMID: 308…	Migration-netrin-pathfinding	414849	158	25
podocytes	(e)pdpn	2221.16	PMID: 12032185;PMID: 17671675;PMID: 20850695;PMID: 22593499;PMID: 26492618;PMID: 26683179;PMID: 26788987;PMID: 26867059;PMID: 26977704;PMID: 27148766;PMID: 27267652;PMID: 27328060;PMID: 27380308;PMID: 28157429;PMID: 28387612;PMID: 28498096;PMID: 28737447;PMID: 29161183;PMID: 29608407;PMID: 30088964;PMID: 30362926;PMID: 30362932;PMID: 30457925;PMID: 30519645;PMID: 30570359;PMID: 30570440;PMID: 308…	Migration-netrin-pathfinding	414849	158	25
chemorepulsion	(e)slit2	2197.22	PMID: 10197527;PMID: 10482237;PMID: 10842075;PMID: 12488830;PMID: 23161783;PMID: 23453927;PMID: 23811810;PMID: 29912942;PMID: 30510066	Migration-netrin-pathfinding	414849	158	25
netrin	(e)robo2	2197.22	PMID: 12361964;PMID: 12471613;PMID: 17565966;PMID: 20375348;PMID: 22956848;PMID: 23161783;PMID: 23222439;PMID: 27770832;PMID: 28986144	Migration-netrin-pathfinding	414849	158	25
slit-robo	(e)robo3	2197.22	PMID: 16700909;PMID: 17671968;PMID: 18566128;PMID: 19900988;PMID: 22219284;PMID: 24500968;PMID: 26400093;PMID: 27068458;PMID: 30820596	Migration-netrin-pathfinding	414849	158	25
(p)growth_cones	(e)shtn1	2079.44	PMID: 17030985;PMID: 17439943;PMID: 18519736;PMID: 23453953;PMID: 26261183;PMID: 27177867;PMID: 30082022;PMID: 31434971	Migration-netrin-pathfinding	414849	158	25
pathfinding	(e)sspo	2079.44	PMID: 10956419;PMID: 11008217;PMID: 12909363;PMID: 14564503;PMID: 14692680;PMID: 20012322;PMID: 22559938;PMID: 26778959	Migration-netrin-pathfinding	414849	158	25
(p)tight_junctions	(e)cldn3	2038.17	PMID: 16460231;PMID: 17828607;PMID: 17986852;PMID: 20164436;PMID: 20505168;PMID: 21543771;PMID: 21656836;PMID: 21775479;PMID: 22537279;PMID: 22623623;PMID: 22696678;PMID: 23053666;PMID: 23529315;PMID: 23805314;PMID: 24825397;PMID: 24940735;PMID: 24974365;PMID: 25174580;PMID: 25568308;PMID: 27130254;PMID: 28160565;PMID: 28287265;PMID: 28545845;PMID: 28636798;PMID: 29277540;PMID: 29421550;PMID: 295…	Migration-netrin-pathfinding	414849	158	25
commissures	(e)draxin	1945.91	PMID: 19150847;PMID: 20621059;PMID: 21957262;PMID: 23206892;PMID: 25775433;PMID: 27199282;PMID: 27649978	Migration-netrin-pathfinding	414849	158	25
(p)adherens_junctions	(e)cgnl1	1945.91	PMID: 15292197;PMID: 22315225;PMID: 22671598;PMID: 27606286;PMID: 28617990;PMID: 29016873;PMID: 32553946	Migration-netrin-pathfinding	414849	158	25
(p)adherens_junctions	(e)ajap1	1908.88	PMID: 14595118;PMID: 16410724;PMID: 16707570;PMID: 17267690;PMID: 26122373;PMID: 26231841;PMID: 26397940;PMID: 32067740	Migration-netrin-pathfinding	414849	158	25
chemorepellent	(e)robo2	1791.76	PMID: 11163179;PMID: 17392456;PMID: 19435711;PMID: 26841069;PMID: 27770832;PMID: 28406573	Migration-netrin-pathfinding	414849	158	25
netrin	(e)robo3	1791.76	PMID: 17565966;PMID: 23222439;PMID: 25433640;PMID: 25456121;PMID: 26586761;PMID: 27770832	Migration-netrin-pathfinding	414849	158	25
(p)glomerular_filtration_barrier	(e)lamb2	1791.76	PMID: 16886065;PMID: 21327778;PMID: 22683419;PMID: 25720465;PMID: 26961288;PMID: 29673759	Migration-netrin-pathfinding	414849	158	25
pathfinding	(e)ablim1	1791.76	PMID: 11163266;PMID: 12506000;PMID: 15923631;PMID: 21124943;PMID: 24149939;PMID: 25587060	Migration-netrin-pathfinding	414849	158	25
(p)tight_junctions	(e)cgnl1	1791.76	PMID: 22315225;PMID: 22671598;PMID: 27606286;PMID: 28554775;PMID: 28617990;PMID: 32553946	Migration-netrin-pathfinding	414849	158	25
commissural	(e)robo2	1709.84	PMID: 10842075;PMID: 11163265;PMID: 11804561;PMID: 12210140;PMID: 12471613;PMID: 14689480;PMID: 15091338;PMID: 15110042;PMID: 15617679;PMID: 15768400;PMID: 17565966;PMID: 18061159;PMID: 18753371;PMID: 18986510;PMID: 19605629;PMID: 20631173;PMID: 21655271;PMID: 22672767;PMID: 22956848;PMID: 23222439;PMID: 24936616;PMID: 25485759;PMID: 26186094;PMID: 26605073;PMID: 31392959	Migration-netrin-pathfinding	414849	158	25
pathfinding	(e)slit3	1702.06	PMID: 10864956;PMID: 11520671;PMID: 11754167;PMID: 11804569;PMID: 19114000;PMID: 28234971;PMID: 30726731;PMID: 31719262;PMID: 32209227	Migration-netrin-pathfinding	414849	158	25
(p)adherens_junctions	(e)tjp2	1619.5	PMID: 10026224;PMID: 11076967;PMID: 12164937;PMID: 12403818;PMID: 12853285;PMID: 14622136;PMID: 15054114;PMID: 15292177;PMID: 16098509;PMID: 16859655;PMID: 17018241;PMID: 19538286;PMID: 19538295;PMID: 19605556;PMID: 21454477;PMID: 22509281;PMID: 22665792;PMID: 23758859;PMID: 25587665;PMID: 27398226;PMID: 28617990;PMID: 28961272;PMID: 29044161;PMID: 31075189;PMID: 8581994;PMID: 9348294;PMID: 96202…	Migration-netrin-pathfinding	414849	158	25
roundabout	(e)unc5b	1609.44	PMID: 21238923;PMID: 22103489;PMID: 24689049;PMID: 31025932;PMID: 31160487	Migration-netrin-pathfinding	414849	158	25
(p)tight_junctions	(e)cldn1	1562.97	PMID: 11071387;PMID: 11920682;PMID: 16460231;PMID: 17047970;PMID: 17611630;PMID: 17828607;PMID: 17914196;PMID: 18211898;PMID: 19077439;PMID: 19357163;PMID: 19915705;PMID: 20071310;PMID: 20106878;PMID: 20164436;PMID: 20505168;PMID: 20853098;PMID: 21163515;PMID: 21533891;PMID: 21717362;PMID: 21720707;PMID: 23160379;PMID: 23407391;PMID: 23433550;PMID: 24169862;PMID: 24626855;PMID: 24739645;PMID: 253…	Migration-netrin-pathfinding	414849	158	25
(p)podocytes	(e)lamb2	1515.56	PMID: 16452099;PMID: 16752799;PMID: 16886065;PMID: 21327778;PMID: 21511833;PMID: 21876163;PMID: 22513850;PMID: 22683419;PMID: 22958488;PMID: 23723427;PMID: 24461191;PMID: 27442391;PMID: 29051055;PMID: 29472414;PMID: 29673759;PMID: 30099615;PMID: 32437062;PMID: 32456966	Migration-netrin-pathfinding	414849	158	25
podocytes	(e)lamb2	1515.56	PMID: 16452099;PMID: 16752799;PMID: 16886065;PMID: 21327778;PMID: 21511833;PMID: 21876163;PMID: 22513850;PMID: 22683419;PMID: 22958488;PMID: 23723427;PMID: 24461191;PMID: 27442391;PMID: 29051055;PMID: 29472414;PMID: 29673759;PMID: 30099615;PMID: 32437062;PMID: 32456966	Migration-netrin-pathfinding	414849	158	25
commissure	(e)sspo	1487.24	PMID: 11008217;PMID: 11241858;PMID: 11241859;PMID: 19681158;PMID: 20012322;PMID: 20730872;PMID: 22559938;PMID: 23761733;PMID: 25009468	Migration-netrin-pathfinding	414849	158	25
(p)adherens_junctions	(e)f2rl2	1467.18	PMID: 11161560;PMID: 11591316;PMID: 12186943;PMID: 12203721;PMID: 12400007;PMID: 12403818;PMID: 12515806;PMID: 15081374;PMID: 15809032;PMID: 15866027;PMID: 16098509;PMID: 16859655;PMID: 16862128;PMID: 17057644;PMID: 17606991;PMID: 17928952;PMID: 18508048;PMID: 18508861;PMID: 19373255;PMID: 19468069;PMID: 19962374;PMID: 20080746;PMID: 20147382;PMID: 20332120;PMID: 20619750;PMID: 21074722;PMID: 212…	Migration-netrin-pathfinding	414849	158	25
podocyte	(e)lamb2	1431.11	PMID: 15367484;PMID: 16886065;PMID: 18462046;PMID: 20798252;PMID: 21327778;PMID: 21876163;PMID: 22958488;PMID: 23723427;PMID: 24293254;PMID: 27573339;PMID: 29038887;PMID: 29094445;PMID: 29472414;PMID: 30099615;PMID: 32437062;PMID: 32456966	Migration-netrin-pathfinding	414849	158	25
pathfinding	(e)epha3	1414.16	PMID: 10381569;PMID: 10498278;PMID: 10673322;PMID: 15517401;PMID: 16083359;PMID: 9499402	Migration-netrin-pathfinding	414849	158	25
nephrin	(e)lamb2	1398.34	PMID: 16752799;PMID: 20507940;PMID: 25720465;PMID: 26961288;PMID: 27573339;PMID: 29663071;PMID: 30099615	Migration-netrin-pathfinding	414849	158	25
chemorepulsion	(e)robo2	1386.29	PMID: 10197527;PMID: 10842075;PMID: 23161783;PMID: 25485759	Migration-netrin-pathfinding	414849	158	25
chemorepellent	(e)slit3	1386.29	PMID: 17146174;PMID: 17306799;PMID: 21078908;PMID: 26841069	Migration-netrin-pathfinding	414849	158	25
netrin	(e)draxin	1386.29	PMID: 21957262;PMID: 24832731;PMID: 26190107;PMID: 31704057	Migration-netrin-pathfinding	414849	158	25
chemorepellent	(e)draxin	1386.29	PMID: 29339781;PMID: 29634927;PMID: 29863002;PMID: 32081722	Migration-netrin-pathfinding	414849	158	25
netrin-1	(e)draxin	1386.29	PMID: 23038776;PMID: 26190107;PMID: 29503192;PMID: 29622850	Migration-netrin-pathfinding	414849	158	25
(p)glomerular_filtration_barrier	(e)myo1e	1386.29	PMID: 21756023;PMID: 23761676;PMID: 23977349;PMID: 24339252	Migration-netrin-pathfinding	414849	158	25
(p)tight_junctions	(e)cldn4	1375.42	PMID: 16460231;PMID: 17611630;PMID: 17986852;PMID: 18840681;PMID: 20164436;PMID: 20505168;PMID: 20978075;PMID: 21325057;PMID: 21656836;PMID: 21871748;PMID: 22681978;PMID: 22696678;PMID: 23053666;PMID: 23407391;PMID: 23805314;PMID: 24665375;PMID: 24739645;PMID: 24940735;PMID: 25393310;PMID: 25869230;PMID: 26872891;PMID: 27130254;PMID: 28699235;PMID: 28737509;PMID: 29447921;PMID: 29533987;PMID: 296…	Migration-netrin-pathfinding	414849	158	25
(p)tight_junctions	(e)ocln	1362.29	PMID: 16786176;PMID: 16924121;PMID: 17143608;PMID: 20727516;PMID: 20853098;PMID: 22492786;PMID: 22593745;PMID: 23429425;PMID: 23497014;PMID: 24268521;PMID: 24739645;PMID: 24890925;PMID: 26721332;PMID: 27164517;PMID: 27298373;PMID: 27928007;PMID: 27957319;PMID: 28380519;PMID: 28448574;PMID: 28829631;PMID: 28918137;PMID: 29374086;PMID: 29682171;PMID: 29731961;PMID: 30310131;PMID: 30400733;PMID: 306…	Migration-netrin-pathfinding	414849	158	25
(p)tight_junctions	(e)rab13	1296.44	PMID: 12058051;PMID: 15096524;PMID: 15528189;PMID: 16033326;PMID: 16473586;PMID: 16473634;PMID: 16525024;PMID: 17891173;PMID: 18094055;PMID: 18332111;PMID: 18369939;PMID: 18413246;PMID: 18506084;PMID: 19885626;PMID: 21673637;PMID: 8294494;PMID: 9712853	Migration-netrin-pathfinding	414849	158	25
podocyte	(e)myo1e	1278.78	PMID: 19005011;PMID: 20860408;PMID: 21697813;PMID: 21756023;PMID: 22811491;PMID: 23761676;PMID: 23977349;PMID: 24339252;PMID: 25739341;PMID: 32211226	Migration-netrin-pathfinding	414849	158	25
axon	(e)robo2	1223.98	PMID: 10842075;PMID: 10864954;PMID: 10864956;PMID: 11163264;PMID: 11188715;PMID: 11313496;PMID: 11376489;PMID: 11472852;PMID: 11755787;PMID: 11943815;PMID: 12210140;PMID: 12361964;PMID: 12471613;PMID: 14651924;PMID: 14678835;PMID: 14689480;PMID: 14973268;PMID: 15091338;PMID: 15130495;PMID: 15296748;PMID: 15525663;PMID: 15603738;PMID: 15617679;PMID: 15716341;PMID: 15768400;PMID: 16625395;PMID: 168…	Migration-netrin-pathfinding	414849	158	25
(p)tight_junctions	(e)cgn	1156.75	PMID: 22946046;PMID: 23429425;PMID: 28380519;PMID: 29374086	Migration-netrin-pathfinding	414849	158	25
axon	(e)robo3	1147.88	PMID: 11188715;PMID: 11231085;PMID: 11376489;PMID: 11943815;PMID: 14651924;PMID: 14973268;PMID: 15084255;PMID: 15105459;PMID: 15296783;PMID: 15525663;PMID: 16129585;PMID: 16226035;PMID: 16525029;PMID: 16625395;PMID: 17565966;PMID: 18061159;PMID: 18270976;PMID: 18466738;PMID: 18466743;PMID: 18562598;PMID: 18718292;PMID: 18753371;PMID: 18986510;PMID: 19633821;PMID: 19961927;PMID: 20144763;PMID: 202…	Migration-netrin-pathfinding	414849	158	25
netrin	(e)ablim1	1098.61	PMID: 12526772;PMID: 23974990;PMID: 24553288	Migration-netrin-pathfinding	414849	158	25
netrin-1	(e)shtn1	1098.61	PMID: 23453953;PMID: 26261183;PMID: 30082022	Migration-netrin-pathfinding	414849	158	25
(p)podocytes	(e)plekhh2	1098.61	PMID: 17251388;PMID: 20588063;PMID: 22832517	Migration-netrin-pathfinding	414849	158	25
podocytes	(e)plekhh2	1098.61	PMID: 17251388;PMID: 20588063;PMID: 22832517	Migration-netrin-pathfinding	414849	158	25
podocyte	(e)plekhh2	1098.61	PMID: 17251388;PMID: 20588063;PMID: 22832517	Migration-netrin-pathfinding	414849	158	25
netrin	(e)wfikkn2	1098.61	PMID: 21936825;PMID: 27325460;PMID: 30814254	Migration-netrin-pathfinding	414849	158	25
netrin	(e)dock1	1088.21	PMID: 10508660;PMID: 11448633;PMID: 18066058;PMID: 22451697;PMID: 29429615	Migration-netrin-pathfinding	414849	158	25
(p)growth_cones	(e)ablim1	1069.81	PMID: 15923631;PMID: 19799769;PMID: 21124943;PMID: 23974990;PMID: 24149939	Migration-netrin-pathfinding	414849	158	25
axon	(e)draxin	1058.75	PMID: 19150847;PMID: 19505456;PMID: 19808066;PMID: 19824897;PMID: 20503362;PMID: 20621059;PMID: 21957262;PMID: 23038776;PMID: 23206892;PMID: 24832731;PMID: 25775433;PMID: 26190107;PMID: 26659141;PMID: 27199282;PMID: 27649978;PMID: 29503192;PMID: 29622850;PMID: 31704057	Migration-netrin-pathfinding	414849	158	25
(p)adherens_junctions	(e)dsg2	1022.33	PMID: 19178795;PMID: 20224006;PMID: 20671973;PMID: 21098030;PMID: 22184201;PMID: 22450909;PMID: 22764152;PMID: 25332002;PMID: 25855637;PMID: 28740231;PMID: 28864500;PMID: 32419327;PMID: 32508670;PMID: 8749329;PMID: 9214392	Migration-netrin-pathfinding	414849	158	25
netrin-1	(e)robo3	997.888	PMID: 18562598;PMID: 25433640;PMID: 25456121;PMID: 26586761	Migration-netrin-pathfinding	414849	158	25
(p)adherens_junctions	(e)ajuba	938.534	PMID: 18331720;PMID: 21900451;PMID: 24995985;PMID: 29440237;PMID: 30006462;PMID: 30659113;PMID: 30837288;PMID: 31697683	Migration-netrin-pathfinding	414849	158	25
podocyte	(e)lmx1b	930.596	PMID: 11956244;PMID: 11978876;PMID: 12012385;PMID: 12602071;PMID: 12819019;PMID: 14736876;PMID: 15200416;PMID: 16050398;PMID: 17316599;PMID: 17466922;PMID: 17570941;PMID: 18253764;PMID: 18288100;PMID: 18535845;PMID: 20431116;PMID: 23990680;PMID: 24042019;PMID: 24854274;PMID: 25636411;PMID: 26154924;PMID: 28059119;PMID: 28681095;PMID: 32791958	Migration-netrin-pathfinding	414849	158	25
(p)tight_junctions	(e)f2rl2	923.119	PMID: 10934474;PMID: 10954424;PMID: 11060229;PMID: 11161560;PMID: 11257119;PMID: 11447115;PMID: 11489913;PMID: 11591316;PMID: 11602598;PMID: 11839275;PMID: 12045219;PMID: 12203721;PMID: 12234671;PMID: 12400007;PMID: 12403818;PMID: 12459187;PMID: 12515806;PMID: 12756256;PMID: 12953056;PMID: 14657270;PMID: 14676191;PMID: 15081374;PMID: 15358599;PMID: 15721295;PMID: 15723052;PMID: 15976445;PMID: 160…	Migration-netrin-pathfinding	414849	158	25
axon	(e)shtn1	922.5	PMID: 17030985;PMID: 17439943;PMID: 18519736;PMID: 20664640;PMID: 23408951;PMID: 23453953;PMID: 23864681;PMID: 26261183;PMID: 26293343;PMID: 26648138;PMID: 26849555;PMID: 27177867;PMID: 28359322;PMID: 30082022;PMID: 30733148;PMID: 31434971;PMID: 32406957	Migration-netrin-pathfinding	414849	158	25
(p)glomerular_filtration_barrier	(e)lmx1b	921.778	PMID: 14736876;PMID: 16050398;PMID: 17466922;PMID: 22693670;PMID: 24854274;PMID: 28059119;PMID: 29435440	Migration-netrin-pathfinding	414849	158	25
(p)adherens_junctions	(e)lima1	908.004	PMID: 21625216;PMID: 21844208;PMID: 22194609;PMID: 24621569;PMID: 32121325	Migration-netrin-pathfinding	414849	158	25
axon	(e)slit2	877.658	PMID: 10102266;PMID: 10102268;PMID: 10364234;PMID: 10842075;PMID: 10864954;PMID: 10864955;PMID: 10864956;PMID: 11306627;PMID: 11404413;PMID: 11414793;PMID: 11426225;PMID: 11472852;PMID: 11755787;PMID: 11756507;PMID: 11804570;PMID: 11804571;PMID: 11830575;PMID: 12040061;PMID: 12051827;PMID: 12097499;PMID: 12361964;PMID: 12384551;PMID: 12471613;PMID: 12598624;PMID: 12609596;PMID: 12615722;PMID: 128…	Migration-netrin-pathfinding	414849	158	25
repulsion	(e)robo3	852.134	PMID: 14960623;PMID: 15084255;PMID: 16291793;PMID: 18466743;PMID: 18562598;PMID: 20206526;PMID: 20298552;PMID: 20631173;PMID: 21743955;PMID: 22245052;PMID: 23140504;PMID: 24936616;PMID: 25433640;PMID: 26554435;PMID: 26586761;PMID: 27770832;PMID: 28033646;PMID: 28588759;PMID: 31217826;PMID: 32198364	Migration-netrin-pathfinding	414849	158	25
(p)podocytes	(e)lmx1b	840.315	PMID: 11956244;PMID: 11956245;PMID: 11978876;PMID: 12012385;PMID: 14736876;PMID: 15200416;PMID: 17316599;PMID: 17570941;PMID: 18253764;PMID: 18535845;PMID: 19562271;PMID: 20431116;PMID: 22693670;PMID: 23046462;PMID: 23990680;PMID: 24042019;PMID: 24461191;PMID: 24854274;PMID: 25636411;PMID: 26560070;PMID: 28059119;PMID: 28681095;PMID: 32791958	Migration-netrin-pathfinding	414849	158	25
podocytes	(e)lmx1b	840.315	PMID: 11956244;PMID: 11956245;PMID: 11978876;PMID: 12012385;PMID: 14736876;PMID: 15200416;PMID: 17316599;PMID: 17570941;PMID: 18253764;PMID: 18535845;PMID: 19562271;PMID: 20431116;PMID: 22693670;PMID: 23046462;PMID: 23990680;PMID: 24042019;PMID: 24461191;PMID: 24854274;PMID: 25636411;PMID: 26560070;PMID: 28059119;PMID: 28681095;PMID: 32791958	Migration-netrin-pathfinding	414849	158	25
netrin-1	(e)robo2	831.441	PMID: 18547144;PMID: 18562598;PMID: 23161783;PMID: 23534961;PMID: 28986144	Migration-netrin-pathfinding	414849	158	25
axon	(e)slit3	746.946	PMID: 10842075;PMID: 10864956;PMID: 11472852;PMID: 11755787;PMID: 12471613;PMID: 12609596;PMID: 14550534;PMID: 14579375;PMID: 16033800;PMID: 16125671;PMID: 16262652;PMID: 17146174;PMID: 17306799;PMID: 17715346;PMID: 19114000;PMID: 19162339;PMID: 19550140;PMID: 19741192;PMID: 20024584;PMID: 20123755;PMID: 21152026;PMID: 22328420;PMID: 22349628;PMID: 22641771;PMID: 22981605;PMID: 23161783;PMID: 240…	Migration-netrin-pathfinding	414849	158	25
netrin	(e)slit3	723.561	PMID: 12471613;PMID: 16840550;PMID: 23161783	Migration-netrin-pathfinding	414849	158	25
zonula	(e)mylk	722.542	PMID: 12360480;PMID: 15194744;PMID: 15976526;PMID: 17241155;PMID: 19661153;PMID: 21670563;PMID: 22135309;PMID: 22228679;PMID: 22731710;PMID: 22790598;PMID: 23098909;PMID: 23753529;PMID: 24147016;PMID: 26043783;PMID: 26306855;PMID: 26334299;PMID: 26381932;PMID: 26584756;PMID: 26902706;PMID: 26939041;PMID: 26968494;PMID: 27181596;PMID: 27440420;PMID: 27564600;PMID: 27640333;PMID: 28339048;PMID: 284…	Migration-netrin-pathfinding	414849	158	25
zonula	(e)cldn1	704.592	PMID: 18301909;PMID: 19272828;PMID: 23407391;PMID: 24739645;PMID: 25898849;PMID: 29524521;PMID: 30090549;PMID: 30564756;PMID: 31267532;PMID: 31956411;PMID: 32235032;PMID: 32374057;PMID: 32464089	Migration-netrin-pathfinding	414849	158	25
chemorepellent	(e)robo3	693.147	PMID: 11163179;PMID: 27770832	Migration-netrin-pathfinding	414849	158	25
chemorepulsion	(e)slit3	693.147	PMID: 10842075;PMID: 23161783	Migration-netrin-pathfinding	414849	158	25
chemorepulsion	(e)unc5c	693.147	PMID: 17543537;PMID: 18842897	Migration-netrin-pathfinding	414849	158	25
commissure	(e)iqcj-schip1	693.147	PMID: 25953347;PMID: 28787085	Migration-netrin-pathfinding	414849	158	25
netrin	(e)lrig3	693.147	PMID: 19004851;PMID: 20126551	Migration-netrin-pathfinding	414849	158	25
netrin	(e)dpy19l1	693.147	PMID: 28202721;PMID: 31488562	Migration-netrin-pathfinding	414849	158	25
(p)podocytes	(e)myo1e	683.095	PMID: 19005011;PMID: 21756023;PMID: 22811491;PMID: 23761676;PMID: 23977349;PMID: 24339252;PMID: 32211226	Migration-netrin-pathfinding	414849	158	25
podocytes	(e)myo1e	683.095	PMID: 19005011;PMID: 21756023;PMID: 22811491;PMID: 23761676;PMID: 23977349;PMID: 24339252;PMID: 32211226	Migration-netrin-pathfinding	414849	158	25
commissural	(e)slit2	672.841	PMID: 10364234;PMID: 10842075;PMID: 11161558;PMID: 11306627;PMID: 11756507;PMID: 12471613;PMID: 12514217;PMID: 12954881;PMID: 15110042;PMID: 15229183;PMID: 15768400;PMID: 16033800;PMID: 16690755;PMID: 17704564;PMID: 20387539;PMID: 22609481;PMID: 23438515;PMID: 25456121;PMID: 26605073;PMID: 29912942;PMID: 30184503	Migration-netrin-pathfinding	414849	158	25
podocyte	(e)myh9	670.848	PMID: 12500226;PMID: 20005487;PMID: 20200500;PMID: 20601875;PMID: 20635188;PMID: 20807613;PMID: 21329637;PMID: 21380797;PMID: 21402784;PMID: 21849970;PMID: 24042022;PMID: 24949636;PMID: 26152646;PMID: 27232264;PMID: 27882344;PMID: 28993503;PMID: 31118506	Migration-netrin-pathfinding	414849	158	25
pathfinding	(e)ephb4	630.372	PMID: 15029258;PMID: 32060095;PMID: 8918835;PMID: 8954633;PMID: 9499402	Migration-netrin-pathfinding	414849	158	25
repulsion	(e)robo2	622.829	PMID: 12397103;PMID: 12471613;PMID: 14960623;PMID: 15207848;PMID: 15768400;PMID: 18213576;PMID: 18562598;PMID: 19605629;PMID: 20206526;PMID: 20631173;PMID: 21118670;PMID: 21385766;PMID: 21600986;PMID: 22245052;PMID: 24607227;PMID: 24936616;PMID: 26186094;PMID: 26554435;PMID: 27770832;PMID: 28588759;PMID: 28986144;PMID: 31217826;PMID: 31392959;PMID: 32460877	Migration-netrin-pathfinding	414849	158	25
(p)growth_cones	(e)slit2	616.279	PMID: 10197527;PMID: 10864954;PMID: 11161558;PMID: 11404413;PMID: 11414793;PMID: 11756507;PMID: 11804569;PMID: 12471613;PMID: 12881718;PMID: 15007828;PMID: 15110042;PMID: 15229183;PMID: 16423696;PMID: 18269211;PMID: 18536712;PMID: 19498462;PMID: 21780304;PMID: 22393238;PMID: 27466379	Migration-netrin-pathfinding	414849	158	25
pathfinding	(e)draxin	604.058	PMID: 20621059;PMID: 29622850	Migration-netrin-pathfinding	414849	158	25
axon	(e)ablim1	601.191	PMID: 11163266;PMID: 12506000;PMID: 12526772;PMID: 12849746;PMID: 15923631;PMID: 16328021;PMID: 18689885;PMID: 19799769;PMID: 20882566;PMID: 21124943;PMID: 23974990;PMID: 24149939;PMID: 24553288;PMID: 25587060;PMID: 9728919	Migration-netrin-pathfinding	414849	158	25
netrin	(e)frzb	586.949	PMID: 16077939;PMID: 16077992	Migration-netrin-pathfinding	414849	158	25
(p)growth_cones	(e)robo2	586.656	PMID: 10197527;PMID: 10864954;PMID: 11163180;PMID: 11163264;PMID: 11804569;PMID: 12471613;PMID: 14651924;PMID: 15110042;PMID: 16516189;PMID: 21490297;PMID: 25149377	Migration-netrin-pathfinding	414849	158	25
nephrin	(e)synpo	586.504	PMID: 21632959;PMID: 23817053	Migration-netrin-pathfinding	414849	158	25
pathfinding	(e)unc5b	581.38	PMID: 10908620;PMID: 15721752;PMID: 16321979;PMID: 17387275;PMID: 18985053	Migration-netrin-pathfinding	414849	158	25
commissural	(e)draxin	575.551	PMID: 19150847;PMID: 21957262;PMID: 29634927	Migration-netrin-pathfinding	414849	158	25
pathfinding	(e)spon1	560.285	PMID: 10399931;PMID: 15094111;PMID: 19020352;PMID: 21145970	Migration-netrin-pathfinding	414849	158	25
nephrin	(e)lmx1b	559.334	PMID: 11956244;PMID: 12012385;PMID: 12039968;PMID: 15200416;PMID: 16050398;PMID: 18288100;PMID: 22693670	Migration-netrin-pathfinding	414849	158	25
(p)podocytes	(e)myh9	557.933	PMID: 12500226;PMID: 20200500;PMID: 20347641;PMID: 21380797;PMID: 21402784;PMID: 21849970;PMID: 23874454;PMID: 24042022;PMID: 24949636;PMID: 27232264;PMID: 27882344;PMID: 28011197;PMID: 28682562;PMID: 28993503;PMID: 30471777;PMID: 31118506	Migration-netrin-pathfinding	414849	158	25
podocytes	(e)myh9	557.933	PMID: 12500226;PMID: 20200500;PMID: 20347641;PMID: 21380797;PMID: 21402784;PMID: 21849970;PMID: 23874454;PMID: 24042022;PMID: 24949636;PMID: 27232264;PMID: 27882344;PMID: 28011197;PMID: 28682562;PMID: 28993503;PMID: 30471777;PMID: 31118506	Migration-netrin-pathfinding	414849	158	25
netrin-1	(e)slit3	552.833	PMID: 16262652;PMID: 16840550;PMID: 23161783	Migration-netrin-pathfinding	414849	158	25
axon	(e)unc5b	545.701	PMID: 10366627;PMID: 10908620;PMID: 11170725;PMID: 11387206;PMID: 12062040;PMID: 12598531;PMID: 12598906;PMID: 15352215;PMID: 15510105;PMID: 15721752;PMID: 15818407;PMID: 16321979;PMID: 17387275;PMID: 17459228;PMID: 17616930;PMID: 17708418;PMID: 17825258;PMID: 18253061;PMID: 18439993;PMID: 18469807;PMID: 18719102;PMID: 19273616;PMID: 20407033;PMID: 20882566;PMID: 21238923;PMID: 21656855;PMID: 216…	Migration-netrin-pathfinding	414849	158	25
(p)tight_junctions	(e)f11r	545.696	PMID: 11487019;PMID: 11739175;PMID: 11812992;PMID: 12428104;PMID: 12515806;PMID: 12773569;PMID: 14749337;PMID: 15044152;PMID: 15065765;PMID: 15193279;PMID: 15253128;PMID: 15330861;PMID: 15557217;PMID: 15558322;PMID: 15571330;PMID: 15677455;PMID: 15823866;PMID: 15827135;PMID: 15836772;PMID: 15872054;PMID: 15977176;PMID: 16085710;PMID: 16418218;PMID: 16547975;PMID: 16611908;PMID: 16723450;PMID: 167…	Migration-netrin-pathfinding	414849	158	25
repulsion	(e)unc5c	537.502	PMID: 12471613;PMID: 16723533;PMID: 17450135;PMID: 17543537;PMID: 19822088;PMID: 22685302;PMID: 23806443;PMID: 26633812;PMID: 28483977;PMID: 31226147	Migration-netrin-pathfinding	414849	158	25
zonula	(e)ybx3	507.086	PMID: 15190479;PMID: 16045494;PMID: 19730435;PMID: 20133480;PMID: 20133805;PMID: 21209887;PMID: 24771004;PMID: 29393348;PMID: 29568941;PMID: 30784285;PMID: 31096007	Migration-netrin-pathfinding	414849	158	25
slit	(e)slitrk6	506.528	PMID: 14550773;PMID: 14557068;PMID: 19936227;PMID: 23543054	Migration-netrin-pathfinding	414849	158	25
(p)glomerular_filtration_barrier	(e)col4a5	501.728	PMID: 14507670;PMID: 21327778;PMID: 22683419;PMID: 25107927;PMID: 29435440;PMID: 30691124	Migration-netrin-pathfinding	414849	158	25
zonula	(e)gja1	488.702	PMID: 10555545;PMID: 11090614;PMID: 11313345;PMID: 11532877;PMID: 11557048;PMID: 12064590;PMID: 12577316;PMID: 12810840;PMID: 14681017;PMID: 14681018;PMID: 14681019;PMID: 14699011;PMID: 15082077;PMID: 15183511;PMID: 15492000;PMID: 15942192;PMID: 16045494;PMID: 16195341;PMID: 16223448;PMID: 16463142;PMID: 16870466;PMID: 17132774;PMID: 17210245;PMID: 17322640;PMID: 17502245;PMID: 18056766;PMID: 183…	Migration-netrin-pathfinding	414849	158	25
(p)adherens_junctions	(e)llgl2	469.267	PMID: 24940735;PMID: 31096822	Migration-netrin-pathfinding	414849	158	25
(p)podocytes	(e)klf15	468.603	PMID: 22493483;PMID: 26301956;PMID: 27288011;PMID: 28320523;PMID: 28465484;PMID: 29901095;PMID: 30143559;PMID: 30662001;PMID: 31564469;PMID: 31697927;PMID: 32478397	Migration-netrin-pathfinding	414849	158	25
podocytes	(e)klf15	468.603	PMID: 22493483;PMID: 26301956;PMID: 27288011;PMID: 28320523;PMID: 28465484;PMID: 29901095;PMID: 30143559;PMID: 30662001;PMID: 31564469;PMID: 31697927;PMID: 32478397	Migration-netrin-pathfinding	414849	158	25
zonula	(e)kirrel1	464.746	PMID: 12578837;PMID: 21690291;PMID: 22262837;PMID: 24517069	Migration-netrin-pathfinding	414849	158	25
podocyte	(e)klf15	453.02	PMID: 22493483;PMID: 26301956;PMID: 27288011;PMID: 28320523;PMID: 29901095;PMID: 30143559;PMID: 30662001;PMID: 31523196;PMID: 31697927;PMID: 32478397	Migration-netrin-pathfinding	414849	158	25
commissural	(e)spon1	435.332	PMID: 10399931;PMID: 11287656;PMID: 11359777;PMID: 15094111;PMID: 17875744;PMID: 21569239	Migration-netrin-pathfinding	414849	158	25
zonula	(e)f2rl2	430.261	PMID: 11161560;PMID: 11591316;PMID: 15358599;PMID: 16928777;PMID: 18384062;PMID: 19503097;PMID: 20147382;PMID: 21558304;PMID: 22344263;PMID: 22833561;PMID: 23015757;PMID: 27052178;PMID: 27846191;PMID: 29358210;PMID: 29507112;PMID: 31662022;PMID: 31913699	Migration-netrin-pathfinding	414849	158	25
netrin	(e)nid1	421.399	PMID: 27116976;PMID: 29678816	Migration-netrin-pathfinding	414849	158	25
(p)growth_cones	(e)robo3	416.457	PMID: 11163180;PMID: 14651924;PMID: 18466738;PMID: 21490297;PMID: 23746841;PMID: 31912693	Migration-netrin-pathfinding	414849	158	25
(p)adherens_junctions	(e)ptprb	415.899	PMID: 12234928;PMID: 23251467;PMID: 28231640;PMID: 28385807;PMID: 29894844;PMID: 30948425	Migration-netrin-pathfinding	414849	158	25
(p)podocytes	(e)nup93	406.826	PMID: 26878725;PMID: 30179222;PMID: 30577294;PMID: 31517150	Migration-netrin-pathfinding	414849	158	25
podocytes	(e)nup93	406.826	PMID: 26878725;PMID: 30179222;PMID: 30577294;PMID: 31517150	Migration-netrin-pathfinding	414849	158	25
(p)glomerular_filtration_barrier	(e)iqgap2	403.75	PMID: 26154927;PMID: 27083289	Migration-netrin-pathfinding	414849	158	25
(p)adherens_junctions	(e)rab13	403.671	PMID: 12058051;PMID: 15528189;PMID: 18094055;PMID: 18369939	Migration-netrin-pathfinding	414849	158	25
axon	(e)plxna2	388.364	PMID: 17346868;PMID: 18804103;PMID: 20684831;PMID: 22095611;PMID: 23104057;PMID: 24917502;PMID: 25209245;PMID: 27392094;PMID: 27397516;PMID: 28438183;PMID: 30963413;PMID: 32406957	Migration-netrin-pathfinding	414849	158	25
(p)growth_cones	(e)slit3	388.179	PMID: 11161558;PMID: 11804569;PMID: 12471613;PMID: 18269211;PMID: 19158291;PMID: 22328420	Migration-netrin-pathfinding	414849	158	25
pathfinding	(e)plxna2	386.597	PMID: 28438183;PMID: 32406957	Migration-netrin-pathfinding	414849	158	25
zonula	(e)cldn4	381.858	PMID: 23407391;PMID: 24739645;PMID: 30400733;PMID: 32235032;PMID: 32374057;PMID: 32481659	Migration-netrin-pathfinding	414849	158	25
podocyte	(e)kank2	380.139	PMID: 20720434;PMID: 25961457	Migration-netrin-pathfinding	414849	158	25
(p)growth_cones	(e)unc5c	352.569	PMID: 12471613;PMID: 22685302;PMID: 23806443;PMID: 26633881	Migration-netrin-pathfinding	414849	158	25
podocyte	(e)mafb	350.866	PMID: 10860830;PMID: 12217315;PMID: 16847325;PMID: 20431116;PMID: 24722438;PMID: 25556170;PMID: 25636411;PMID: 26154924;PMID: 30369533;PMID: 30379099;PMID: 31102503;PMID: 31882119;PMID: 32603735;PMID: 32622525	Migration-netrin-pathfinding	414849	158	25
(p)podocytes	(e)kank2	343.259	PMID: 20720434;PMID: 25961457	Migration-netrin-pathfinding	414849	158	25
podocytes	(e)kank2	343.259	PMID: 20720434;PMID: 25961457	Migration-netrin-pathfinding	414849	158	25
netrin-1	(e)dock1	340.528	PMID: 18066058;PMID: 20466982;PMID: 25586182	Migration-netrin-pathfinding	414849	158	25
repulsion	(e)epha3	337.041	PMID: 10987298;PMID: 11397000;PMID: 16239146;PMID: 16801213;PMID: 18385452;PMID: 19678838;PMID: 19823572;PMID: 20949525	Migration-netrin-pathfinding	414849	158	25
netrin	(e)sfrp2	336.544	PMID: 16077939;PMID: 16077992;PMID: 17471511;PMID: 21402050	Migration-netrin-pathfinding	414849	158	25
(p)tight_junctions	(e)ybx3	335.661	PMID: 10790369;PMID: 12566432;PMID: 15190479;PMID: 16508013;PMID: 17158914;PMID: 19328795;PMID: 19730435;PMID: 20133480;PMID: 20133805;PMID: 24319100;PMID: 24771004;PMID: 25107366;PMID: 26675400;PMID: 28538665;PMID: 28630428;PMID: 29806776;PMID: 30784285;PMID: 31096007	Migration-netrin-pathfinding	414849	158	25
zonula	(e)f11r	333.463	PMID: 11919161;PMID: 12538773;PMID: 15253128;PMID: 16729291;PMID: 17724169;PMID: 18272784;PMID: 18438464;PMID: 18553212;PMID: 18765838;PMID: 19103189;PMID: 19141539;PMID: 19176753;PMID: 20617560;PMID: 21060661;PMID: 21529785;PMID: 22030391;PMID: 22509281;PMID: 22671593;PMID: 22868201;PMID: 23494638;PMID: 23567221;PMID: 23588236;PMID: 24510479;PMID: 25438062;PMID: 25838984;PMID: 26424381;PMID: 265…	Migration-netrin-pathfinding	414849	158	25
(p)adherens_junctions	(e)celsr1	332.225	PMID: 22378702;PMID: 22632972;PMID: 23195221;PMID: 23792146	Migration-netrin-pathfinding	414849	158	25
(p)tight_junctions	(e)pard3b	330.014	PMID: 12234671;PMID: 12459187;PMID: 15721295	Migration-netrin-pathfinding	414849	158	25
diaphragm	(e)fgfrl1	321.933	PMID: 16525717;PMID: 17986259;PMID: 19383940;PMID: 19715689;PMID: 19920134;PMID: 20024584;PMID: 20938900;PMID: 21080029;PMID: 21980560;PMID: 25126760;PMID: 25172430;PMID: 31923383	Migration-netrin-pathfinding	414849	158	25
(p)diaphragm	(e)fgfrl1	321.933	PMID: 16525717;PMID: 17986259;PMID: 19383940;PMID: 19715689;PMID: 19920134;PMID: 20024584;PMID: 20938900;PMID: 21080029;PMID: 21980560;PMID: 25126760;PMID: 25172430;PMID: 31923383	Migration-netrin-pathfinding	414849	158	25
zonula	(e)cldn3	320.991	PMID: 21775479;PMID: 28333312;PMID: 29524521;PMID: 31658783;PMID: 32374057	Migration-netrin-pathfinding	414849	158	25
podocyte	(e)apol2	320.117	PMID: 25273097;PMID: 32764142	Migration-netrin-pathfinding	414849	158	25
(p)podocytes	(e)stom	315.902	PMID: 10742096;PMID: 11733557;PMID: 11786407;PMID: 14570703;PMID: 15817495;PMID: 23657570;PMID: 27105734;PMID: 27193387;PMID: 32617419	Migration-netrin-pathfinding	414849	158	25
podocytes	(e)stom	315.902	PMID: 10742096;PMID: 11733557;PMID: 11786407;PMID: 14570703;PMID: 15817495;PMID: 23657570;PMID: 27105734;PMID: 27193387;PMID: 32617419	Migration-netrin-pathfinding	414849	158	25
axon	(e)epha5	313.197	PMID: 10064801;PMID: 10498278;PMID: 10516308;PMID: 10559410;PMID: 10792438;PMID: 15046871;PMID: 15788771;PMID: 16262624;PMID: 18353288;PMID: 27489614;PMID: 28197551;PMID: 9614241	Migration-netrin-pathfinding	414849	158	25
nephrin	(e)stom	312.172	PMID: 11733557;PMID: 14570703;PMID: 15817495;PMID: 32617419	Migration-netrin-pathfinding	414849	158	25
pathfinding	(e)epha5	311.772	PMID: 10336070;PMID: 10498278	Migration-netrin-pathfinding	414849	158	25
(p)adherens_junctions	(e)pkp2	311.035	PMID: 19551809;PMID: 20693980;PMID: 21617128;PMID: 22290634;PMID: 22421363;PMID: 22450909	Migration-netrin-pathfinding	414849	158	25
(p)tight_junctions	(e)mylk	308.947	PMID: 10198341;PMID: 15976526;PMID: 16192642;PMID: 16936117;PMID: 17127639;PMID: 17241155;PMID: 17476691;PMID: 17479229;PMID: 18375586;PMID: 18996125;PMID: 19422706;PMID: 19944686;PMID: 20489043;PMID: 21135124;PMID: 21606925;PMID: 21670563;PMID: 22731710;PMID: 22777616;PMID: 23098909;PMID: 24440560;PMID: 24509232;PMID: 24722904;PMID: 25087772;PMID: 26043783;PMID: 26080824;PMID: 26615102;PMID: 269…	Migration-netrin-pathfinding	414849	158	25
podocyte	(e)shroom3	301.762	PMID: 25273069;PMID: 26940091;PMID: 27461219;PMID: 29476007;PMID: 30341149	Migration-netrin-pathfinding	414849	158	25
repulsion	(e)unc5b	293.506	PMID: 10908620;PMID: 12062040;PMID: 15352215;PMID: 17908930;PMID: 18439993;PMID: 19822088;PMID: 20882566;PMID: 23806443;PMID: 24154866;PMID: 26482371;PMID: 28576770	Migration-netrin-pathfinding	414849	158	25
pathfinding	(e)lhx1	287.708	PMID: 10534618;PMID: 10943837;PMID: 11306624;PMID: 9000439;PMID: 9169845	Migration-netrin-pathfinding	414849	158	25
nephrin	(e)sh3kbp1	277.196	PMID: 20457601;PMID: 22203040;PMID: 27531950	Migration-netrin-pathfinding	414849	158	25
repulsion	(e)slit2	275.033	PMID: 11804570;PMID: 12471613;PMID: 12642493;PMID: 12876276;PMID: 14960623;PMID: 15768400;PMID: 16162649;PMID: 16291793;PMID: 16423696;PMID: 16807321;PMID: 18213576;PMID: 18536712;PMID: 21118670;PMID: 21187345;PMID: 21385766;PMID: 24607227;PMID: 25056828;PMID: 28147273;PMID: 29062064;PMID: 30184503;PMID: 31217826;PMID: 32460877	Migration-netrin-pathfinding	414849	158	25
netrin-1	(e)gfra2	272.973	PMID: 21079792;PMID: 30811036	Migration-netrin-pathfinding	414849	158	25
axon	(e)rtn4rl2	270.828	PMID: 12839991;PMID: 17234430;PMID: 18337405;PMID: 19063867;PMID: 21308849;PMID: 22311207;PMID: 22325200;PMID: 27339102	Migration-netrin-pathfinding	414849	158	25
axon	(e)iqcj-schip1	268.283	PMID: 25953347;PMID: 27979964;PMID: 28787085	Migration-netrin-pathfinding	414849	158	25
podocyte	(e)col4a5	265.369	PMID: 21327778;PMID: 22249312;PMID: 22958488;PMID: 23236390;PMID: 25107927;PMID: 25355442;PMID: 25739341;PMID: 27190345;PMID: 30691124;PMID: 30808327;PMID: 31254113;PMID: 32159412	Migration-netrin-pathfinding	414849	158	25
zonula	(e)rab13	264.346	PMID: 11025210;PMID: 19885626;PMID: 20578065	Migration-netrin-pathfinding	414849	158	25
axon	(e)unc5c	261.521	PMID: 12471613;PMID: 15574733;PMID: 16510500;PMID: 16723533;PMID: 17450135;PMID: 17616930;PMID: 18469807;PMID: 18719102;PMID: 22685302;PMID: 24739528;PMID: 26633881;PMID: 28057929;PMID: 28483977;PMID: 31226147	Migration-netrin-pathfinding	414849	158	25
(p)growth_cones	(e)tnr	253.409	PMID: 7679676;PMID: 7689656	Migration-netrin-pathfinding	414849	158	25
nephrin	(e)ctgf	246.216	PMID: 17264876;PMID: 19255250;PMID: 20068137;PMID: 20801062;PMID: 21030600;PMID: 21913214;PMID: 22102159;PMID: 22236035;PMID: 22434410;PMID: 22490812;PMID: 23950936;PMID: 25031296;PMID: 25808596;PMID: 26086199;PMID: 26447218;PMID: 26984259;PMID: 28370212;PMID: 29177025;PMID: 29904053;PMID: 30258943;PMID: 30475382;PMID: 31655312;PMID: 31773705;PMID: 32563017	Migration-netrin-pathfinding	414849	158	25
(p)podocytes	(e)col4a5	239.625	PMID: 10854213;PMID: 16648256;PMID: 21327778;PMID: 22249312;PMID: 22302195;PMID: 22683419;PMID: 22958488;PMID: 23236390;PMID: 29098738;PMID: 30724107;PMID: 31254113;PMID: 31754267	Migration-netrin-pathfinding	414849	158	25
podocytes	(e)col4a5	239.625	PMID: 10854213;PMID: 16648256;PMID: 21327778;PMID: 22249312;PMID: 22302195;PMID: 22683419;PMID: 22958488;PMID: 23236390;PMID: 29098738;PMID: 30724107;PMID: 31254113;PMID: 31754267	Migration-netrin-pathfinding	414849	158	25
commissure	(e)slit2	239.097	PMID: 11756507;PMID: 12514217;PMID: 16033800;PMID: 16690755;PMID: 21307234;PMID: 21688288;PMID: 22349628;PMID: 22609481;PMID: 23042737;PMID: 25904499;PMID: 26605073	Migration-netrin-pathfinding	414849	158	25
(p)adherens_junctions	(e)gja1	233.283	PMID: 10402450;PMID: 10567314;PMID: 10571536;PMID: 10898726;PMID: 10937559;PMID: 11923237;PMID: 12571285;PMID: 12938154;PMID: 1326565;PMID: 15913582;PMID: 16123333;PMID: 16223448;PMID: 16646583;PMID: 17336896;PMID: 17482745;PMID: 17855834;PMID: 19782717;PMID: 20089884;PMID: 20200207;PMID: 20655897;PMID: 20803092;PMID: 21131473;PMID: 21617128;PMID: 22099020;PMID: 22406144;PMID: 22421363;PMID: 2373…	Migration-netrin-pathfinding	414849	158	25
robo	(e)hspg2	232.972	PMID: 14761655;PMID: 15003172;PMID: 15603738;PMID: 16176946;PMID: 21500363;PMID: 25333948;PMID: 30792268	Migration-netrin-pathfinding	414849	158	25
(p)podocytes	(e)trpc5	228.06	PMID: 20978238;PMID: 21980113;PMID: 22031853;PMID: 23570668;PMID: 23763262;PMID: 24731445;PMID: 26490951;PMID: 29217578;PMID: 29793963;PMID: 30953689;PMID: 31749913;PMID: 31877991	Migration-netrin-pathfinding	414849	158	25
podocytes	(e)trpc5	228.06	PMID: 20978238;PMID: 21980113;PMID: 22031853;PMID: 23570668;PMID: 23763262;PMID: 24731445;PMID: 26490951;PMID: 29217578;PMID: 29793963;PMID: 30953689;PMID: 31749913;PMID: 31877991	Migration-netrin-pathfinding	414849	158	25
(p)podocytes	(e)mafb	226.187	PMID: 12217315;PMID: 16847325;PMID: 20431116;PMID: 24722438;PMID: 25556170;PMID: 25636411;PMID: 29779709;PMID: 30379099;PMID: 31102503;PMID: 32603735;PMID: 32622525	Migration-netrin-pathfinding	414849	158	25
podocytes	(e)mafb	226.187	PMID: 12217315;PMID: 16847325;PMID: 20431116;PMID: 24722438;PMID: 25556170;PMID: 25636411;PMID: 29779709;PMID: 30379099;PMID: 31102503;PMID: 32603735;PMID: 32622525	Migration-netrin-pathfinding	414849	158	25
podocyte	(e)trpc5	223.408	PMID: 15975974;PMID: 21980113;PMID: 22031853;PMID: 23570668;PMID: 24231357;PMID: 24731445;PMID: 26490951;PMID: 29061651;PMID: 29217578;PMID: 29793963;PMID: 30538066	Migration-netrin-pathfinding	414849	158	25
repulsion	(e)draxin	221.191	PMID: 20621059;PMID: 21957262;PMID: 25775433	Migration-netrin-pathfinding	414849	158	25
pathfinding	(e)fut1	219.657	PMID: 16884711;PMID: 19527073	Migration-netrin-pathfinding	414849	158	25
(p)adherens_junctions	(e)vcl	212.506	PMID: 1505973;PMID: 17785437;PMID: 9684863	Migration-netrin-pathfinding	414849	158	25
roundabout	(e)nedd4	212.001	PMID: 12165468;PMID: 16531238;PMID: 30893602	Migration-netrin-pathfinding	414849	158	25
pathfinding	(e)unc5c	210.107	PMID: 17450135;PMID: 28483977	Migration-netrin-pathfinding	414849	158	25
commissural	(e)spon2	206.94	PMID: 11359777;PMID: 15094111;PMID: 21569239	Migration-netrin-pathfinding	414849	158	25
slit	(e)lmx1b	206.044	PMID: 11956244;PMID: 11956245;PMID: 11978876;PMID: 12012385;PMID: 12039968;PMID: 14736876;PMID: 15200416;PMID: 16050398;PMID: 19562271;PMID: 22693670;PMID: 23990680;PMID: 24854274;PMID: 26154924	Migration-netrin-pathfinding	414849	158	25
(p)adherens_junctions	(e)ptpn14	204.029	PMID: 12808048;PMID: 32327488	Migration-netrin-pathfinding	414849	158	25
pathfinding	(e)st8sia4	201.56	PMID: 21273415;PMID: 21957465;PMID: 22463390	Migration-netrin-pathfinding	414849	158	25
netrin	(e)itga3	201.24	PMID: 17616930;PMID: 29946272	Migration-netrin-pathfinding	414849	158	25
netrin	(e)hspg2	199.854	PMID: 12654300;PMID: 24066155;PMID: 24824544;PMID: 25333948;PMID: 27733818;PMID: 29678816;PMID: 30792268	Migration-netrin-pathfinding	414849	158	25
commissure	(e)robo2	196.753	PMID: 18061159;PMID: 20144763;PMID: 21688288;PMID: 22672767;PMID: 22956848;PMID: 26605073	Migration-netrin-pathfinding	414849	158	25
chemorepellent	(e)hgf	193.14	PMID: 12193542;PMID: 19005219;PMID: 19515904;PMID: 21865583;PMID: 23035711;PMID: 24886696;PMID: 26381016	Migration-netrin-pathfinding	414849	158	25
(p)podocytes	(e)sh3kbp1	192.054	PMID: 15951437;PMID: 17213204;PMID: 20457601;PMID: 22203040;PMID: 27531950	Migration-netrin-pathfinding	414849	158	25
podocytes	(e)sh3kbp1	192.054	PMID: 15951437;PMID: 17213204;PMID: 20457601;PMID: 22203040;PMID: 27531950	Migration-netrin-pathfinding	414849	158	25
commissural	(e)slit3	191.28	PMID: 10842075;PMID: 11161558;PMID: 12471613;PMID: 16033800	Migration-netrin-pathfinding	414849	158	25
axon	(e)cspg4	191.144	PMID: 10088675;PMID: 10392832;PMID: 10516297;PMID: 10679786;PMID: 12056844;PMID: 12514214;PMID: 12526031;PMID: 12714409;PMID: 12849739;PMID: 12932436;PMID: 14501218;PMID: 14561854;PMID: 14664826;PMID: 15016081;PMID: 15048847;PMID: 15341588;PMID: 15866049;PMID: 16367799;PMID: 16597737;PMID: 16672645;PMID: 16691121;PMID: 17585905;PMID: 18160657;PMID: 18638554;PMID: 19207982;PMID: 19243018;PMID: 194…	Migration-netrin-pathfinding	414849	158	25
(p)adherens_junctions	(e)shroom3	190.71	PMID: 10589677;PMID: 25038041;PMID: 25742799	Migration-netrin-pathfinding	414849	158	25
podocyte	(e)stom	190.189	PMID: 11733557;PMID: 11786407;PMID: 23437316;PMID: 23657570;PMID: 27193387;PMID: 32617419	Migration-netrin-pathfinding	414849	158	25
podocyte	(e)wwc1	187.799	PMID: 18596123;PMID: 28982981;PMID: 28990091;PMID: 30967557;PMID: 31597702	Migration-netrin-pathfinding	414849	158	25
(p)adherens_junctions	(e)lef1	186.773	PMID: 10825188;PMID: 12077367;PMID: 12372345;PMID: 14596855;PMID: 15275855;PMID: 16293619;PMID: 17608733;PMID: 18565826;PMID: 19781628;PMID: 20123964;PMID: 20651243;PMID: 23480356;PMID: 24240237;PMID: 26511186;PMID: 8892228;PMID: 9860970	Migration-netrin-pathfinding	414849	158	25
robo	(e)nedd4	180.504	PMID: 12165468;PMID: 15657595;PMID: 30893602	Migration-netrin-pathfinding	414849	158	25
roundabout	(e)grem1	178.108	PMID: 16211308;PMID: 29317497	Migration-netrin-pathfinding	414849	158	25
netrin	(e)sfrp5	177.992	PMID: 16077939;PMID: 16077992	Migration-netrin-pathfinding	414849	158	25
commissure	(e)robo3	176.76	PMID: 18061159;PMID: 20144763;PMID: 22672767;PMID: 26257608	Migration-netrin-pathfinding	414849	158	25
(p)adherens_junctions	(e)iqgap1	176.251	PMID: 12687012;PMID: 15263019;PMID: 15611933;PMID: 15634346;PMID: 16763158;PMID: 17984089;PMID: 19036347;PMID: 19737400;PMID: 21679763;PMID: 21885850;PMID: 22519731;PMID: 23807500;PMID: 24747073;PMID: 27566003;PMID: 27729612;PMID: 27880081	Migration-netrin-pathfinding	414849	158	25
(p)adherens_junctions	(e)f11r	176.197	PMID: 11487019;PMID: 12515806;PMID: 12538773;PMID: 15044152;PMID: 15253128;PMID: 15330861;PMID: 15836772;PMID: 16085710;PMID: 16547975;PMID: 16859655;PMID: 17623668;PMID: 17853450;PMID: 18547333;PMID: 19154988;PMID: 19255144;PMID: 19478094;PMID: 20008323;PMID: 21520057;PMID: 21703193;PMID: 22509281;PMID: 25753039;PMID: 30010460;PMID: 30651792;PMID: 31706310;PMID: 32697990	Migration-netrin-pathfinding	414849	158	25
podocyte	(e)inppl1	175.256	PMID: 20654688;PMID: 22194892;PMID: 26510503;PMID: 28878342;PMID: 29068796;PMID: 30321069;PMID: 32741295	Migration-netrin-pathfinding	414849	158	25
(p)tight_junctions	(e)llgl2	173.513	PMID: 24940735;PMID: 31096822	Migration-netrin-pathfinding	414849	158	25
pathfinding	(e)shh	172.805	PMID: 10482235;PMID: 10496091;PMID: 18190905;PMID: 19774071;PMID: 19946319;PMID: 20931659;PMID: 20943929;PMID: 22006861;PMID: 22064698;PMID: 22521536;PMID: 22696293;PMID: 23177959;PMID: 23772206;PMID: 24488694;PMID: 29196093;PMID: 29321670;PMID: 29615598;PMID: 30661738	Migration-netrin-pathfinding	414849	158	25
zonula	(e)lima1	172.343	PMID: 18093941;PMID: 21844208	Migration-netrin-pathfinding	414849	158	25
(p)growth_cones	(e)unc5b	168.064	PMID: 10366627;PMID: 15721752;PMID: 18253061;PMID: 23806443	Migration-netrin-pathfinding	414849	158	25
slit	(e)chst6	166.431	PMID: 12882775;PMID: 17896316;PMID: 21887843;PMID: 27755187	Migration-netrin-pathfinding	414849	158	25
(p)podocytes	(e)ctgf	165.759	PMID: 14758550;PMID: 15144593;PMID: 16380465;PMID: 16778968;PMID: 16968721;PMID: 17173240;PMID: 17264876;PMID: 18075496;PMID: 18508541;PMID: 18949727;PMID: 19255250;PMID: 19657322;PMID: 19798591;PMID: 20068137;PMID: 20083846;PMID: 20307660;PMID: 20393144;PMID: 20576680;PMID: 20689330;PMID: 20860797;PMID: 21030600;PMID: 21602138;PMID: 21814837;PMID: 21913214;PMID: 22490812;PMID: 22586581;PMID: 228…	Migration-netrin-pathfinding	414849	158	25
podocytes	(e)ctgf	165.759	PMID: 14758550;PMID: 15144593;PMID: 16380465;PMID: 16778968;PMID: 16968721;PMID: 17173240;PMID: 17264876;PMID: 18075496;PMID: 18508541;PMID: 18949727;PMID: 19255250;PMID: 19657322;PMID: 19798591;PMID: 20068137;PMID: 20083846;PMID: 20307660;PMID: 20393144;PMID: 20576680;PMID: 20689330;PMID: 20860797;PMID: 21030600;PMID: 21602138;PMID: 21814837;PMID: 21913214;PMID: 22490812;PMID: 22586581;PMID: 228…	Migration-netrin-pathfinding	414849	158	25
podocyte	(e)spon2	162.473	PMID: 21098016;PMID: 29167507;PMID: 29265929	Migration-netrin-pathfinding	414849	158	25
commissures	(e)slit2	160.069	PMID: 16690755;PMID: 23438515;PMID: 25904499;PMID: 26605073	Migration-netrin-pathfinding	414849	158	25
(p)glomerular_filtration_barrier	(e)hspg2	157.902	PMID: 11757076;PMID: 11952459;PMID: 17591961;PMID: 18660676;PMID: 19144998;PMID: 8839392;PMID: 9356039;PMID: 9434070	Migration-netrin-pathfinding	414849	158	25
axon	(e)gad1	154.917	PMID: 10076927;PMID: 10349969;PMID: 10368416;PMID: 10379921;PMID: 10407097;PMID: 10441235;PMID: 10446324;PMID: 10521574;PMID: 10776810;PMID: 10861531;PMID: 11083461;PMID: 11102487;PMID: 11165433;PMID: 11181864;PMID: 1122379;PMID: 11517269;PMID: 11530846;PMID: 11547806;PMID: 11711223;PMID: 1184786;PMID: 12213623;PMID: 12445967;PMID: 12526990;PMID: 12672547;PMID: 1361505;PMID: 1377715;PMID: 1515808…	Migration-netrin-pathfinding	414849	158	25
(p)tight_junctions	(e)dsg2	154.807	PMID: 19178795;PMID: 20224006;PMID: 21525338;PMID: 21990319;PMID: 28740231;PMID: 28864500;PMID: 29305923;PMID: 32419327	Migration-netrin-pathfinding	414849	158	25
commissural	(e)lhx1	154.04	PMID: 17912743;PMID: 18565209;PMID: 19545367;PMID: 19790262;PMID: 27539385;PMID: 7904966	Migration-netrin-pathfinding	414849	158	25
robo	(e)grem1	151.647	PMID: 16211308;PMID: 29317497	Migration-netrin-pathfinding	414849	158	25
netrin-1	(e)shh	149.045	PMID: 10496091;PMID: 10607393;PMID: 12679031;PMID: 14624844;PMID: 15554946;PMID: 20052412;PMID: 24488694;PMID: 25826604;PMID: 29137400;PMID: 30981282	Migration-netrin-pathfinding	414849	158	25
nephrin	(e)sgk1	147.006	PMID: 17082236;PMID: 17200434;PMID: 18987114;PMID: 21695412;PMID: 28493961;PMID: 31564202	Migration-netrin-pathfinding	414849	158	25
podocyte	(e)sh3kbp1	146.559	PMID: 15951437;PMID: 17213204;PMID: 20457601;PMID: 27531950	Migration-netrin-pathfinding	414849	158	25
commissural	(e)lhx6	146.172	PMID: 17990271;PMID: 18331888;PMID: 21452208	Migration-netrin-pathfinding	414849	158	25
nephrin	(e)myh9	146.078	PMID: 21329637;PMID: 21380797;PMID: 24042022	Migration-netrin-pathfinding	414849	158	25
axon	(e)slc6a1	145.415	PMID: 10094127;PMID: 10380991;PMID: 10553733;PMID: 10640187;PMID: 10719153;PMID: 10841454;PMID: 11054905;PMID: 11116224;PMID: 11323124;PMID: 11331530;PMID: 12003861;PMID: 12012429;PMID: 12451126;PMID: 12526990;PMID: 12684462;PMID: 12966563;PMID: 14534159;PMID: 15829599;PMID: 16024093;PMID: 16456667;PMID: 16787273;PMID: 16807327;PMID: 17099065;PMID: 17597258;PMID: 18440949;PMID: 19020038;PMID: 193…	Migration-netrin-pathfinding	414849	158	25
(p)podocytes	(e)fcgrt	144.059	PMID: 18198272;PMID: 19661163;PMID: 21849973;PMID: 22455882;PMID: 23970123;PMID: 26636664;PMID: 28259932;PMID: 30811433;PMID: 30903736;PMID: 31553647;PMID: 31781392;PMID: 32531122;PMID: 32736701	Migration-netrin-pathfinding	414849	158	25
podocytes	(e)fcgrt	144.059	PMID: 18198272;PMID: 19661163;PMID: 21849973;PMID: 22455882;PMID: 23970123;PMID: 26636664;PMID: 28259932;PMID: 30811433;PMID: 30903736;PMID: 31553647;PMID: 31781392;PMID: 32531122;PMID: 32736701	Migration-netrin-pathfinding	414849	158	25
nephrin	(e)bmp7	143.723	PMID: 16389070;PMID: 16899516;PMID: 17286599;PMID: 19255250;PMID: 19594554;PMID: 22490812;PMID: 26910564;PMID: 32048472	Migration-netrin-pathfinding	414849	158	25
repulsion	(e)slit3	142.517	PMID: 12471613;PMID: 20298552;PMID: 21385766;PMID: 21743955;PMID: 31217826;PMID: 32460877	Migration-netrin-pathfinding	414849	158	25
repulsion	(e)plxna2	141.562	PMID: 17346868;PMID: 20484647;PMID: 24917502	Migration-netrin-pathfinding	414849	158	25
commissures	(e)robo3	140.723	PMID: 20231872;PMID: 22672767	Migration-netrin-pathfinding	414849	158	25
repulsion	(e)esco2	138.474	PMID: 16380922;PMID: 20101700;PMID: 31976146;PMID: 32783269	Migration-netrin-pathfinding	414849	158	25
commissural	(e)shh	135.825	PMID: 10496091;PMID: 12679031;PMID: 14624844;PMID: 15554946;PMID: 15746914;PMID: 16359493;PMID: 17086203;PMID: 17509151;PMID: 18617686;PMID: 19447091;PMID: 19946319;PMID: 20212425;PMID: 20540934;PMID: 20720124;PMID: 21542908;PMID: 23177959;PMID: 23931997;PMID: 25826604;PMID: 25944787;PMID: 26165862;PMID: 28073938;PMID: 28885142;PMID: 29196093;PMID: 29574664;PMID: 29615560;PMID: 30078728;PMID: 306…	Migration-netrin-pathfinding	414849	158	25
nephrin	(e)inppl1	134.94	PMID: 22194892;PMID: 26510503;PMID: 29068796	Migration-netrin-pathfinding	414849	158	25
(p)adherens_junctions	(e)ctnna2	132.188	PMID: 25673211;PMID: 30136696	Migration-netrin-pathfinding	414849	158	25
(p)podocytes	(e)tnfrsf12a	131.812	PMID: 18025243;PMID: 19233685;PMID: 23999007;PMID: 25270074;PMID: 25885587;PMID: 27353019;PMID: 28910745;PMID: 32664235	Migration-netrin-pathfinding	414849	158	25
podocytes	(e)tnfrsf12a	131.812	PMID: 18025243;PMID: 19233685;PMID: 23999007;PMID: 25270074;PMID: 25885587;PMID: 27353019;PMID: 28910745;PMID: 32664235	Migration-netrin-pathfinding	414849	158	25
podocyte	(e)ctgf	130.868	PMID: 15144593;PMID: 16380465;PMID: 16968721;PMID: 17173240;PMID: 17264876;PMID: 18793165;PMID: 19214781;PMID: 19255250;PMID: 19657322;PMID: 20860797;PMID: 21030600;PMID: 21602138;PMID: 21814837;PMID: 22434410;PMID: 22490812;PMID: 22806900;PMID: 24059992;PMID: 25003484;PMID: 25031296;PMID: 25107927;PMID: 25193594;PMID: 25808596;PMID: 26019627;PMID: 26086199;PMID: 26106046;PMID: 26403399;PMID: 264…	Migration-netrin-pathfinding	414849	158	25
(p)growth_cones	(e)tiam2	130.792	PMID: 14550769;PMID: 29072354	Migration-netrin-pathfinding	414849	158	25
axon	(e)cntnap2	126.084	PMID: 10624965;PMID: 11567047;PMID: 16473933;PMID: 16687515;PMID: 16766541;PMID: 18509034;PMID: 18760366;PMID: 19109503;PMID: 20089912;PMID: 20164332;PMID: 21216876;PMID: 21958379;PMID: 21966409;PMID: 22937139;PMID: 23677055;PMID: 23828637;PMID: 25918374;PMID: 26070930;PMID: 26217297;PMID: 27871938;PMID: 28533267;PMID: 28565865;PMID: 28970473;PMID: 29788201;PMID: 29959602;PMID: 30028556;PMID: 303…	Migration-netrin-pathfinding	414849	158	25
(p)podocytes	(e)plaur	124.711	PMID: 18084301;PMID: 22076430;PMID: 23015147;PMID: 23478030;PMID: 23515666;PMID: 23741418;PMID: 23895845;PMID: 24648800;PMID: 24717117;PMID: 24815166;PMID: 24884842;PMID: 25587125;PMID: 26345885;PMID: 26380915;PMID: 27335373;PMID: 27504461;PMID: 28523190;PMID: 28596971;PMID: 28626472;PMID: 30426662;PMID: 30939121;PMID: 31127093;PMID: 31191741;PMID: 31449183	Migration-netrin-pathfinding	414849	158	25
podocytes	(e)plaur	124.711	PMID: 18084301;PMID: 22076430;PMID: 23015147;PMID: 23478030;PMID: 23515666;PMID: 23741418;PMID: 23895845;PMID: 24648800;PMID: 24717117;PMID: 24815166;PMID: 24884842;PMID: 25587125;PMID: 26345885;PMID: 26380915;PMID: 27335373;PMID: 27504461;PMID: 28523190;PMID: 28596971;PMID: 28626472;PMID: 30426662;PMID: 30939121;PMID: 31127093;PMID: 31191741;PMID: 31449183	Migration-netrin-pathfinding	414849	158	25
podocyte	(e)grem1	124.451	PMID: 18793165;PMID: 20818613;PMID: 23553804;PMID: 29315280;PMID: 30831151;PMID: 31973092	Migration-netrin-pathfinding	414849	158	25
slit	(e)lamb2	124.314	PMID: 16886065;PMID: 20507940;PMID: 21511833;PMID: 27442391;PMID: 29094445	Migration-netrin-pathfinding	414849	158	25
axon	(e)slc6a11	122.043	PMID: 11116224;PMID: 11323124;PMID: 15829599;PMID: 16024093;PMID: 16456667;PMID: 20384812;PMID: 24368619;PMID: 25120439;PMID: 26390912;PMID: 30664243;PMID: 30776090;PMID: 31103619;PMID: 7472524;PMID: 8731228;PMID: 8815906;PMID: 8896702;PMID: 9878808	Migration-netrin-pathfinding	414849	158	25
axon	(e)epha3	121.487	PMID: 10498278;PMID: 10559410;PMID: 10673322;PMID: 15517401;PMID: 20949525;PMID: 22685584;PMID: 30237102;PMID: 8812059;PMID: 9751130	Migration-netrin-pathfinding	414849	158	25
commissural	(e)sspo	121.044	PMID: 24667843;PMID: 26852023	Migration-netrin-pathfinding	414849	158	25
(p)adherens_junctions	(e)kif23	116.823	PMID: 28389580;PMID: 28539408;PMID: 32030856	Migration-netrin-pathfinding	414849	158	25
podocyte	(e)nr3c2	115.24	PMID: 17875821;PMID: 18317876;PMID: 19261739;PMID: 19521418;PMID: 19710242;PMID: 19940106;PMID: 20470301;PMID: 20533072;PMID: 21067506;PMID: 21186336;PMID: 21220752;PMID: 21820485;PMID: 22161301;PMID: 23087255;PMID: 23832326;PMID: 25671776;PMID: 26352002;PMID: 26414307;PMID: 27129295;PMID: 27186263;PMID: 27760997;PMID: 30111886	Migration-netrin-pathfinding	414849	158	25
diaphragm	(e)zfpm2	112.219	PMID: 16103912;PMID: 17069789;PMID: 17436295;PMID: 18263670;PMID: 19853750;PMID: 20501978;PMID: 24769157;PMID: 25746694;PMID: 28768736;PMID: 29109354;PMID: 29966037	Migration-netrin-pathfinding	414849	158	25
(p)diaphragm	(e)zfpm2	112.219	PMID: 16103912;PMID: 17069789;PMID: 17436295;PMID: 18263670;PMID: 19853750;PMID: 20501978;PMID: 24769157;PMID: 25746694;PMID: 28768736;PMID: 29109354;PMID: 29966037	Migration-netrin-pathfinding	414849	158	25
nephrin	(e)iqgap1	111.604	PMID: 15634346;PMID: 15994232;PMID: 21258034;PMID: 22662192;PMID: 25652011;PMID: 27377965;PMID: 30857827	Migration-netrin-pathfinding	414849	158	25
(p)adherens_junctions	(e)mylk	109.241	PMID: 10984429;PMID: 12747961;PMID: 18375586;PMID: 19422706;PMID: 19944686;PMID: 21606925;PMID: 22213462;PMID: 23728978;PMID: 24722904;PMID: 31904282	Migration-netrin-pathfinding	414849	158	25
podocyte	(e)plaur	108.489	PMID: 18084301;PMID: 21804539;PMID: 22076430;PMID: 23015147;PMID: 23515666;PMID: 23741418;PMID: 24648800;PMID: 24790179;PMID: 24815166;PMID: 25587125;PMID: 27335373;PMID: 27504461;PMID: 28523190;PMID: 28596971;PMID: 28626472;PMID: 30426662;PMID: 30939121;PMID: 31127093;PMID: 31449183;PMID: 31593848	Migration-netrin-pathfinding	414849	158	25
netrin	(e)mafb	106.718	PMID: 30462859;PMID: 32211112	Migration-netrin-pathfinding	414849	158	25
(p)adherens_junctions	(e)cldn4	106.253	PMID: 20978075;PMID: 24665375;PMID: 24940735	Migration-netrin-pathfinding	414849	158	25
nephrin	(e)ccl2	105.938	PMID: 15954901;PMID: 17624267;PMID: 18838678;PMID: 19077682;PMID: 19420107;PMID: 19553349;PMID: 19587356;PMID: 20385070;PMID: 20606418;PMID: 20814199;PMID: 21703397;PMID: 21720265;PMID: 21807121;PMID: 21810593;PMID: 21866094;PMID: 21876346;PMID: 22236035;PMID: 22892126;PMID: 23611540;PMID: 23794669;PMID: 24195695;PMID: 24659493;PMID: 24827776;PMID: 25025298;PMID: 25031296;PMID: 25255225;PMID: 255…	Migration-netrin-pathfinding	414849	158	25
axon	(e)fgf14	105.554	PMID: 17978045;PMID: 23891806;PMID: 25926453;PMID: 26909021;PMID: 27044086;PMID: 27994149;PMID: 29109270;PMID: 31933626;PMID: 32277041	Migration-netrin-pathfinding	414849	158	25
(p)adherens_junctions	(e)kirrel1	105.453	PMID: 19478094;PMID: 21976699	Migration-netrin-pathfinding	414849	158	25
(p)adherens_junctions	(e)anxa5	105.251	PMID: 17451746;PMID: 25799159;PMID: 28176826	Migration-netrin-pathfinding	414849	158	25
(p)adherens_junctions	(e)nxph1	102.015	PMID: 10966501;PMID: 11261687	Migration-netrin-pathfinding	414849	158	25
(p)adherens_junctions	(e)myl12a	100.918	PMID: 1409636;PMID: 31166831	Migration-netrin-pathfinding	414849	158	25
axon	(e)f2rl2	100.61	PMID: 12526794;PMID: 15048131;PMID: 15090620;PMID: 15286792;PMID: 15543144;PMID: 15723051;PMID: 16474385;PMID: 16505165;PMID: 16717194;PMID: 17050699;PMID: 17050700;PMID: 17082460;PMID: 17558396;PMID: 17728459;PMID: 18922891;PMID: 19383721;PMID: 19620967;PMID: 19648976;PMID: 20191563;PMID: 20648061;PMID: 21414924;PMID: 21524279;PMID: 22128191;PMID: 22131966;PMID: 23273878;PMID: 23392682;PMID: 239…	Migration-netrin-pathfinding	414849	158	25
slit	(e)vasn	100.432	PMID: 16125671;PMID: 22426063	Migration-netrin-pathfinding	414849	158	25
nephrin	(e)mafb	99.5986	PMID: 12217315;PMID: 24722438;PMID: 31102503	Migration-netrin-pathfinding	414849	158	25
podocyte	(e)sgk1	98.9456	PMID: 17082236;PMID: 17200434;PMID: 17875821;PMID: 18317876;PMID: 21220752;PMID: 21695412;PMID: 22922699;PMID: 23087255;PMID: 30873046;PMID: 31564202	Migration-netrin-pathfinding	414849	158	25
zonula	(e)rpe65	98.2723	PMID: 15231395;PMID: 19239420;PMID: 19413901;PMID: 26606685;PMID: 30091312;PMID: 32777180	Migration-netrin-pathfinding	414849	158	25
slit	(e)col4a5	98.1261	PMID: 12039968;PMID: 17071739;PMID: 21729787;PMID: 22919268;PMID: 25107927;PMID: 26451951;PMID: 29376473;PMID: 30691124;PMID: 30808327;PMID: 32159412	Migration-netrin-pathfinding	414849	158	25
(p)podocytes	(e)nr3c2	97.8348	PMID: 18317876;PMID: 19057124;PMID: 19151533;PMID: 19521418;PMID: 19710242;PMID: 20533072;PMID: 21220752;PMID: 21412221;PMID: 21820485;PMID: 22911865;PMID: 23087255;PMID: 24700867;PMID: 25671776;PMID: 26352002;PMID: 26414307;PMID: 27129295;PMID: 27186263;PMID: 28611666;PMID: 29422652;PMID: 30523293;PMID: 31399972	Migration-netrin-pathfinding	414849	158	25
podocytes	(e)nr3c2	97.8348	PMID: 18317876;PMID: 19057124;PMID: 19151533;PMID: 19521418;PMID: 19710242;PMID: 20533072;PMID: 21220752;PMID: 21412221;PMID: 21820485;PMID: 22911865;PMID: 23087255;PMID: 24700867;PMID: 25671776;PMID: 26352002;PMID: 26414307;PMID: 27129295;PMID: 27186263;PMID: 28611666;PMID: 29422652;PMID: 30523293;PMID: 31399972	Migration-netrin-pathfinding	414849	158	25
(p)tight_junctions	(e)gja1	97.6966	PMID: 10375382;PMID: 10937559;PMID: 10995562;PMID: 11090614;PMID: 11432982;PMID: 11557048;PMID: 11978007;PMID: 12107432;PMID: 12769257;PMID: 12808125;PMID: 16223448;PMID: 16547974;PMID: 16574755;PMID: 16870466;PMID: 16982053;PMID: 18373396;PMID: 18513742;PMID: 19222872;PMID: 19782717;PMID: 20089884;PMID: 20200207;PMID: 20655897;PMID: 20691576;PMID: 20921394;PMID: 21861759;PMID: 21884887;PMID: 225…	Migration-netrin-pathfinding	414849	158	25
repulsion	(e)ephb4	97.0904	PMID: 12973357;PMID: 15914639;PMID: 16801213;PMID: 17179204;PMID: 22622783	Migration-netrin-pathfinding	414849	158	25
podocyte	(e)nfatc1	96.1911	PMID: 20651158;PMID: 22778954;PMID: 23015147;PMID: 23340267;PMID: 23535151;PMID: 23826864;PMID: 26017975;PMID: 26193076;PMID: 27109610;PMID: 27482889;PMID: 29038896;PMID: 30036881;PMID: 30377135;PMID: 31127093;PMID: 32478397;PMID: 32550905;PMID: 32686149;PMID: 32779844	Migration-netrin-pathfinding	414849	158	25
pathfinding	(e)tacc3	96.1684	PMID: 28202041;PMID: 32543081	Migration-netrin-pathfinding	414849	158	25
(p)podocytes	(e)foxd1	96.0094	PMID: 15172686;PMID: 30442812;PMID: 31405952	Migration-netrin-pathfinding	414849	158	25
podocytes	(e)foxd1	96.0094	PMID: 15172686;PMID: 30442812;PMID: 31405952	Migration-netrin-pathfinding	414849	158	25
repulsion	(e)epha2	95.5569	PMID: 15990172;PMID: 16051609;PMID: 16801213;PMID: 17449913;PMID: 19264906;PMID: 21639150;PMID: 23629968;PMID: 23812375;PMID: 24112471;PMID: 24795148;PMID: 25281742;PMID: 26565750;PMID: 27385333;PMID: 27839970;PMID: 28294115;PMID: 28636467	Migration-netrin-pathfinding	414849	158	25
(p)glomerular_filtration_barrier	(e)nr3c2	95.5396	PMID: 19261739;PMID: 19521418;PMID: 20533072;PMID: 21820485;PMID: 26414307;PMID: 28233126	Migration-netrin-pathfinding	414849	158	25
(p)podocytes	(e)hey1	94.5087	PMID: 20431116;PMID: 21871448;PMID: 25808596;PMID: 26191142;PMID: 26985716;PMID: 29230705;PMID: 32104249	Migration-netrin-pathfinding	414849	158	25
podocytes	(e)hey1	94.5087	PMID: 20431116;PMID: 21871448;PMID: 25808596;PMID: 26191142;PMID: 26985716;PMID: 29230705;PMID: 32104249	Migration-netrin-pathfinding	414849	158	25
podocyte	(e)ezr	92.1548	PMID: 26135398;PMID: 29540766	Migration-netrin-pathfinding	414849	158	25
axon	(e)ngfr	92.1077	PMID: 10213189;PMID: 10213453;PMID: 10404406;PMID: 11077419;PMID: 11520916;PMID: 11836532;PMID: 11911504;PMID: 11978834;PMID: 12007148;PMID: 12141445;PMID: 12676795;PMID: 12821676;PMID: 12860969;PMID: 1309453;PMID: 1319505;PMID: 1403096;PMID: 14623136;PMID: 14704956;PMID: 15459897;PMID: 15737741;PMID: 15794129;PMID: 15797546;PMID: 15949495;PMID: 16215275;PMID: 16217619;PMID: 16613894;PMID: 167235…	Migration-netrin-pathfinding	414849	158	25
zonula	(e)dsg2	91.3911	PMID: 16406610;PMID: 20224006;PMID: 21938678	Migration-netrin-pathfinding	414849	158	25
(p)glomerular_filtration_barrier	(e)f2rl2	90.8163	PMID: 18562307;PMID: 19542980;PMID: 27122542	Migration-netrin-pathfinding	414849	158	25
(p)podocytes	(e)bmp7	90.578	PMID: 16899516;PMID: 17686813;PMID: 17804487;PMID: 18508541;PMID: 18949727;PMID: 19255250;PMID: 19594554;PMID: 21381028;PMID: 22490812;PMID: 24586548;PMID: 26415312;PMID: 26910564;PMID: 27997722;PMID: 32048472	Migration-netrin-pathfinding	414849	158	25
podocytes	(e)bmp7	90.578	PMID: 16899516;PMID: 17686813;PMID: 17804487;PMID: 18508541;PMID: 18949727;PMID: 19255250;PMID: 19594554;PMID: 21381028;PMID: 22490812;PMID: 24586548;PMID: 26415312;PMID: 26910564;PMID: 27997722;PMID: 32048472	Migration-netrin-pathfinding	414849	158	25
(p)growth_cones	(e)tnc	90.1009	PMID: 2193147;PMID: 7540033;PMID: 8699529;PMID: 9321695	Migration-netrin-pathfinding	414849	158	25
zonula	(e)shroom3	88.3812	PMID: 25038041;PMID: 27114502	Migration-netrin-pathfinding	414849	158	25
pathfinding	(e)cntnap2	87.2023	PMID: 21216876;PMID: 22937139;PMID: 27871938	Migration-netrin-pathfinding	414849	158	25
(p)adherens_junctions	(e)ect2	87.1607	PMID: 23643492;PMID: 28389580;PMID: 32030856	Migration-netrin-pathfinding	414849	158	25
commissural	(e)gad1	86.8868	PMID: 10379921;PMID: 12763081;PMID: 1460115;PMID: 15221949;PMID: 15262331;PMID: 15349979;PMID: 15515025;PMID: 15710488;PMID: 16043285;PMID: 16255028;PMID: 16455687;PMID: 17920568;PMID: 18359605;PMID: 19731323;PMID: 24140579;PMID: 26578895;PMID: 2887594;PMID: 3209750;PMID: 3785396;PMID: 6330619;PMID: 9634146	Migration-netrin-pathfinding	414849	158	25
(p)podocytes	(e)nfatc1	86.8591	PMID: 20651158;PMID: 22778954;PMID: 23015147;PMID: 23340267;PMID: 23826864;PMID: 26017975;PMID: 26193076;PMID: 26849622;PMID: 27109610;PMID: 27482889;PMID: 29038896;PMID: 30036881;PMID: 30377135;PMID: 30791224;PMID: 31127093;PMID: 31405952;PMID: 32478397;PMID: 32686149	Migration-netrin-pathfinding	414849	158	25
podocytes	(e)nfatc1	86.8591	PMID: 20651158;PMID: 22778954;PMID: 23015147;PMID: 23340267;PMID: 23826864;PMID: 26017975;PMID: 26193076;PMID: 26849622;PMID: 27109610;PMID: 27482889;PMID: 29038896;PMID: 30036881;PMID: 30377135;PMID: 30791224;PMID: 31127093;PMID: 31405952;PMID: 32478397;PMID: 32686149	Migration-netrin-pathfinding	414849	158	25
commissural	(e)six3	86.0758	PMID: 17912743;PMID: 18331887;PMID: 19790262;PMID: 27539385	Migration-netrin-pathfinding	414849	158	25
(p)podocytes	(e)hspg2	85.0317	PMID: 10469363;PMID: 10703664;PMID: 11340306;PMID: 14694155;PMID: 15585670;PMID: 16622173;PMID: 17591961;PMID: 19553347;PMID: 20424482;PMID: 23924956;PMID: 24190885;PMID: 25531564;PMID: 28228399;PMID: 31200942;PMID: 3159016;PMID: 32858527;PMID: 9176840;PMID: 9434070	Migration-netrin-pathfinding	414849	158	25
podocytes	(e)hspg2	85.0317	PMID: 10469363;PMID: 10703664;PMID: 11340306;PMID: 14694155;PMID: 15585670;PMID: 16622173;PMID: 17591961;PMID: 19553347;PMID: 20424482;PMID: 23924956;PMID: 24190885;PMID: 25531564;PMID: 28228399;PMID: 31200942;PMID: 3159016;PMID: 32858527;PMID: 9176840;PMID: 9434070	Migration-netrin-pathfinding	414849	158	25
diaphragm	(e)slit3	84.4233	PMID: 12702769;PMID: 14550534;PMID: 17306799;PMID: 19741192;PMID: 20024584;PMID: 24355925;PMID: 28363469	Migration-netrin-pathfinding	414849	158	25
(p)diaphragm	(e)slit3	84.4233	PMID: 12702769;PMID: 14550534;PMID: 17306799;PMID: 19741192;PMID: 20024584;PMID: 24355925;PMID: 28363469	Migration-netrin-pathfinding	414849	158	25
commissural	(e)unc5c	84.2046	PMID: 12471613;PMID: 16723533	Migration-netrin-pathfinding	414849	158	25
(p)podocytes	(e)grem1	84.1186	PMID: 20818613;PMID: 23553804;PMID: 29315280;PMID: 29317497;PMID: 30831151	Migration-netrin-pathfinding	414849	158	25
podocytes	(e)grem1	84.1186	PMID: 20818613;PMID: 23553804;PMID: 29315280;PMID: 29317497;PMID: 30831151	Migration-netrin-pathfinding	414849	158	25
podocyte	(e)hey1	82.604	PMID: 20431116;PMID: 21871448;PMID: 25808596;PMID: 26191142;PMID: 26985716;PMID: 32104249	Migration-netrin-pathfinding	414849	158	25
axon	(e)sspo	81.8807	PMID: 20730872;PMID: 22559938;PMID: 25009468;PMID: 26778959;PMID: 26852023	Migration-netrin-pathfinding	414849	158	25
commissures	(e)robo2	80.7955	PMID: 22672767;PMID: 26605073	Migration-netrin-pathfinding	414849	158	25
podocyte	(e)smad3	80.4272	PMID: 16207831;PMID: 17804483;PMID: 19679673;PMID: 21300041;PMID: 22534961;PMID: 24259511;PMID: 24362077;PMID: 25026939;PMID: 25229402;PMID: 25945408;PMID: 26902117;PMID: 27122545;PMID: 27156061;PMID: 27503806;PMID: 29383936;PMID: 29435202;PMID: 29506624;PMID: 29729706;PMID: 30841422;PMID: 31090283;PMID: 31141397;PMID: 31150422;PMID: 31301369;PMID: 31377057;PMID: 31916354;PMID: 31958563;PMID: 320…	Migration-netrin-pathfinding	414849	158	25
axon	(e)plxnd1	80.2454	PMID: 29946272;PMID: 31163177;PMID: 31454665;PMID: 32640719	Migration-netrin-pathfinding	414849	158	25
podocyte	(e)fcgrt	79.5928	PMID: 21849973;PMID: 24357670;PMID: 26636664;PMID: 28259932;PMID: 30811433;PMID: 31553647;PMID: 31781392;PMID: 32531122	Migration-netrin-pathfinding	414849	158	25
(p)adherens_junctions	(e)crispld2	77.5648	PMID: 30597194;PMID: 31415124	Migration-netrin-pathfinding	414849	158	25
pathfinding	(e)epha2	77.552	PMID: 11403717;PMID: 15517401;PMID: 15990172;PMID: 9499402	Migration-netrin-pathfinding	414849	158	25
podocyte	(e)iqgap2	76.9901	PMID: 26154927;PMID: 27377965	Migration-netrin-pathfinding	414849	158	25
(p)podocytes	(e)sgk1	76.7323	PMID: 17082236;PMID: 17200434;PMID: 18317876;PMID: 21220752;PMID: 21695412;PMID: 22911865;PMID: 23087255;PMID: 30873046;PMID: 31564202	Migration-netrin-pathfinding	414849	158	25
podocytes	(e)sgk1	76.7323	PMID: 17082236;PMID: 17200434;PMID: 18317876;PMID: 21220752;PMID: 21695412;PMID: 22911865;PMID: 23087255;PMID: 30873046;PMID: 31564202	Migration-netrin-pathfinding	414849	158	25
axon	(e)pmp22	75.612	PMID: 10580849;PMID: 10663978;PMID: 11314784;PMID: 12007148;PMID: 12235586;PMID: 12235587;PMID: 12795716;PMID: 15111691;PMID: 15207283;PMID: 15691487;PMID: 15723356;PMID: 15797717;PMID: 16271648;PMID: 16969156;PMID: 17262851;PMID: 19306083;PMID: 19437170;PMID: 19657941;PMID: 20093502;PMID: 21168501;PMID: 21487305;PMID: 22847150;PMID: 23313019;PMID: 23750273;PMID: 24290847;PMID: 24890015;PMID: 251…	Migration-netrin-pathfinding	414849	158	25
(p)adherens_junctions	(e)bmp1	75.3822	PMID: 22318628;PMID: 22632972;PMID: 23792146	Migration-netrin-pathfinding	414849	158	25
commissure	(e)six3	74.1409	PMID: 12889061;PMID: 15772133;PMID: 23072457;PMID: 27539385	Migration-netrin-pathfinding	414849	158	25
pathfinding	(e)dock1	73.4975	PMID: 11714673;PMID: 19182796	Migration-netrin-pathfinding	414849	158	25
commissural	(e)epha3	73.0832	PMID: 15892098;PMID: 16690216	Migration-netrin-pathfinding	414849	158	25
netrin-1	(e)cntnap2	71.4806	PMID: 28251919;PMID: 30714278	Migration-netrin-pathfinding	414849	158	25
slit	(e)sh3kbp1	70.1816	PMID: 17213204;PMID: 20457601;PMID: 22203040;PMID: 27531950	Migration-netrin-pathfinding	414849	158	25
(p)podocytes	(e)iqgap2	69.5209	PMID: 26154927;PMID: 27377965	Migration-netrin-pathfinding	414849	158	25
podocytes	(e)iqgap2	69.5209	PMID: 26154927;PMID: 27377965	Migration-netrin-pathfinding	414849	158	25
(p)podocytes	(e)wwc1	69.4536	PMID: 18596123;PMID: 28982981;PMID: 28990091	Migration-netrin-pathfinding	414849	158	25
podocytes	(e)wwc1	69.4536	PMID: 18596123;PMID: 28982981;PMID: 28990091	Migration-netrin-pathfinding	414849	158	25
(p)adherens_junctions	(e)pmp22	68.2086	PMID: 15691487;PMID: 17195181;PMID: 23689684;PMID: 24339129;PMID: 25374586;PMID: 26990309;PMID: 27583434	Migration-netrin-pathfinding	414849	158	25
slit	(e)stom	68.1724	PMID: 11733557;PMID: 11786407;PMID: 14570703;PMID: 23437316;PMID: 27105734	Migration-netrin-pathfinding	414849	158	25
repulsion	(e)ablim1	67.6635	PMID: 12526772;PMID: 20882566	Migration-netrin-pathfinding	414849	158	25
repulsion	(e)plxnd1	66.1599	PMID: 24825896;PMID: 27799363	Migration-netrin-pathfinding	414849	158	25
axon	(e)synpo	65.0383	PMID: 20634963;PMID: 21708259;PMID: 31417359	Migration-netrin-pathfinding	414849	158	25
(p)podocytes	(e)f2rl2	64.6281	PMID: 18562307;PMID: 19142224;PMID: 19542980;PMID: 22117049;PMID: 23267072;PMID: 27122542;PMID: 28408624	Migration-netrin-pathfinding	414849	158	25
podocytes	(e)f2rl2	64.6281	PMID: 18562307;PMID: 19142224;PMID: 19542980;PMID: 22117049;PMID: 23267072;PMID: 27122542;PMID: 28408624	Migration-netrin-pathfinding	414849	158	25
(p)podocytes	(e)inppl1	64.4241	PMID: 20654688;PMID: 22194892;PMID: 28878342;PMID: 29068796	Migration-netrin-pathfinding	414849	158	25
podocytes	(e)inppl1	64.4241	PMID: 20654688;PMID: 22194892;PMID: 28878342;PMID: 29068796	Migration-netrin-pathfinding	414849	158	25
diaphragm	(e)adamts1	63.996	PMID: 2006740;PMID: 23534670;PMID: 25339753;PMID: 25424719;PMID: 27650492;PMID: 28659464;PMID: 29211034;PMID: 29771608;PMID: 31427403;PMID: 31577916;PMID: 32236682;PMID: 32269773;PMID: 32348679;PMID: 3446220;PMID: 3985772;PMID: 7808625	Migration-netrin-pathfinding	414849	158	25
(p)diaphragm	(e)adamts1	63.996	PMID: 2006740;PMID: 23534670;PMID: 25339753;PMID: 25424719;PMID: 27650492;PMID: 28659464;PMID: 29211034;PMID: 29771608;PMID: 31427403;PMID: 31577916;PMID: 32236682;PMID: 32269773;PMID: 32348679;PMID: 3446220;PMID: 3985772;PMID: 7808625	Migration-netrin-pathfinding	414849	158	25
(p)glomerular_filtration_barrier	(e)tnfrsf12a	63.7926	PMID: 25270074;PMID: 30648117	Migration-netrin-pathfinding	414849	158	25
zonula	(e)myd88	63.6805	PMID: 23612054;PMID: 24114535;PMID: 26776304;PMID: 28038359;PMID: 28104981;PMID: 28425012;PMID: 28484272;PMID: 29190550;PMID: 30115563;PMID: 30236608;PMID: 30580553;PMID: 31730993;PMID: 31769063;PMID: 31788011;PMID: 31933895;PMID: 31936237;PMID: 32004938;PMID: 32248810;PMID: 32374309	Migration-netrin-pathfinding	414849	158	25
podocyte	(e)bmp7	62.5145	PMID: 16899516;PMID: 17686813;PMID: 17804487;PMID: 19255250;PMID: 19594554;PMID: 22490812;PMID: 23573468;PMID: 24586548;PMID: 26910564;PMID: 27997722	Migration-netrin-pathfinding	414849	158	25
(p)adherens_junctions	(e)hgf	61.1883	PMID: 10597286;PMID: 12006644;PMID: 12147616;PMID: 12372345;PMID: 12445825;PMID: 12791299;PMID: 12894582;PMID: 14635802;PMID: 16110477;PMID: 16423831;PMID: 18624796;PMID: 19944686;PMID: 21242965;PMID: 25101856;PMID: 25518936;PMID: 25908853;PMID: 25925948;PMID: 27667566;PMID: 28983097;PMID: 8364979;PMID: 9693375	Migration-netrin-pathfinding	414849	158	25
(p)tight_junctions	(e)rpe65	60.6643	PMID: 15325562;PMID: 19057659;PMID: 19264886;PMID: 19671662;PMID: 22683799;PMID: 23917149;PMID: 24801942;PMID: 28418497;PMID: 28955745	Migration-netrin-pathfinding	414849	158	25
(p)podocytes	(e)ccl2	59.1323	PMID: 11786084;PMID: 15550114;PMID: 15918915;PMID: 16263740;PMID: 16816359;PMID: 17257812;PMID: 17347584;PMID: 17604001;PMID: 17624267;PMID: 18025243;PMID: 18055544;PMID: 18220690;PMID: 18799549;PMID: 19077682;PMID: 19233685;PMID: 19346698;PMID: 19420107;PMID: 19587356;PMID: 19887845;PMID: 20375985;PMID: 20660016;PMID: 20953353;PMID: 21152865;PMID: 21519331;PMID: 21810593;PMID: 21866094;PMID: 220…	Migration-netrin-pathfinding	414849	158	25
podocytes	(e)ccl2	59.1323	PMID: 11786084;PMID: 15550114;PMID: 15918915;PMID: 16263740;PMID: 16816359;PMID: 17257812;PMID: 17347584;PMID: 17604001;PMID: 17624267;PMID: 18025243;PMID: 18055544;PMID: 18220690;PMID: 18799549;PMID: 19077682;PMID: 19233685;PMID: 19346698;PMID: 19420107;PMID: 19587356;PMID: 19887845;PMID: 20375985;PMID: 20660016;PMID: 20953353;PMID: 21152865;PMID: 21519331;PMID: 21810593;PMID: 21866094;PMID: 220…	Migration-netrin-pathfinding	414849	158	25
podocyte	(e)ccl2	58.5956	PMID: 15954901;PMID: 16130407;PMID: 17624267;PMID: 18055544;PMID: 19066844;PMID: 19077682;PMID: 19420107;PMID: 19627007;PMID: 19887845;PMID: 20224802;PMID: 20660016;PMID: 21703397;PMID: 21720265;PMID: 21808238;PMID: 21810593;PMID: 21876346;PMID: 21975281;PMID: 22006533;PMID: 22086159;PMID: 22441004;PMID: 22892126;PMID: 22899901;PMID: 23161414;PMID: 23389451;PMID: 23434274;PMID: 23486011;PMID: 239…	Migration-netrin-pathfinding	414849	158	25
diaphragm	(e)lmx1b	58.3975	PMID: 11956244;PMID: 12039968;PMID: 14736876;PMID: 15200416;PMID: 16050398;PMID: 22693670;PMID: 23990680;PMID: 24854274;PMID: 26154924	Migration-netrin-pathfinding	414849	158	25
(p)diaphragm	(e)lmx1b	58.3975	PMID: 11956244;PMID: 12039968;PMID: 14736876;PMID: 15200416;PMID: 16050398;PMID: 22693670;PMID: 23990680;PMID: 24854274;PMID: 26154924	Migration-netrin-pathfinding	414849	158	25
podocyte	(e)tagln	57.7843	PMID: 17519556;PMID: 19390219;PMID: 19617259;PMID: 25376243;PMID: 28966119	Migration-netrin-pathfinding	414849	158	25
axon	(e)bcl11b	57.4444	PMID: 16284245;PMID: 16542744;PMID: 19301432;PMID: 20723620;PMID: 21068336;PMID: 22212101;PMID: 24739528;PMID: 26848828;PMID: 28507510;PMID: 28584103;PMID: 30040823;PMID: 30187193;PMID: 32312821	Migration-netrin-pathfinding	414849	158	25
axon	(e)kif23	56.718	PMID: 12012387;PMID: 16418225;PMID: 23035110;PMID: 27502486;PMID: 28359322;PMID: 31007778;PMID: 9024695;PMID: 9742151	Migration-netrin-pathfinding	414849	158	25
podocyte	(e)f2rl2	56.4873	PMID: 18562307;PMID: 19142224;PMID: 19542980;PMID: 22117049;PMID: 27122542;PMID: 31837290	Migration-netrin-pathfinding	414849	158	25
(p)tight_junctions	(e)pmp22	55.2104	PMID: 11519720;PMID: 15691487;PMID: 16460278;PMID: 21717355;PMID: 23689684;PMID: 24169862;PMID: 24339129;PMID: 24665403;PMID: 25374586;PMID: 26990309;PMID: 27583434;PMID: 9077489	Migration-netrin-pathfinding	414849	158	25
(p)podocytes	(e)notch2	55.1697	PMID: 17229764;PMID: 20531454;PMID: 22952000;PMID: 23752887;PMID: 24722438;PMID: 26293507	Migration-netrin-pathfinding	414849	158	25
podocytes	(e)notch2	55.1697	PMID: 17229764;PMID: 20531454;PMID: 22952000;PMID: 23752887;PMID: 24722438;PMID: 26293507	Migration-netrin-pathfinding	414849	158	25
nephrin	(e)f2rl2	55.1073	PMID: 18562307;PMID: 19142224;PMID: 31837290	Migration-netrin-pathfinding	414849	158	25
pathfinding	(e)piezo1	55.0708	PMID: 27643431;PMID: 32827455	Migration-netrin-pathfinding	414849	158	25
podocyte	(e)robo2	54.9815	PMID: 22840396;PMID: 27882344;PMID: 32220420	Migration-netrin-pathfinding	414849	158	25
podocyte	(e)hspg2	53.9716	PMID: 10703664;PMID: 16622173;PMID: 17259378;PMID: 18660676;PMID: 19144998;PMID: 19553347;PMID: 20424482;PMID: 23924956;PMID: 25192337;PMID: 31200942;PMID: 31630546;PMID: 32858527	Migration-netrin-pathfinding	414849	158	25
pathfinding	(e)tnc	53.694	PMID: 23269478;PMID: 7540033	Migration-netrin-pathfinding	414849	158	25
slit	(e)myh9	53.6722	PMID: 12500226;PMID: 21329637;PMID: 21380797;PMID: 21849970;PMID: 27882344	Migration-netrin-pathfinding	414849	158	25
axon	(e)olig2	53.6566	PMID: 20720504;PMID: 21068056;PMID: 21828184;PMID: 22796650;PMID: 23047707;PMID: 23458840;PMID: 23696057;PMID: 24803655;PMID: 24873988;PMID: 25158674;PMID: 25549541;PMID: 26474911;PMID: 26734657;PMID: 26743212;PMID: 27323909;PMID: 28161197;PMID: 29034508;PMID: 29133394;PMID: 30237763;PMID: 31434409;PMID: 31787402;PMID: 32449185;PMID: 32564090;PMID: 32606657;PMID: 32638208;PMID: 32670024;PMID: 328…	Migration-netrin-pathfinding	414849	158	25
(p)podocytes	(e)smad3	53.6338	PMID: 12397035;PMID: 16207831;PMID: 18508541;PMID: 19679673;PMID: 20962744;PMID: 22534961;PMID: 24259511;PMID: 25026939;PMID: 25229402;PMID: 25255225;PMID: 25945408;PMID: 28815607;PMID: 29435202;PMID: 29455733;PMID: 29506624;PMID: 29729706;PMID: 30560270;PMID: 31141397;PMID: 31150422;PMID: 31377057;PMID: 31916354;PMID: 32034833;PMID: 32583562	Migration-netrin-pathfinding	414849	158	25
podocytes	(e)smad3	53.6338	PMID: 12397035;PMID: 16207831;PMID: 18508541;PMID: 19679673;PMID: 20962744;PMID: 22534961;PMID: 24259511;PMID: 25026939;PMID: 25229402;PMID: 25255225;PMID: 25945408;PMID: 28815607;PMID: 29435202;PMID: 29455733;PMID: 29506624;PMID: 29729706;PMID: 30560270;PMID: 31141397;PMID: 31150422;PMID: 31377057;PMID: 31916354;PMID: 32034833;PMID: 32583562	Migration-netrin-pathfinding	414849	158	25
(p)podocytes	(e)iqgap1	53.5344	PMID: 15634346;PMID: 15994232;PMID: 17942568;PMID: 22662192;PMID: 24247724;PMID: 24488174;PMID: 25652011;PMID: 27377965;PMID: 30659402;PMID: 30857827	Migration-netrin-pathfinding	414849	158	25
podocytes	(e)iqgap1	53.5344	PMID: 15634346;PMID: 15994232;PMID: 17942568;PMID: 22662192;PMID: 24247724;PMID: 24488174;PMID: 25652011;PMID: 27377965;PMID: 30659402;PMID: 30857827	Migration-netrin-pathfinding	414849	158	25
(p)podocytes	(e)itga3	53.295	PMID: 23087255;PMID: 23114595;PMID: 24556741	Migration-netrin-pathfinding	414849	158	25
podocytes	(e)itga3	53.295	PMID: 23087255;PMID: 23114595;PMID: 24556741	Migration-netrin-pathfinding	414849	158	25
nephrin	(e)serpinf1	52.8815	PMID: 19042927;PMID: 23884140;PMID: 26207369;PMID: 30536192	Migration-netrin-pathfinding	414849	158	25
(p)glomerular_filtration_barrier	(e)ptger4	52.1538	PMID: 20671216;PMID: 23262148;PMID: 25234310	Migration-netrin-pathfinding	414849	158	25
nephrin	(e)grem1	51.0676	PMID: 23553804;PMID: 29315280	Migration-netrin-pathfinding	414849	158	25
podocyte	(e)iqgap1	50.916	PMID: 15634346;PMID: 15994232;PMID: 17942568;PMID: 21258034;PMID: 22662192;PMID: 24247724;PMID: 24488174;PMID: 27377965;PMID: 30857827	Migration-netrin-pathfinding	414849	158	25
podocytes	(e)robo2	49.6475	PMID: 22840396;PMID: 27882344;PMID: 32220420	Migration-netrin-pathfinding	414849	158	25
(p)podocytes	(e)robo2	49.6475	PMID: 22840396;PMID: 27882344;PMID: 32220420	Migration-netrin-pathfinding	414849	158	25
nephrin	(e)lhx1	49.6273	PMID: 16822174;PMID: 22719994	Migration-netrin-pathfinding	414849	158	25
(p)growth_cones	(e)cav2	49.3932	PMID: 15265869;PMID: 17923533;PMID: 19903690;PMID: 24227739;PMID: 29163025	Migration-netrin-pathfinding	414849	158	25
axon	(e)cav2	49.2786	PMID: 15615835;PMID: 15676020;PMID: 17923533;PMID: 19755421;PMID: 22473424;PMID: 22683683;PMID: 23022559;PMID: 23510938;PMID: 24227739;PMID: 24453333;PMID: 24899717;PMID: 25759640;PMID: 25846820;PMID: 25891347;PMID: 26044639;PMID: 26321916;PMID: 26912519;PMID: 27537197;PMID: 28115484;PMID: 29163025;PMID: 30233329;PMID: 31015257;PMID: 31981925	Migration-netrin-pathfinding	414849	158	25
(p)podocytes	(e)hspb1	48.7651	PMID: 10919839;PMID: 11456410;PMID: 11874981;PMID: 15590893;PMID: 15780080;PMID: 15912024;PMID: 16421517;PMID: 16677549;PMID: 18922888;PMID: 21073732;PMID: 21613416;PMID: 21931298;PMID: 23070549;PMID: 24113772;PMID: 24337777;PMID: 24918154;PMID: 26281193;PMID: 29367812;PMID: 29843457	Migration-netrin-pathfinding	414849	158	25
podocytes	(e)hspb1	48.7651	PMID: 10919839;PMID: 11456410;PMID: 11874981;PMID: 15590893;PMID: 15780080;PMID: 15912024;PMID: 16421517;PMID: 16677549;PMID: 18922888;PMID: 21073732;PMID: 21613416;PMID: 21931298;PMID: 23070549;PMID: 24113772;PMID: 24337777;PMID: 24918154;PMID: 26281193;PMID: 29367812;PMID: 29843457	Migration-netrin-pathfinding	414849	158	25
repulsion	(e)tiam2	48.0193	PMID: 27597758;PMID: 31409653	Migration-netrin-pathfinding	414849	158	25
axon	(e)st8sia4	47.5137	PMID: 19443631;PMID: 19725832;PMID: 21273415;PMID: 21957465;PMID: 22463390;PMID: 23801331;PMID: 25850639;PMID: 26319680	Migration-netrin-pathfinding	414849	158	25
axon	(e)shh	46.9479	PMID: 10496091;PMID: 11566855;PMID: 11641217;PMID: 11814561;PMID: 12679031;PMID: 12756179;PMID: 14624844;PMID: 15336651;PMID: 15664170;PMID: 15746914;PMID: 15800198;PMID: 16020517;PMID: 16111553;PMID: 16855089;PMID: 17045256;PMID: 17086203;PMID: 17259096;PMID: 17560562;PMID: 18358630;PMID: 18996226;PMID: 19399989;PMID: 19447091;PMID: 19517566;PMID: 19602272;PMID: 19705365;PMID: 19710302;PMID: 197…	Migration-netrin-pathfinding	414849	158	25
(p)podocytes	(e)shroom3	46.9415	PMID: 26940091;PMID: 30341149	Migration-netrin-pathfinding	414849	158	25
podocytes	(e)shroom3	46.9415	PMID: 26940091;PMID: 30341149	Migration-netrin-pathfinding	414849	158	25
axon	(e)celsr1	46.3749	PMID: 17671748;PMID: 28052552;PMID: 28716607;PMID: 29784671;PMID: 31462532	Migration-netrin-pathfinding	414849	158	25
(p)podocytes	(e)ptger4	45.3272	PMID: 10505684;PMID: 14665434;PMID: 20671216;PMID: 23262148;PMID: 25234310;PMID: 28611444;PMID: 31527829;PMID: 32438662	Migration-netrin-pathfinding	414849	158	25
podocytes	(e)ptger4	45.3272	PMID: 10505684;PMID: 14665434;PMID: 20671216;PMID: 23262148;PMID: 25234310;PMID: 28611444;PMID: 31527829;PMID: 32438662	Migration-netrin-pathfinding	414849	158	25
axon	(e)gad2	45.1886	PMID: 10349969;PMID: 10379921;PMID: 10441235;PMID: 10861531;PMID: 10894986;PMID: 11154767;PMID: 11447584;PMID: 15221949;PMID: 15382257;PMID: 15811558;PMID: 15869503;PMID: 15947074;PMID: 15992379;PMID: 17279576;PMID: 17359916;PMID: 17582330;PMID: 17920568;PMID: 19428801;PMID: 19614976;PMID: 1988566;PMID: 20089927;PMID: 20384812;PMID: 21276774;PMID: 21422269;PMID: 24217255;PMID: 24926237;PMID: 2537…	Migration-netrin-pathfinding	414849	158	25
netrin-1	(e)f2rl2	45.1141	PMID: 19620967;PMID: 19648976	Migration-netrin-pathfinding	414849	158	25
podocyte	(e)foxd1	44.7222	PMID: 22677342;PMID: 30442812	Migration-netrin-pathfinding	414849	158	25
zonula	(e)foxc1	44.0577	PMID: 10395790;PMID: 22860120;PMID: 28287613	Migration-netrin-pathfinding	414849	158	25
(p)tight_junctions	(e)wwc1	43.8848	PMID: 21497093;PMID: 23163744;PMID: 28079891	Migration-netrin-pathfinding	414849	158	25
commissure	(e)pdyn	43.7548	PMID: 12383440;PMID: 1280514;PMID: 1607929;PMID: 2709612;PMID: 2893269;PMID: 3995550;PMID: 6144702;PMID: 7745136;PMID: 8557841;PMID: 8593677	Migration-netrin-pathfinding	414849	158	25
(p)glomerular_filtration_barrier	(e)ctgf	42.8098	PMID: 22102159;PMID: 22490812;PMID: 25107927;PMID: 30258943;PMID: 32798711	Migration-netrin-pathfinding	414849	158	25
pathfinding	(e)olig2	42.5515	PMID: 14534257;PMID: 21068056;PMID: 22796650	Migration-netrin-pathfinding	414849	158	25
pathfinding	(e)mafb	41.8395	PMID: 17701984;PMID: 28033651	Migration-netrin-pathfinding	414849	158	25
(p)growth_cones	(e)ngfr	41.8173	PMID: 11978834;PMID: 15128850;PMID: 17504212;PMID: 20584617;PMID: 22155786;PMID: 22558255;PMID: 27768676;PMID: 30013050	Migration-netrin-pathfinding	414849	158	25
axon	(e)dock1	41.1906	PMID: 11714673;PMID: 12297102;PMID: 12879077;PMID: 18066058;PMID: 19156867;PMID: 19182796;PMID: 22451697;PMID: 24440718	Migration-netrin-pathfinding	414849	158	25
commissure	(e)slit3	41.1894	PMID: 16033800;PMID: 22349628	Migration-netrin-pathfinding	414849	158	25
podocyte	(e)ptger4	41.102	PMID: 10505684;PMID: 14665434;PMID: 20671216;PMID: 23262148;PMID: 25234310;PMID: 31527829;PMID: 32438662	Migration-netrin-pathfinding	414849	158	25
diaphragm	(e)lamb2	40.9386	PMID: 16886065;PMID: 20507940;PMID: 21511833;PMID: 29094445	Migration-netrin-pathfinding	414849	158	25
(p)diaphragm	(e)lamb2	40.9386	PMID: 16886065;PMID: 20507940;PMID: 21511833;PMID: 29094445	Migration-netrin-pathfinding	414849	158	25
commissure	(e)lhx1	40.6768	PMID: 27539385;PMID: 7649385;PMID: 9169845	Migration-netrin-pathfinding	414849	158	25
zonula	(e)ect2	40.393	PMID: 22750944;PMID: 23643492	Migration-netrin-pathfinding	414849	158	25
(p)podocytes	(e)foxc1	39.3703	PMID: 15465483;PMID: 21871448;PMID: 23838094;PMID: 28223138	Migration-netrin-pathfinding	414849	158	25
podocytes	(e)foxc1	39.3703	PMID: 15465483;PMID: 21871448;PMID: 23838094;PMID: 28223138	Migration-netrin-pathfinding	414849	158	25
nephrin	(e)col4a5	39.2589	PMID: 12039968;PMID: 30691124	Migration-netrin-pathfinding	414849	158	25
pathfinding	(e)nedd9	39.2086	PMID: 16672342;PMID: 17607945	Migration-netrin-pathfinding	414849	158	25
(p)tight_junctions	(e)kirrel1	38.9916	PMID: 19478094;PMID: 21402783	Migration-netrin-pathfinding	414849	158	25
(p)adherens_junctions	(e)wnt5a	38.7965	PMID: 19007558;PMID: 23462101;PMID: 26168479;PMID: 27159116;PMID: 28529460;PMID: 31246175	Migration-netrin-pathfinding	414849	158	25
axon	(e)wnt5a	38.4973	PMID: 16723543;PMID: 17558396;PMID: 17671748;PMID: 17804636;PMID: 18701700;PMID: 19210786;PMID: 19420254;PMID: 19515925;PMID: 20936661;PMID: 21062992;PMID: 21106844;PMID: 21177867;PMID: 21483795;PMID: 21530628;PMID: 22150777;PMID: 22234611;PMID: 23144463;PMID: 23454479;PMID: 23517308;PMID: 23818454;PMID: 24471468;PMID: 24643419;PMID: 24969461;PMID: 25125606;PMID: 25921334;PMID: 26490861;PMID: 266…	Migration-netrin-pathfinding	414849	158	25
axon	(e)lhx1	38.4475	PMID: 10534618;PMID: 15607939;PMID: 16497507;PMID: 18439241;PMID: 20711475;PMID: 25110573;PMID: 25673852;PMID: 32273286;PMID: 7528105;PMID: 9169845	Migration-netrin-pathfinding	414849	158	25
axon	(e)spon1	37.9737	PMID: 11359777;PMID: 16736493;PMID: 18602404;PMID: 18614580;PMID: 21569239	Migration-netrin-pathfinding	414849	158	25
(p)growth_cones	(e)trpc5	37.2179	PMID: 12858178;PMID: 19657032;PMID: 22547824	Migration-netrin-pathfinding	414849	158	25
(p)adherens_junctions	(e)ocln	36.9502	PMID: 24391944;PMID: 31606658	Migration-netrin-pathfinding	414849	158	25
(p)podocytes	(e)timp3	35.8213	PMID: 25145934;PMID: 30212710;PMID: 32309847;PMID: 32432759;PMID: 32896839	Migration-netrin-pathfinding	414849	158	25
podocytes	(e)timp3	35.8213	PMID: 25145934;PMID: 30212710;PMID: 32309847;PMID: 32432759;PMID: 32896839	Migration-netrin-pathfinding	414849	158	25
nephrin	(e)smad3	35.7	PMID: 21300041;PMID: 22534961;PMID: 24362077;PMID: 25255225;PMID: 29245956;PMID: 31301369;PMID: 31958563	Migration-netrin-pathfinding	414849	158	25
(p)glomerular_filtration_barrier	(e)edn1	34.6189	PMID: 20359530;PMID: 21893994;PMID: 26195484;PMID: 26625864;PMID: 31273050;PMID: 31402170	Migration-netrin-pathfinding	414849	158	25
axon	(e)tiam2	34.6172	PMID: 15723051;PMID: 21460187;PMID: 29089386	Migration-netrin-pathfinding	414849	158	25
podocyte	(e)traf5	34.3628	PMID: 29792879;PMID: 30233141	Migration-netrin-pathfinding	414849	158	25
podocyte	(e)edn1	34.3527	PMID: 12802493;PMID: 13679434;PMID: 15545511;PMID: 18372220;PMID: 18648345;PMID: 19077682;PMID: 19854869;PMID: 20131938;PMID: 20359530;PMID: 21893994;PMID: 22282588;PMID: 24498225;PMID: 24722437;PMID: 26195484;PMID: 27026367;PMID: 29089036;PMID: 29360807;PMID: 29947528;PMID: 31402170	Migration-netrin-pathfinding	414849	158	25
podocyte	(e)ephb4	34.1698	PMID: 11729236;PMID: 22398409	Migration-netrin-pathfinding	414849	158	25
axon	(e)epha2	33.982	PMID: 11403717;PMID: 12134157;PMID: 12150930;PMID: 12907451;PMID: 15145949;PMID: 15517401;PMID: 16051609;PMID: 17135240;PMID: 17332925;PMID: 18820370;PMID: 19262085;PMID: 21465626;PMID: 21726568;PMID: 21737611;PMID: 22173506;PMID: 23308246;PMID: 26175775;PMID: 27549114	Migration-netrin-pathfinding	414849	158	25
nephrin	(e)hey1	33.896	PMID: 21871448;PMID: 25808596	Migration-netrin-pathfinding	414849	158	25
(p)podocytes	(e)npr3	33.7459	PMID: 27357545;PMID: 32433050;PMID: 9260977;PMID: 9383172	Migration-netrin-pathfinding	414849	158	25
podocytes	(e)npr3	33.7459	PMID: 27357545;PMID: 32433050;PMID: 9260977;PMID: 9383172	Migration-netrin-pathfinding	414849	158	25
diaphragm	(e)sh3kbp1	33.5401	PMID: 17213204;PMID: 20457601;PMID: 22203040;PMID: 27531950	Migration-netrin-pathfinding	414849	158	25
(p)diaphragm	(e)sh3kbp1	33.5401	PMID: 17213204;PMID: 20457601;PMID: 22203040;PMID: 27531950	Migration-netrin-pathfinding	414849	158	25
(p)growth_cones	(e)wnt5a	33.5208	PMID: 20936661;PMID: 21530628;PMID: 22234611;PMID: 23818454;PMID: 24305805;PMID: 29167405	Migration-netrin-pathfinding	414849	158	25
nephrin	(e)serpine1	33.1525	PMID: 18288100;PMID: 21521713;PMID: 21610512;PMID: 21720265;PMID: 21832980;PMID: 23223090;PMID: 24195695;PMID: 24443353;PMID: 25031296;PMID: 26175845;PMID: 27510383	Migration-netrin-pathfinding	414849	158	25
podocyte	(e)irs1	32.9608	PMID: 19556298;PMID: 26384875;PMID: 27247938;PMID: 28945024;PMID: 31090283;PMID: 32238837	Migration-netrin-pathfinding	414849	158	25
(p)growth_cones	(e)hspg2	32.8703	PMID: 10929227;PMID: 14761655;PMID: 15043815;PMID: 15886101;PMID: 17948252;PMID: 18269211;PMID: 21500363	Migration-netrin-pathfinding	414849	158	25
diaphragm	(e)stom	32.5798	PMID: 11733557;PMID: 11786407;PMID: 14570703;PMID: 23437316;PMID: 27105734	Migration-netrin-pathfinding	414849	158	25
(p)diaphragm	(e)stom	32.5798	PMID: 11733557;PMID: 11786407;PMID: 14570703;PMID: 23437316;PMID: 27105734	Migration-netrin-pathfinding	414849	158	25
podocyte	(e)gadd45b	32.3493	PMID: 26794661;PMID: 30022148;PMID: 31330131	Migration-netrin-pathfinding	414849	158	25
podocyte	(e)hspb1	32.1881	PMID: 11456410;PMID: 11874981;PMID: 15590893;PMID: 15780080;PMID: 16421517;PMID: 16677549;PMID: 21613416;PMID: 21931298;PMID: 23070549;PMID: 24337777;PMID: 24918154;PMID: 26281193;PMID: 29367812	Migration-netrin-pathfinding	414849	158	25
(p)growth_cones	(e)shh	32.0841	PMID: 18190905;PMID: 21618238;PMID: 22477363;PMID: 22521536;PMID: 25826604;PMID: 26210874;PMID: 28885142;PMID: 29615598;PMID: 30391523;PMID: 31825820	Migration-netrin-pathfinding	414849	158	25
nephrin	(e)hspg2	31.9383	PMID: 17259378;PMID: 17554150;PMID: 31200942;PMID: 32858527	Migration-netrin-pathfinding	414849	158	25
slit	(e)unc5c	31.658	PMID: 12471613;PMID: 22323486	Migration-netrin-pathfinding	414849	158	25
(p)glomerular_filtration_barrier	(e)sgk1	31.2402	PMID: 17200434;PMID: 30873046	Migration-netrin-pathfinding	414849	158	25
(p)podocytes	(e)traf5	31.0291	PMID: 29115406;PMID: 29792879	Migration-netrin-pathfinding	414849	158	25
podocytes	(e)traf5	31.0291	PMID: 29115406;PMID: 29792879	Migration-netrin-pathfinding	414849	158	25
axon	(e)nid1	30.8636	PMID: 10753123;PMID: 16107639;PMID: 27116976;PMID: 29678816	Migration-netrin-pathfinding	414849	158	25
zonula	(e)ccl2	30.5434	PMID: 15055446;PMID: 16192992;PMID: 16729291;PMID: 17023578;PMID: 17442054;PMID: 19587356;PMID: 21479174;PMID: 21696421;PMID: 21810593;PMID: 22081226;PMID: 23821228;PMID: 24291771;PMID: 25968940;PMID: 26423686;PMID: 26706036;PMID: 27336851;PMID: 27340563;PMID: 28104981;PMID: 29190550;PMID: 29324356;PMID: 29886251;PMID: 30043283;PMID: 30444022;PMID: 30448403;PMID: 30580553;PMID: 31333667;PMID: 323…	Migration-netrin-pathfinding	414849	158	25
nephrin	(e)nr3c2	29.9029	PMID: 19261739;PMID: 19940106;PMID: 20470301;PMID: 30587856	Migration-netrin-pathfinding	414849	158	25
zonula	(e)icam1	29.8969	PMID: 11299005;PMID: 11841355;PMID: 15055446;PMID: 16087364;PMID: 17316817;PMID: 18468391;PMID: 18587491;PMID: 20570121;PMID: 20627932;PMID: 23437353;PMID: 25562624;PMID: 26706036;PMID: 26915982;PMID: 27522934;PMID: 27535376;PMID: 27929421;PMID: 28170537;PMID: 28747334;PMID: 29124041;PMID: 29655054;PMID: 30086352;PMID: 31559425;PMID: 31900895;PMID: 32325348;PMID: 32415646;PMID: 32842687	Migration-netrin-pathfinding	414849	158	25
(p)podocytes	(e)gadd45b	29.2109	PMID: 26794661;PMID: 30022148;PMID: 31330131	Migration-netrin-pathfinding	414849	158	25
podocytes	(e)gadd45b	29.2109	PMID: 26794661;PMID: 30022148;PMID: 31330131	Migration-netrin-pathfinding	414849	158	25
commissural	(e)gad2	29.1772	PMID: 10379921;PMID: 10894986;PMID: 11154767;PMID: 15221949;PMID: 17920568;PMID: 9634146	Migration-netrin-pathfinding	414849	158	25
podocyte	(e)tnfrsf12a	28.9203	PMID: 23999007;PMID: 25270074;PMID: 32664235	Migration-netrin-pathfinding	414849	158	25
(p)podocytes	(e)kif23	28.7547	PMID: 12012387;PMID: 9864367	Migration-netrin-pathfinding	414849	158	25
podocytes	(e)kif23	28.7547	PMID: 12012387;PMID: 9864367	Migration-netrin-pathfinding	414849	158	25
(p)podocytes	(e)cdkn1a	28.6143	PMID: 11737597;PMID: 11786083;PMID: 11796823;PMID: 14712423;PMID: 15100731;PMID: 15208647;PMID: 15232745;PMID: 15499562;PMID: 16775597;PMID: 16837924;PMID: 16847066;PMID: 17901943;PMID: 25395163;PMID: 27888806;PMID: 28820432;PMID: 31801948	Migration-netrin-pathfinding	414849	158	25
podocytes	(e)cdkn1a	28.6143	PMID: 11737597;PMID: 11786083;PMID: 11796823;PMID: 14712423;PMID: 15100731;PMID: 15208647;PMID: 15232745;PMID: 15499562;PMID: 16775597;PMID: 16837924;PMID: 16847066;PMID: 17901943;PMID: 25395163;PMID: 27888806;PMID: 28820432;PMID: 31801948	Migration-netrin-pathfinding	414849	158	25
(p)podocytes	(e)smad6	28.3238	PMID: 12397035;PMID: 18508541;PMID: 22581061	Migration-netrin-pathfinding	414849	158	25
podocytes	(e)smad6	28.3238	PMID: 12397035;PMID: 18508541;PMID: 22581061	Migration-netrin-pathfinding	414849	158	25
axon	(e)tnr	28.2113	PMID: 14681222;PMID: 8294147	Migration-netrin-pathfinding	414849	158	25
netrin	(e)shh	27.9221	PMID: 20052412;PMID: 30661738;PMID: 9152007	Migration-netrin-pathfinding	414849	158	25
roundabout	(e)hspg2	27.8478	PMID: 14761655;PMID: 21500363	Migration-netrin-pathfinding	414849	158	25
podocyte	(e)timp3	27.3358	PMID: 25145934;PMID: 30212710;PMID: 32309847;PMID: 32896839	Migration-netrin-pathfinding	414849	158	25
(p)tight_junctions	(e)epha2	26.9924	PMID: 16236711;PMID: 18599503;PMID: 21726568;PMID: 23288986;PMID: 27815408;PMID: 31999807	Migration-netrin-pathfinding	414849	158	25
(p)adherens_junctions	(e)piezo1	26.7389	PMID: 31186359;PMID: 31409093	Migration-netrin-pathfinding	414849	158	25
nephrin	(e)edn1	26.6163	PMID: 19077682;PMID: 20823379;PMID: 21191784;PMID: 21521713;PMID: 24498225;PMID: 26195484;PMID: 29089036	Migration-netrin-pathfinding	414849	158	25
(p)adherens_junctions	(e)cldn1	26.5874	PMID: 22541547;PMID: 31606658	Migration-netrin-pathfinding	414849	158	25
podocyte	(e)cdkn1a	26.3921	PMID: 11737597;PMID: 11786083;PMID: 11796823;PMID: 12631353;PMID: 14712423;PMID: 15100731;PMID: 15232745;PMID: 16775597;PMID: 16837924;PMID: 16847066;PMID: 17901943;PMID: 25395163;PMID: 28820432;PMID: 31801948	Migration-netrin-pathfinding	414849	158	25
axon	(e)gfra2	26.167	PMID: 22514301;PMID: 23726047;PMID: 29155208;PMID: 9415430	Migration-netrin-pathfinding	414849	158	25
axon	(e)nedd9	26.1209	PMID: 16275925;PMID: 16672342;PMID: 17607945;PMID: 18305261;PMID: 18319540;PMID: 18820370;PMID: 21035094;PMID: 28859089;PMID: 29483957	Migration-netrin-pathfinding	414849	158	25
axon	(e)lmx1b	26.0891	PMID: 18206388;PMID: 22103413;PMID: 22696295;PMID: 22750257;PMID: 29038581;PMID: 30343334;PMID: 31355748	Migration-netrin-pathfinding	414849	158	25
(p)growth_cones	(e)plaur	25.9534	PMID: 11404419;PMID: 24481918;PMID: 27324124;PMID: 27986809;PMID: 28804736;PMID: 31819012	Migration-netrin-pathfinding	414849	158	25
netrin-1	(e)serpinf1	25.7311	PMID: 22323486;PMID: 25853509	Migration-netrin-pathfinding	414849	158	25
(p)podocytes	(e)aldh1a2	25.1102	PMID: 12660332;PMID: 15172686;PMID: 25968128	Migration-netrin-pathfinding	414849	158	25
podocytes	(e)aldh1a2	25.1102	PMID: 12660332;PMID: 15172686;PMID: 25968128	Migration-netrin-pathfinding	414849	158	25
axon	(e)hspg2	25.0654	PMID: 10559398;PMID: 15043815;PMID: 15603738;PMID: 15886101;PMID: 16176946;PMID: 16807321;PMID: 17288733;PMID: 18279312;PMID: 18570250;PMID: 19574454;PMID: 21500363;PMID: 21976955;PMID: 22326027;PMID: 22956273;PMID: 23028146;PMID: 24066155;PMID: 24824544;PMID: 25333948;PMID: 26645816;PMID: 27733818;PMID: 29054751;PMID: 29434536;PMID: 29678816;PMID: 29740048;PMID: 30792268;PMID: 8294498;PMID: 9120…	Migration-netrin-pathfinding	414849	158	25
podocyte	(e)itga3	24.8254	PMID: 23087255;PMID: 24556741	Migration-netrin-pathfinding	414849	158	25
axon	(e)tnc	24.6397	PMID: 1719160;PMID: 24551460;PMID: 7493407;PMID: 8405282;PMID: 8699529;PMID: 9321695;PMID: 9361291	Migration-netrin-pathfinding	414849	158	25
podocyte	(e)serpinf1	24.1162	PMID: 19042927;PMID: 23108227;PMID: 23884140;PMID: 27683034;PMID: 30536192	Migration-netrin-pathfinding	414849	158	25
axon	(e)spon2	24.1153	PMID: 11359777;PMID: 21569239;PMID: 29167507	Migration-netrin-pathfinding	414849	158	25
(p)adherens_junctions	(e)lhx1	24.065	PMID: 10574708;PMID: 22728435	Migration-netrin-pathfinding	414849	158	25
(p)tight_junctions	(e)hgf	24.0641	PMID: 10497311;PMID: 11292600;PMID: 11585320;PMID: 12147616;PMID: 12445825;PMID: 12823259;PMID: 15193279;PMID: 15330858;PMID: 16213914;PMID: 18265003;PMID: 18402552;PMID: 19023030;PMID: 19880243;PMID: 19944686;PMID: 20376322;PMID: 21378325;PMID: 21641901;PMID: 21748667;PMID: 24858137;PMID: 8182137;PMID: 9187716;PMID: 9693375	Migration-netrin-pathfinding	414849	158	25
podocyte	(e)serpine1	23.6648	PMID: 18288100;PMID: 21720265;PMID: 21832980;PMID: 22201936;PMID: 23223090;PMID: 24195695;PMID: 24443353;PMID: 24648800;PMID: 25031296;PMID: 25193594;PMID: 25587125;PMID: 26175845;PMID: 27156061;PMID: 27441654;PMID: 27510383;PMID: 27998979;PMID: 30481230;PMID: 31312364;PMID: 32087318;PMID: 32478392	Migration-netrin-pathfinding	414849	158	25
commissure	(e)gad1	23.1478	PMID: 10333273;PMID: 10515176;PMID: 12191728;PMID: 1709439;PMID: 17920568;PMID: 20487881;PMID: 22740031;PMID: 24140579;PMID: 3512629	Migration-netrin-pathfinding	414849	158	25
netrin-1	(e)ccl2	22.5324	PMID: 18216145;PMID: 20693423;PMID: 21707441;PMID: 22231519;PMID: 23258238;PMID: 23673775;PMID: 30290313;PMID: 32151395;PMID: 32818222	Migration-netrin-pathfinding	414849	158	25
(p)adherens_junctions	(e)epha2	22.3803	PMID: 18198190;PMID: 18599503;PMID: 31999807	Migration-netrin-pathfinding	414849	158	25
pathfinding	(e)gad2	22.3194	PMID: 10379921;PMID: 15221949;PMID: 24926237	Migration-netrin-pathfinding	414849	158	25
(p)podocytes	(e)irs1	22.2788	PMID: 19556298;PMID: 23068094;PMID: 26384875;PMID: 28945024;PMID: 32238837	Migration-netrin-pathfinding	414849	158	25
podocytes	(e)irs1	22.2788	PMID: 19556298;PMID: 23068094;PMID: 26384875;PMID: 28945024;PMID: 32238837	Migration-netrin-pathfinding	414849	158	25
(p)podocytes	(e)ace	22.0012	PMID: 11971212;PMID: 16189286;PMID: 16631587;PMID: 16968721;PMID: 17429035;PMID: 18177588;PMID: 18949565;PMID: 19675181;PMID: 20637368;PMID: 20719975;PMID: 21622249;PMID: 22461301;PMID: 23043709;PMID: 24337709;PMID: 24671847;PMID: 26490951;PMID: 27095084;PMID: 27312782;PMID: 28390948;PMID: 28611444;PMID: 29157821;PMID: 30734886;PMID: 32837207	Migration-netrin-pathfinding	414849	158	25
podocytes	(e)ace	22.0012	PMID: 11971212;PMID: 16189286;PMID: 16631587;PMID: 16968721;PMID: 17429035;PMID: 18177588;PMID: 18949565;PMID: 19675181;PMID: 20637368;PMID: 20719975;PMID: 21622249;PMID: 22461301;PMID: 23043709;PMID: 24337709;PMID: 24671847;PMID: 26490951;PMID: 27095084;PMID: 27312782;PMID: 28390948;PMID: 28611444;PMID: 29157821;PMID: 30734886;PMID: 32837207	Migration-netrin-pathfinding	414849	158	25
axon	(e)pdyn	21.7781	PMID: 11166124;PMID: 1423493;PMID: 15776249;PMID: 15803474;PMID: 1679395;PMID: 16966485;PMID: 19009591;PMID: 2324311;PMID: 23296794;PMID: 2420459;PMID: 25445367;PMID: 2871497;PMID: 3512036;PMID: 3591348;PMID: 460711;PMID: 6144702;PMID: 6286896;PMID: 7453829;PMID: 7559116;PMID: 7560290;PMID: 7593751;PMID: 7688195;PMID: 8392990;PMID: 8595487;PMID: 8816250;PMID: 8922426	Migration-netrin-pathfinding	414849	158	25
(p)podocytes	(e)serpinf1	21.7766	PMID: 17497179;PMID: 19042927;PMID: 23108227;PMID: 27683034;PMID: 30536192	Migration-netrin-pathfinding	414849	158	25
podocytes	(e)serpinf1	21.7766	PMID: 17497179;PMID: 19042927;PMID: 23108227;PMID: 27683034;PMID: 30536192	Migration-netrin-pathfinding	414849	158	25
podocyte	(e)egfr	21.7323	PMID: 16554661;PMID: 17660022;PMID: 20566668;PMID: 21342330;PMID: 21655212;PMID: 22169008;PMID: 22479191;PMID: 22615747;PMID: 23544132;PMID: 23675111;PMID: 23795805;PMID: 23942551;PMID: 24023680;PMID: 24144866;PMID: 24371298;PMID: 24756974;PMID: 25145544;PMID: 25185988;PMID: 25388223;PMID: 25671776;PMID: 25875837;PMID: 26115618;PMID: 26152646;PMID: 27145370;PMID: 27190371;PMID: 27192434;PMID: 272…	Migration-netrin-pathfinding	414849	158	25
podocyte	(e)pdpn	21.7222	PMID: 12032185;PMID: 26867059	Migration-netrin-pathfinding	414849	158	25
podocyte	(e)ace	21.6008	PMID: 11174028;PMID: 12436341;PMID: 16189286;PMID: 16631587;PMID: 16703378;PMID: 16968721;PMID: 17021266;PMID: 18177588;PMID: 18753741;PMID: 19675181;PMID: 21622249;PMID: 23043709;PMID: 25107927;PMID: 26490951;PMID: 27312782;PMID: 28359068;PMID: 29157821;PMID: 29884907;PMID: 30734886;PMID: 31307778;PMID: 32219345	Migration-netrin-pathfinding	414849	158	25
(p)adherens_junctions	(e)wnt7a	21.5755	PMID: 16154760;PMID: 19007558	Migration-netrin-pathfinding	414849	158	25
(p)podocytes	(e)tagln	21.3703	PMID: 19617259;PMID: 25376243;PMID: 28966119	Migration-netrin-pathfinding	414849	158	25
podocytes	(e)tagln	21.3703	PMID: 19617259;PMID: 25376243;PMID: 28966119	Migration-netrin-pathfinding	414849	158	25
nephrin	(e)ace	21.2604	PMID: 12436341;PMID: 12838387;PMID: 16146787;PMID: 16631587;PMID: 19520069;PMID: 19675181;PMID: 20719975;PMID: 27312782;PMID: 28390948	Migration-netrin-pathfinding	414849	158	25
zonula	(e)hgf	20.8517	PMID: 16973272;PMID: 21378325;PMID: 21396819;PMID: 22419696;PMID: 22722904;PMID: 28983097;PMID: 29166570;PMID: 9124399;PMID: 9699499	Migration-netrin-pathfinding	414849	158	25
diaphragm	(e)aldh1a2	20.7579	PMID: 12547725;PMID: 12660332;PMID: 14729516;PMID: 17203325;PMID: 25416379;PMID: 27642710	Migration-netrin-pathfinding	414849	158	25
(p)diaphragm	(e)aldh1a2	20.7579	PMID: 12547725;PMID: 12660332;PMID: 14729516;PMID: 17203325;PMID: 25416379;PMID: 27642710	Migration-netrin-pathfinding	414849	158	25
commissural	(e)bcl11b	20.4942	PMID: 30187193;PMID: 32312821	Migration-netrin-pathfinding	414849	158	25
(p)podocytes	(e)edn1	20.4862	PMID: 12802493;PMID: 1317517;PMID: 13679434;PMID: 15545511;PMID: 16449275;PMID: 19077682;PMID: 21893994;PMID: 24722437;PMID: 25966347;PMID: 26625864;PMID: 27026367;PMID: 27165837;PMID: 29360807;PMID: 31402170	Migration-netrin-pathfinding	414849	158	25
podocytes	(e)edn1	20.4862	PMID: 12802493;PMID: 1317517;PMID: 13679434;PMID: 15545511;PMID: 16449275;PMID: 19077682;PMID: 21893994;PMID: 24722437;PMID: 25966347;PMID: 26625864;PMID: 27026367;PMID: 27165837;PMID: 29360807;PMID: 31402170	Migration-netrin-pathfinding	414849	158	25
(p)adherens_junctions	(e)smad6	20.3587	PMID: 16333029;PMID: 30098998	Migration-netrin-pathfinding	414849	158	25
axon	(e)ephb4	20.2868	PMID: 10603345;PMID: 22622783;PMID: 8918835;PMID: 8954633	Migration-netrin-pathfinding	414849	158	25
slit	(e)f2rl2	20.2476	PMID: 18562307;PMID: 19142224;PMID: 19542980;PMID: 27122542;PMID: 31837290	Migration-netrin-pathfinding	414849	158	25
slit	(e)hspg2	19.9572	PMID: 1404356;PMID: 14761655;PMID: 15043815;PMID: 16176946;PMID: 16807321;PMID: 18269211;PMID: 18660676;PMID: 19574454;PMID: 21500363;PMID: 25333948	Migration-netrin-pathfinding	414849	158	25
(p)glomerular_filtration_barrier	(e)bmp7	19.7378	PMID: 22490812;PMID: 27997722	Migration-netrin-pathfinding	414849	158	25
(p)growth_cones	(e)epha2	19.3369	PMID: 12150930;PMID: 14664814;PMID: 18794797	Migration-netrin-pathfinding	414849	158	25
zonula	(e)smad3	19.0734	PMID: 15084245;PMID: 19319146;PMID: 19648289;PMID: 21749980;PMID: 22419696;PMID: 22745681;PMID: 24213675	Migration-netrin-pathfinding	414849	158	25
pathfinding	(e)hspg2	18.9586	PMID: 15603738;PMID: 16176946;PMID: 27733818	Migration-netrin-pathfinding	414849	158	25
(p)tight_junctions	(e)icam1	18.5932	PMID: 10363951;PMID: 10749101;PMID: 11678903;PMID: 11817056;PMID: 12050382;PMID: 12098511;PMID: 12846743;PMID: 14583404;PMID: 16087364;PMID: 17071667;PMID: 18075303;PMID: 19279317;PMID: 19674131;PMID: 20530741;PMID: 21429894;PMID: 2150594;PMID: 21592385;PMID: 23555870;PMID: 23933981;PMID: 24631939;PMID: 25659903;PMID: 25784952;PMID: 26607470;PMID: 28871206;PMID: 28950851;PMID: 30117097;PMID: 3026…	Migration-netrin-pathfinding	414849	158	25
zonula	(e)ctgf	18.5411	PMID: 18301909;PMID: 20068137;PMID: 20714129;PMID: 26702148;PMID: 29207016;PMID: 32415646	Migration-netrin-pathfinding	414849	158	25
axon	(e)shroom3	18.3441	PMID: 18829867;PMID: 20926658;PMID: 26077244	Migration-netrin-pathfinding	414849	158	25
slit	(e)grem1	18.2702	PMID: 15528323;PMID: 16211308;PMID: 29317497	Migration-netrin-pathfinding	414849	158	25
(p)adherens_junctions	(e)egfr	18.0191	PMID: 10581282;PMID: 12508284;PMID: 12618757;PMID: 12733059;PMID: 14996911;PMID: 15466396;PMID: 16167329;PMID: 16362417;PMID: 16678166;PMID: 16963016;PMID: 17888420;PMID: 18057010;PMID: 18202321;PMID: 18559505;PMID: 18952113;PMID: 19056766;PMID: 19487675;PMID: 19591825;PMID: 19675131;PMID: 20453886;PMID: 20651243;PMID: 20833256;PMID: 20940296;PMID: 21658447;PMID: 21905705;PMID: 22438585;PMID: 228…	Migration-netrin-pathfinding	414849	158	25
(p)adherens_junctions	(e)cntnap2	17.809	PMID: 10664064;PMID: 11939347	Migration-netrin-pathfinding	414849	158	25
(p)adherens_junctions	(e)slit2	17.6748	PMID: 23462101;PMID: 23702092	Migration-netrin-pathfinding	414849	158	25
(p)podocytes	(e)gja1	17.6637	PMID: 12414508;PMID: 12808125;PMID: 1425357;PMID: 15987752;PMID: 16820374;PMID: 21670990;PMID: 22824863;PMID: 22945766;PMID: 25401388;PMID: 31319679;PMID: 31545399;PMID: 32471989	Migration-netrin-pathfinding	414849	158	25
podocytes	(e)gja1	17.6637	PMID: 12414508;PMID: 12808125;PMID: 1425357;PMID: 15987752;PMID: 16820374;PMID: 21670990;PMID: 22824863;PMID: 22945766;PMID: 25401388;PMID: 31319679;PMID: 31545399;PMID: 32471989	Migration-netrin-pathfinding	414849	158	25
nephrin	(e)ppara	17.0051	PMID: 16288986;PMID: 16687628;PMID: 19906946;PMID: 20840470;PMID: 22892126;PMID: 25168660;PMID: 28292877;PMID: 32387304	Migration-netrin-pathfinding	414849	158	25
slit	(e)iqgap1	16.7945	PMID: 15634346;PMID: 15994232;PMID: 22662192;PMID: 24488174;PMID: 25652011;PMID: 27377965;PMID: 30857827	Migration-netrin-pathfinding	414849	158	25
podocyte	(e)ppara	16.7127	PMID: 16731829;PMID: 19533082;PMID: 19838599;PMID: 19906946;PMID: 20840470;PMID: 22448165;PMID: 22892126;PMID: 24465611;PMID: 25168660;PMID: 27263398;PMID: 27697843;PMID: 28292877;PMID: 28615249;PMID: 29330340;PMID: 31097920;PMID: 31312364;PMID: 31321239;PMID: 32387304	Migration-netrin-pathfinding	414849	158	25
podocyte	(e)tjp2	16.35	PMID: 23034938;PMID: 29845705	Migration-netrin-pathfinding	414849	158	25
(p)podocytes	(e)egfr	16.1594	PMID: 16554661;PMID: 1735953;PMID: 17660022;PMID: 19341767;PMID: 19535569;PMID: 20566668;PMID: 21342330;PMID: 21946538;PMID: 21988993;PMID: 22013934;PMID: 22467748;PMID: 23172796;PMID: 23470845;PMID: 23675111;PMID: 23795805;PMID: 24023680;PMID: 24144866;PMID: 24215016;PMID: 24371298;PMID: 25185988;PMID: 25671776;PMID: 25875837;PMID: 26167688;PMID: 26176828;PMID: 27190371;PMID: 27438972;PMID: 2762…	Migration-netrin-pathfinding	414849	158	25
podocytes	(e)egfr	16.1594	PMID: 16554661;PMID: 1735953;PMID: 17660022;PMID: 19341767;PMID: 19535569;PMID: 20566668;PMID: 21342330;PMID: 21946538;PMID: 21988993;PMID: 22013934;PMID: 22467748;PMID: 23172796;PMID: 23470845;PMID: 23675111;PMID: 23795805;PMID: 24023680;PMID: 24144866;PMID: 24215016;PMID: 24371298;PMID: 25185988;PMID: 25671776;PMID: 25875837;PMID: 26167688;PMID: 26176828;PMID: 27190371;PMID: 27438972;PMID: 2762…	Migration-netrin-pathfinding	414849	158	25
axon	(e)wnt7a	16.0938	PMID: 16818724;PMID: 23629626;PMID: 24803261;PMID: 25018103;PMID: 25125606;PMID: 28615674	Migration-netrin-pathfinding	414849	158	25
podocyte	(e)lhx1	15.5954	PMID: 21390327;PMID: 29611334	Migration-netrin-pathfinding	414849	158	25
slit	(e)serpinf1	15.4279	PMID: 19553628;PMID: 22323486;PMID: 26558192;PMID: 29207076;PMID: 29717775;PMID: 30153530	Migration-netrin-pathfinding	414849	158	25
podocyte	(e)myd88	15.4164	PMID: 19887845;PMID: 23161414;PMID: 25116192;PMID: 27125280;PMID: 29619899;PMID: 29999001;PMID: 31488111;PMID: 31502757;PMID: 31798708;PMID: 32090080	Migration-netrin-pathfinding	414849	158	25
nephrin	(e)egfr	15.1341	PMID: 19671286;PMID: 21196468;PMID: 22013934;PMID: 22615747;PMID: 24144866;PMID: 26207369;PMID: 27190371;PMID: 27438972;PMID: 28161386;PMID: 28484521;PMID: 29279420;PMID: 29340328;PMID: 29677049;PMID: 31420629;PMID: 31724439;PMID: 31798788;PMID: 31806428;PMID: 31937846;PMID: 32068001;PMID: 32099032;PMID: 32549781	Migration-netrin-pathfinding	414849	158	25
podocyte	(e)lef1	15.1299	PMID: 15673299;PMID: 21928230;PMID: 27441654;PMID: 29611334	Migration-netrin-pathfinding	414849	158	25
(p)podocytes	(e)ppara	15.0913	PMID: 16288986;PMID: 16731829;PMID: 16936198;PMID: 19533082;PMID: 19906946;PMID: 20840470;PMID: 22594945;PMID: 22892126;PMID: 24465611;PMID: 25168660;PMID: 27263398;PMID: 29330340;PMID: 29462574;PMID: 31097920;PMID: 31321239;PMID: 31402171;PMID: 32387304;PMID: 32583421	Migration-netrin-pathfinding	414849	158	25
podocytes	(e)ppara	15.0913	PMID: 16288986;PMID: 16731829;PMID: 16936198;PMID: 19533082;PMID: 19906946;PMID: 20840470;PMID: 22594945;PMID: 22892126;PMID: 24465611;PMID: 25168660;PMID: 27263398;PMID: 29330340;PMID: 29462574;PMID: 31097920;PMID: 31321239;PMID: 31402171;PMID: 32387304;PMID: 32583421	Migration-netrin-pathfinding	414849	158	25
slit	(e)unc5b	15.0909	PMID: 22323486;PMID: 31025932	Migration-netrin-pathfinding	414849	158	25
slit	(e)mafb	14.9879	PMID: 24722438;PMID: 26154924;PMID: 32622525	Migration-netrin-pathfinding	414849	158	25
(p)tight_junctions	(e)cspg4	14.9734	PMID: 18602987;PMID: 19146948;PMID: 31233493	Migration-netrin-pathfinding	414849	158	25
(p)podocytes	(e)hgf	14.7722	PMID: 11141501;PMID: 12138258;PMID: 15784643;PMID: 17244893;PMID: 20375988;PMID: 21342325;PMID: 21514418;PMID: 21775482;PMID: 22862802;PMID: 27526674;PMID: 32827692	Migration-netrin-pathfinding	414849	158	25
podocytes	(e)hgf	14.7722	PMID: 11141501;PMID: 12138258;PMID: 15784643;PMID: 17244893;PMID: 20375988;PMID: 21342325;PMID: 21514418;PMID: 21775482;PMID: 22862802;PMID: 27526674;PMID: 32827692	Migration-netrin-pathfinding	414849	158	25
(p)podocytes	(e)tjp2	14.7638	PMID: 23034938;PMID: 29845705	Migration-netrin-pathfinding	414849	158	25
podocytes	(e)tjp2	14.7638	PMID: 23034938;PMID: 29845705	Migration-netrin-pathfinding	414849	158	25
(p)growth_cones	(e)cspg4	14.717	PMID: 11746361;PMID: 16597737	Migration-netrin-pathfinding	414849	158	25
axon	(e)six3	14.5566	PMID: 15772133;PMID: 17623036;PMID: 18667622;PMID: 26822689;PMID: 29589282	Migration-netrin-pathfinding	414849	158	25
repulsion	(e)nedd9	14.3572	PMID: 18319540;PMID: 21800438;PMID: 23834433	Migration-netrin-pathfinding	414849	158	25
(p)glomerular_filtration_barrier	(e)ace	14.2578	PMID: 12436341;PMID: 25107927;PMID: 26490951;PMID: 27372447;PMID: 30734886	Migration-netrin-pathfinding	414849	158	25
(p)podocytes	(e)lhx1	14.0824	PMID: 21390327;PMID: 26458176	Migration-netrin-pathfinding	414849	158	25
podocytes	(e)lhx1	14.0824	PMID: 21390327;PMID: 26458176	Migration-netrin-pathfinding	414849	158	25
podocyte	(e)wnt7a	13.9821	PMID: 21030600;PMID: 30770219	Migration-netrin-pathfinding	414849	158	25
(p)tight_junctions	(e)serpinf1	13.7597	PMID: 16936132;PMID: 21364903;PMID: 21960553;PMID: 23637907;PMID: 23729595	Migration-netrin-pathfinding	414849	158	25
(p)adherens_junctions	(e)smad3	13.6629	PMID: 12000714;PMID: 21965288;PMID: 22778267;PMID: 24741067;PMID: 29269046;PMID: 29705334	Migration-netrin-pathfinding	414849	158	25
axon	(e)trpc5	13.5151	PMID: 15104186;PMID: 15975974;PMID: 19657032;PMID: 24756705;PMID: 26526326;PMID: 31844148	Migration-netrin-pathfinding	414849	158	25
(p)growth_cones	(e)mylk	13.5101	PMID: 12210102;PMID: 17568577;PMID: 7815061	Migration-netrin-pathfinding	414849	158	25
(p)glomerular_filtration_barrier	(e)ccl2	13.1418	PMID: 18838678;PMID: 21471190;PMID: 22864531;PMID: 26509263;PMID: 27119088;PMID: 27644413;PMID: 29948786	Migration-netrin-pathfinding	414849	158	25
(p)adherens_junctions	(e)icam1	13.0119	PMID: 16782751;PMID: 18096689;PMID: 19394331;PMID: 20678792;PMID: 21278343;PMID: 21980392;PMID: 22609186;PMID: 25114107;PMID: 25659903;PMID: 27371732;PMID: 29039444;PMID: 29331583;PMID: 30117097;PMID: 30659271;PMID: 32792588	Migration-netrin-pathfinding	414849	158	25
podocyte	(e)gja1	12.9726	PMID: 12414508;PMID: 15987752;PMID: 16820374;PMID: 21670990;PMID: 22824863;PMID: 25401388;PMID: 29246788;PMID: 31545399;PMID: 32471989	Migration-netrin-pathfinding	414849	158	25
commissure	(e)gad2	12.963	PMID: 10333273;PMID: 10894986;PMID: 11154767;PMID: 17920568	Migration-netrin-pathfinding	414849	158	25
(p)podocytes	(e)wnt7a	12.6256	PMID: 21030600;PMID: 30770219	Migration-netrin-pathfinding	414849	158	25
podocytes	(e)wnt7a	12.6256	PMID: 21030600;PMID: 30770219	Migration-netrin-pathfinding	414849	158	25
repulsion	(e)wnt5a	12.3069	PMID: 19420254;PMID: 20936661;PMID: 22234611;PMID: 23517308;PMID: 23818454;PMID: 28660073	Migration-netrin-pathfinding	414849	158	25
podocyte	(e)hgf	12.2647	PMID: 11141501;PMID: 15784643;PMID: 20375988;PMID: 21342325;PMID: 21514418;PMID: 21775482;PMID: 22460762;PMID: 27526674;PMID: 32827692	Migration-netrin-pathfinding	414849	158	25
axon	(e)ptprb	12.2644	PMID: 16028071;PMID: 29221110;PMID: 30082414	Migration-netrin-pathfinding	414849	158	25
commissural	(e)pdyn	12.2334	PMID: 3971138;PMID: 6184392;PMID: 6312371;PMID: 7906015	Migration-netrin-pathfinding	414849	158	25
diaphragm	(e)mafb	12.0512	PMID: 24722438;PMID: 26154924;PMID: 32307629;PMID: 32525258	Migration-netrin-pathfinding	414849	158	25
(p)diaphragm	(e)mafb	12.0512	PMID: 24722438;PMID: 26154924;PMID: 32307629;PMID: 32525258	Migration-netrin-pathfinding	414849	158	25
axon	(e)nedd4	11.7177	PMID: 15657595;PMID: 16531238;PMID: 20159448;PMID: 22561198;PMID: 23897647;PMID: 25157163;PMID: 26479408	Migration-netrin-pathfinding	414849	158	25
podocyte	(e)aldh1a2	11.6966	PMID: 25968128;PMID: 32715478	Migration-netrin-pathfinding	414849	158	25
axon	(e)mafb	11.3428	PMID: 17701984;PMID: 28033651;PMID: 28459979;PMID: 30089266;PMID: 31068290	Migration-netrin-pathfinding	414849	158	25
diaphragm	(e)col4a5	11.2934	PMID: 12039968;PMID: 25107927;PMID: 30691124;PMID: 30808327	Migration-netrin-pathfinding	414849	158	25
(p)diaphragm	(e)col4a5	11.2934	PMID: 12039968;PMID: 25107927;PMID: 30691124;PMID: 30808327	Migration-netrin-pathfinding	414849	158	25
nephrin	(e)icam1	10.9891	PMID: 18048423;PMID: 19151544;PMID: 20606418;PMID: 21807121;PMID: 25751085;PMID: 26245758;PMID: 29089036;PMID: 29245956	Migration-netrin-pathfinding	414849	158	25
nephrin	(e)hgf	10.9441	PMID: 17244893;PMID: 20375988;PMID: 21342325;PMID: 31728118	Migration-netrin-pathfinding	414849	158	25
podocyte	(e)foxc1	10.9	PMID: 21871448;PMID: 28223138	Migration-netrin-pathfinding	414849	158	25
(p)tight_junctions	(e)nedd4	10.8987	PMID: 22440904;PMID: 22558212;PMID: 22896795	Migration-netrin-pathfinding	414849	158	25
axon	(e)tacc3	10.6779	PMID: 25187649;PMID: 28202041;PMID: 32543081	Migration-netrin-pathfinding	414849	158	25
(p)podocytes	(e)serpine1	10.6351	PMID: 17640943;PMID: 20375985;PMID: 21832980;PMID: 23223090;PMID: 23637966;PMID: 24443353;PMID: 24648800;PMID: 25587125;PMID: 26175845;PMID: 27441654;PMID: 27998979;PMID: 31399972	Migration-netrin-pathfinding	414849	158	25
podocytes	(e)serpine1	10.6351	PMID: 17640943;PMID: 20375985;PMID: 21832980;PMID: 23223090;PMID: 23637966;PMID: 24443353;PMID: 24648800;PMID: 25587125;PMID: 26175845;PMID: 27441654;PMID: 27998979;PMID: 31399972	Migration-netrin-pathfinding	414849	158	25
(p)adherens_junctions	(e)timp3	10.5453	PMID: 23175708;PMID: 26993226	Migration-netrin-pathfinding	414849	158	25
podocyte	(e)ngfr	10.455	PMID: 16362155;PMID: 21178826;PMID: 21402589;PMID: 22138126	Migration-netrin-pathfinding	414849	158	25
podocytes	(e)slit2	10.343	PMID: 27882344;PMID: 29317497	Migration-netrin-pathfinding	414849	158	25
(p)podocytes	(e)slit2	10.343	PMID: 27882344;PMID: 29317497	Migration-netrin-pathfinding	414849	158	25
pathfinding	(e)wnt5a	10.3038	PMID: 29196093;PMID: 30016620	Migration-netrin-pathfinding	414849	158	25
axon	(e)piezo1	10.2879	PMID: 27643431;PMID: 30819546;PMID: 31596529;PMID: 32186130	Migration-netrin-pathfinding	414849	158	25
axon	(e)serpinf1	10.2422	PMID: 19145251;PMID: 22395888;PMID: 23513062;PMID: 23575949;PMID: 25853509;PMID: 26260110;PMID: 27582587;PMID: 28972155;PMID: 31049830;PMID: 32165657	Migration-netrin-pathfinding	414849	158	25
commissural	(e)nedd4	10.2336	PMID: 15657595;PMID: 30893602	Migration-netrin-pathfinding	414849	158	25
(p)tight_junctions	(e)myd88	10.076	PMID: 16251478;PMID: 21841130;PMID: 23766853;PMID: 24905408;PMID: 25356790;PMID: 26949123;PMID: 28672925;PMID: 29179209;PMID: 29962963;PMID: 32419794;PMID: 32801992	Migration-netrin-pathfinding	414849	158	25
axon	(e)adamts1	10.0586	PMID: 17379194;PMID: 19915008;PMID: 23360524;PMID: 31427403;PMID: 31577916;PMID: 8883864	Migration-netrin-pathfinding	414849	158	25
commissural	(e)wnt5a	9.81751	PMID: 24305805;PMID: 26772170;PMID: 29196093	Migration-netrin-pathfinding	414849	158	25
diaphragm	(e)iqgap1	9.8022	PMID: 15634346;PMID: 15994232;PMID: 1885777;PMID: 22662192;PMID: 24488174;PMID: 25652011;PMID: 27377965;PMID: 30857827	Migration-netrin-pathfinding	414849	158	25
(p)diaphragm	(e)iqgap1	9.8022	PMID: 15634346;PMID: 15994232;PMID: 1885777;PMID: 22662192;PMID: 24488174;PMID: 25652011;PMID: 27377965;PMID: 30857827	Migration-netrin-pathfinding	414849	158	25
(p)tight_junctions	(e)ccl2	9.79363	PMID: 10612423;PMID: 14685273;PMID: 14709405;PMID: 15033639;PMID: 16215741;PMID: 17098977;PMID: 20570966;PMID: 22081226;PMID: 22211924;PMID: 22546091;PMID: 23761083;PMID: 24371573;PMID: 25231257;PMID: 25780281;PMID: 25981617;PMID: 27340563;PMID: 27447807;PMID: 27488527;PMID: 27955696;PMID: 29912589;PMID: 29921812;PMID: 30062089;PMID: 30117097;PMID: 31498530;PMID: 31545277;PMID: 31711938;PMID: 963…	Migration-netrin-pathfinding	414849	158	25
axon	(e)rab13	9.70711	PMID: 16946709;PMID: 18319540	Migration-netrin-pathfinding	414849	158	25
(p)podocytes	(e)pmp22	9.65775	PMID: 17195181;PMID: 22187985;PMID: 31508419	Migration-netrin-pathfinding	414849	158	25
podocytes	(e)pmp22	9.65775	PMID: 17195181;PMID: 22187985;PMID: 31508419	Migration-netrin-pathfinding	414849	158	25
roundabout	(e)hgf	9.54242	PMID: 19005219;PMID: 32879763	Migration-netrin-pathfinding	414849	158	25
(p)growth_cones	(e)slc6a1	9.49541	PMID: 12898208;PMID: 22457755	Migration-netrin-pathfinding	414849	158	25
podocyte	(e)npr3	9.34288	PMID: 27357545;PMID: 32433050	Migration-netrin-pathfinding	414849	158	25
zonula	(e)hspb1	9.10064	PMID: 14744914;PMID: 18976829;PMID: 25847917;PMID: 32759774	Migration-netrin-pathfinding	414849	158	25
zonula	(e)ppara	9.08532	PMID: 17510806;PMID: 17515853;PMID: 18976829;PMID: 19141539;PMID: 19556362;PMID: 26375281;PMID: 30580553;PMID: 32666969	Migration-netrin-pathfinding	414849	158	25
(p)tight_junctions	(e)fcgrt	8.9971	PMID: 21874466;PMID: 25948883;PMID: 32712182	Migration-netrin-pathfinding	414849	158	25
(p)adherens_junctions	(e)shh	8.94268	PMID: 20847300;PMID: 21406566;PMID: 28793255;PMID: 29933500	Migration-netrin-pathfinding	414849	158	25
axon	(e)hspb1	8.58453	PMID: 11673332;PMID: 15827376;PMID: 16705678;PMID: 18561899;PMID: 19005073;PMID: 19504044;PMID: 21132399;PMID: 21983720;PMID: 25600110;PMID: 26141737;PMID: 27148685;PMID: 28629798;PMID: 28977718;PMID: 30117103;PMID: 30405344;PMID: 31176721;PMID: 31635205;PMID: 32858161;PMID: 9254036;PMID: 9671676	Migration-netrin-pathfinding	414849	158	25
diaphragm	(e)lhx1	8.48511	PMID: 16822174;PMID: 19715689;PMID: 29712845	Migration-netrin-pathfinding	414849	158	25
(p)diaphragm	(e)lhx1	8.48511	PMID: 16822174;PMID: 19715689;PMID: 29712845	Migration-netrin-pathfinding	414849	158	25
axon	(e)hgf	8.19185	PMID: 10725250;PMID: 11932952;PMID: 15878632;PMID: 17215404;PMID: 17923692;PMID: 18664491;PMID: 19005219;PMID: 19226509;PMID: 19515904;PMID: 20164843;PMID: 20407033;PMID: 20506246;PMID: 21029396;PMID: 21813676;PMID: 22103491;PMID: 22806359;PMID: 22912401;PMID: 23575949;PMID: 23641195;PMID: 25464847;PMID: 29518615;PMID: 29844434;PMID: 30572954;PMID: 31027288;PMID: 31189468;PMID: 31202832;PMID: 924…	Migration-netrin-pathfinding	414849	158	25
commissural	(e)cav2	8.12888	PMID: 21602796;PMID: 28733833	Migration-netrin-pathfinding	414849	158	25
(p)podocytes	(e)lef1	8.1202	PMID: 15673299;PMID: 21928230;PMID: 27441654	Migration-netrin-pathfinding	414849	158	25
podocytes	(e)lef1	8.1202	PMID: 15673299;PMID: 21928230;PMID: 27441654	Migration-netrin-pathfinding	414849	158	25
slit	(e)ctgf	8.08103	PMID: 14507765;PMID: 15452055;PMID: 22490812;PMID: 22553706;PMID: 25107927;PMID: 26086199;PMID: 27747335;PMID: 30258943	Migration-netrin-pathfinding	414849	158	25
nephrin	(e)plaur	7.98788	PMID: 26380915;PMID: 31188898	Migration-netrin-pathfinding	414849	158	25
axon	(e)bmp7	7.9688	PMID: 10651865;PMID: 10677032;PMID: 12093081;PMID: 21325984;PMID: 21485009;PMID: 21765909;PMID: 22006861;PMID: 22085733;PMID: 22559862	Migration-netrin-pathfinding	414849	158	25
podocyte	(e)notch2	7.87852	PMID: 20531454;PMID: 24722438	Migration-netrin-pathfinding	414849	158	25
slit	(e)tjp2	7.8294	PMID: 23034938;PMID: 29845705	Migration-netrin-pathfinding	414849	158	25
zonula	(e)pmp22	7.64837	PMID: 11717414;PMID: 15174074	Migration-netrin-pathfinding	414849	158	25
slit	(e)fcgrt	7.55114	PMID: 21849973;PMID: 26636664;PMID: 31781392	Migration-netrin-pathfinding	414849	158	25
(p)tight_junctions	(e)smad6	7.52767	PMID: 16333029;PMID: 30098998	Migration-netrin-pathfinding	414849	158	25
nephrin	(e)cdkn1a	7.49179	PMID: 16837924;PMID: 28820432;PMID: 31801948	Migration-netrin-pathfinding	414849	158	25
slit	(e)lhx1	7.46804	PMID: 16763670;PMID: 16822174	Migration-netrin-pathfinding	414849	158	25
axon	(e)lhx6	7.16477	PMID: 28608288;PMID: 32273286	Migration-netrin-pathfinding	414849	158	25
zonula	(e)serpinf1	7.06325	PMID: 25562624;PMID: 28747334	Migration-netrin-pathfinding	414849	158	25
commissure	(e)cav2	7.00177	PMID: 22473424;PMID: 24095980	Migration-netrin-pathfinding	414849	158	25
(p)tight_junctions	(e)tnfrsf12a	6.94051	PMID: 24273541;PMID: 24400009	Migration-netrin-pathfinding	414849	158	25
podocyte	(e)icam1	6.92192	PMID: 15292046;PMID: 16205945;PMID: 18048423;PMID: 23434274;PMID: 28004272;PMID: 28879567;PMID: 29089036;PMID: 31796125;PMID: 32674502;PMID: 32774699;PMID: 32856376;PMID: 7955534;PMID: 9211352	Migration-netrin-pathfinding	414849	158	25
nephrin	(e)gja1	6.88017	PMID: 15987752;PMID: 29246788;PMID: 32471989	Migration-netrin-pathfinding	414849	158	25
diaphragm	(e)f2rl2	6.66784	PMID: 18562307;PMID: 19542980;PMID: 27122542;PMID: 31837290	Migration-netrin-pathfinding	414849	158	25
(p)diaphragm	(e)f2rl2	6.66784	PMID: 18562307;PMID: 19542980;PMID: 27122542;PMID: 31837290	Migration-netrin-pathfinding	414849	158	25
axon	(e)foxd1	6.63795	PMID: 15509772;PMID: 19004857	Migration-netrin-pathfinding	414849	158	25
chemorepellent	(e)icam1	6.57914	PMID: 26216937;PMID: 28393180	Migration-netrin-pathfinding	414849	158	25
(p)podocytes	(e)myd88	6.49947	PMID: 19887845;PMID: 23161414;PMID: 27125280;PMID: 29619899;PMID: 29999001;PMID: 31496773	Migration-netrin-pathfinding	414849	158	25
podocytes	(e)myd88	6.49947	PMID: 19887845;PMID: 23161414;PMID: 27125280;PMID: 29619899;PMID: 29999001;PMID: 31496773	Migration-netrin-pathfinding	414849	158	25
(p)diaphragm	(e)slit2	6.232	PMID: 14550534;PMID: 17306799;PMID: 27466379	Migration-netrin-pathfinding	414849	158	25
diaphragm	(e)slit2	6.232	PMID: 14550534;PMID: 17306799;PMID: 27466379	Migration-netrin-pathfinding	414849	158	25
commissure	(e)olig2	6.17841	PMID: 28546087;PMID: 29921916	Migration-netrin-pathfinding	414849	158	25
zonula	(e)shh	5.85617	PMID: 20847300;PMID: 23894369;PMID: 30548093	Migration-netrin-pathfinding	414849	158	25
zonula	(e)edn1	5.789	PMID: 16741062;PMID: 26522724;PMID: 31957020;PMID: 32840299	Migration-netrin-pathfinding	414849	158	25
(p)tight_junctions	(e)hspg2	5.7265	PMID: 13129683;PMID: 22936915;PMID: 29463314;PMID: 9176840	Migration-netrin-pathfinding	414849	158	25
(p)podocytes	(e)ngfr	5.61121	PMID: 16362155;PMID: 21402589;PMID: 22138126	Migration-netrin-pathfinding	414849	158	25
podocytes	(e)ngfr	5.61121	PMID: 16362155;PMID: 21402589;PMID: 22138126	Migration-netrin-pathfinding	414849	158	25
slit	(e)aldh1a2	5.60103	PMID: 12660332;PMID: 21775981	Migration-netrin-pathfinding	414849	158	25
(p)glomerular_filtration_barrier	(e)ppara	5.55218	PMID: 19838599;PMID: 20840470;PMID: 32014572	Migration-netrin-pathfinding	414849	158	25
zonula	(e)egfr	5.1372	PMID: 16077912;PMID: 18952113;PMID: 19959711;PMID: 20566668;PMID: 21531776;PMID: 21624363;PMID: 21878499;PMID: 22584669;PMID: 24140471;PMID: 24631489;PMID: 24853984;PMID: 29508172;PMID: 29996940;PMID: 30515795;PMID: 31645123	Migration-netrin-pathfinding	414849	158	25
(p)tight_junctions	(e)lef1	5.13081	PMID: 12507936;PMID: 14751232;PMID: 16467384	Migration-netrin-pathfinding	414849	158	25
(p)tight_junctions	(e)smad3	5.0519	PMID: 21212630;PMID: 24213675;PMID: 27034139;PMID: 28195240;PMID: 31889146;PMID: 32782677	Migration-netrin-pathfinding	414849	158	25
(p)tight_junctions	(e)adamts1	4.986	PMID: 18787072;PMID: 31889146	Migration-netrin-pathfinding	414849	158	25
(p)podocytes	(e)icam1	4.94433	PMID: 10412736;PMID: 15258770;PMID: 15918915;PMID: 1684255;PMID: 18220690;PMID: 19233685;PMID: 25729563;PMID: 28879567;PMID: 31796125;PMID: 7478117;PMID: 7955534	Migration-netrin-pathfinding	414849	158	25
podocytes	(e)icam1	4.94433	PMID: 10412736;PMID: 15258770;PMID: 15918915;PMID: 1684255;PMID: 18220690;PMID: 19233685;PMID: 25729563;PMID: 28879567;PMID: 31796125;PMID: 7478117;PMID: 7955534	Migration-netrin-pathfinding	414849	158	25
axon	(e)mylk	4.90596	PMID: 12221012;PMID: 15296841;PMID: 19224562;PMID: 20569485;PMID: 22219271;PMID: 8910795	Migration-netrin-pathfinding	414849	158	25
(p)glomerular_filtration_barrier	(e)myd88	4.86743	PMID: 22555253;PMID: 22777483	Migration-netrin-pathfinding	414849	158	25
(p)tight_junctions	(e)iqgap1	4.84175	PMID: 25588839;PMID: 27880081;PMID: 2845804	Migration-netrin-pathfinding	414849	158	25
pathfinding	(e)gad1	4.70084	PMID: 10379921;PMID: 15221949	Migration-netrin-pathfinding	414849	158	25
pathfinding	(e)egfr	4.67496	PMID: 10725244;PMID: 10932185;PMID: 12967983;PMID: 15179511;PMID: 15467095;PMID: 16498681;PMID: 18508863;PMID: 19046966;PMID: 28089851	Migration-netrin-pathfinding	414849	158	25
(p)growth_cones	(e)hgf	4.58529	PMID: 11891774;PMID: 12106690;PMID: 18664491;PMID: 18702698	Migration-netrin-pathfinding	414849	158	25
podocyte	(e)pmp22	4.49868	PMID: 17195181;PMID: 22187985	Migration-netrin-pathfinding	414849	158	25
axon	(e)egfr	4.47138	PMID: 10386786;PMID: 10588865;PMID: 10725244;PMID: 10902722;PMID: 10932185;PMID: 11102484;PMID: 11283306;PMID: 12967983;PMID: 15328014;PMID: 15379898;PMID: 16122940;PMID: 16203963;PMID: 16210539;PMID: 16498681;PMID: 16613894;PMID: 16849393;PMID: 16912470;PMID: 16962312;PMID: 17242067;PMID: 17551925;PMID: 17567803;PMID: 17662527;PMID: 17907381;PMID: 17995934;PMID: 18000865;PMID: 18050474;PMID: 186…	Migration-netrin-pathfinding	414849	158	25
diaphragm	(e)myh9	4.41877	PMID: 12500226;PMID: 21380797	Migration-netrin-pathfinding	414849	158	25
(p)diaphragm	(e)myh9	4.41877	PMID: 12500226;PMID: 21380797	Migration-netrin-pathfinding	414849	158	25
axon	(e)col4a5	4.35348	PMID: 21729787;PMID: 26451951;PMID: 29376473	Migration-netrin-pathfinding	414849	158	25
slit	(e)ccl2	4.24319	PMID: 16762204;PMID: 18838678;PMID: 19077682;PMID: 19347052;PMID: 22217994;PMID: 22892126;PMID: 25255225;PMID: 25531096;PMID: 25938032;PMID: 26086199;PMID: 27747335;PMID: 28004272;PMID: 29948786;PMID: 30187873;PMID: 31024803;PMID: 31659097;PMID: 9426952	Migration-netrin-pathfinding	414849	158	25
(p)growth_cones	(e)hspb1	4.24178	PMID: 15819993;PMID: 19610105;PMID: 21638305	Migration-netrin-pathfinding	414849	158	25
netrin-1	(e)icam1	4.23747	PMID: 29162556;PMID: 30290313;PMID: 32151395	Migration-netrin-pathfinding	414849	158	25
axon	(e)aldh1a2	4.12743	PMID: 11591129;PMID: 15305286;PMID: 18602384	Migration-netrin-pathfinding	414849	158	25
repulsion	(e)shh	4.11674	PMID: 19561611;PMID: 19946319;PMID: 22064698;PMID: 23177959;PMID: 23931997	Migration-netrin-pathfinding	414849	158	25
slit	(e)nedd4	3.84747	PMID: 15657595;PMID: 30893602	Migration-netrin-pathfinding	414849	158	25
slit	(e)notch2	3.77272	PMID: 24722438;PMID: 28260032	Migration-netrin-pathfinding	414849	158	25
zonula	(e)serpine1	3.72366	PMID: 21986943;PMID: 24443353;PMID: 24955896;PMID: 30755137	Migration-netrin-pathfinding	414849	158	25
axon	(e)itga3	3.68474	PMID: 17616930;PMID: 29946272	Migration-netrin-pathfinding	414849	158	25
(p)tight_junctions	(e)ppara	3.6244	PMID: 17515853;PMID: 19141539;PMID: 20227502;PMID: 24793618;PMID: 27306902;PMID: 30193877;PMID: 30233415;PMID: 32511241;PMID: 32559625	Migration-netrin-pathfinding	414849	158	25
commissure	(e)wnt5a	3.55687	PMID: 16723543;PMID: 17280871	Migration-netrin-pathfinding	414849	158	25
axon	(e)gja1	3.24671	PMID: 14694446;PMID: 16453144;PMID: 17551925;PMID: 19002247;PMID: 1964467;PMID: 19998494;PMID: 20654650;PMID: 22542598;PMID: 28803831;PMID: 29346494;PMID: 29747701;PMID: 32690710;PMID: 9602498	Migration-netrin-pathfinding	414849	158	25
podocyte	(e)wnt5a	3.24212	PMID: 20534871;PMID: 32774716	Migration-netrin-pathfinding	414849	158	25
diaphragm	(e)ctgf	3.16221	PMID: 18600480;PMID: 22490812;PMID: 25107927;PMID: 26086199;PMID: 26219981;PMID: 27747335;PMID: 31434958	Migration-netrin-pathfinding	414849	158	25
(p)diaphragm	(e)ctgf	3.16221	PMID: 18600480;PMID: 22490812;PMID: 25107927;PMID: 26086199;PMID: 26219981;PMID: 27747335;PMID: 31434958	Migration-netrin-pathfinding	414849	158	25
(p)glomerular_filtration_barrier	(e)egfr	3.13918	PMID: 24854121;PMID: 25227764;PMID: 25589610;PMID: 25949282;PMID: 31336531	Migration-netrin-pathfinding	414849	158	25
axon	(e)iqgap1	3.07533	PMID: 16380380;PMID: 17244649;PMID: 19761544;PMID: 20164359;PMID: 20197094	Migration-netrin-pathfinding	414849	158	25
(p)tight_junctions	(e)egfr	3.06075	PMID: 11533657;PMID: 12733059;PMID: 14593119;PMID: 14734784;PMID: 16077945;PMID: 16206497;PMID: 16688762;PMID: 16707450;PMID: 17426346;PMID: 19591825;PMID: 19805376;PMID: 21624363;PMID: 23468308;PMID: 23505542;PMID: 24853984;PMID: 24854121;PMID: 25215643;PMID: 25721793;PMID: 29093447;PMID: 29212256;PMID: 29912589;PMID: 30359716;PMID: 32419327	Migration-netrin-pathfinding	414849	158	25
(p)adherens_junctions	(e)ccl2	3.05192	PMID: 12584256;PMID: 22641100;PMID: 23761083;PMID: 24958727;PMID: 30117097;PMID: 32792588	Migration-netrin-pathfinding	414849	158	25
axon	(e)bmp1	3.04987	PMID: 26969975;PMID: 29063958	Migration-netrin-pathfinding	414849	158	25
axon	(e)edn1	3.03905	PMID: 12495225;PMID: 14643759;PMID: 14691166;PMID: 15161847;PMID: 16431961;PMID: 17884295;PMID: 23676773;PMID: 24875861;PMID: 30735130;PMID: 7912247;PMID: 8425473;PMID: 8644525;PMID: 9875726	Migration-netrin-pathfinding	414849	158	25
diaphragm	(e)hspb1	3.00915	PMID: 16541790;PMID: 22899526;PMID: 23788701;PMID: 23928112;PMID: 29843457;PMID: 8195168;PMID: 9368070	Migration-netrin-pathfinding	414849	158	25
(p)diaphragm	(e)hspb1	3.00915	PMID: 16541790;PMID: 22899526;PMID: 23788701;PMID: 23928112;PMID: 29843457;PMID: 8195168;PMID: 9368070	Migration-netrin-pathfinding	414849	158	25
commissural	(e)nr3c2	2.99221	PMID: 10642845;PMID: 9645690	Migration-netrin-pathfinding	414849	158	25
(p)podocytes	(e)wnt5a	2.92759	PMID: 20534871;PMID: 32774716	Migration-netrin-pathfinding	414849	158	25
podocytes	(e)wnt5a	2.92759	PMID: 20534871;PMID: 32774716	Migration-netrin-pathfinding	414849	158	25
slit	(e)epha2	2.9213	PMID: 21148069;PMID: 25504371	Migration-netrin-pathfinding	414849	158	25
slit	(e)sgk1	2.85263	PMID: 18987114;PMID: 30873046	Migration-netrin-pathfinding	414849	158	25
pathfinding	(e)hgf	2.73252	PMID: 22189792;PMID: 22912401	Migration-netrin-pathfinding	414849	158	25
axon	(e)inppl1	2.64739	PMID: 17135240;PMID: 29642001	Migration-netrin-pathfinding	414849	158	25
diaphragm	(e)smad3	2.56741	PMID: 18672370;PMID: 24703880;PMID: 25255225;PMID: 29109401;PMID: 29458012;PMID: 29768017;PMID: 32413000	Migration-netrin-pathfinding	414849	158	25
(p)diaphragm	(e)smad3	2.56741	PMID: 18672370;PMID: 24703880;PMID: 25255225;PMID: 29109401;PMID: 29458012;PMID: 29768017;PMID: 32413000	Migration-netrin-pathfinding	414849	158	25
netrin-1	(e)egfr	2.55474	PMID: 27031829;PMID: 27406760;PMID: 29662125;PMID: 32138379	Migration-netrin-pathfinding	414849	158	25
diaphragm	(e)tagln	2.27809	PMID: 19459883;PMID: 29483576	Migration-netrin-pathfinding	414849	158	25
(p)diaphragm	(e)tagln	2.27809	PMID: 19459883;PMID: 29483576	Migration-netrin-pathfinding	414849	158	25
axon	(e)ccl2	2.1974	PMID: 11425892;PMID: 16497437;PMID: 17275921;PMID: 17594598;PMID: 18076762;PMID: 18185105;PMID: 19700661;PMID: 20093502;PMID: 21167052;PMID: 21264946;PMID: 22669976;PMID: 24920622;PMID: 24965833;PMID: 26631474;PMID: 27098833;PMID: 27857723;PMID: 29463176;PMID: 30290313;PMID: 31202832;PMID: 31284389;PMID: 31556572;PMID: 32371379;PMID: 32450192;PMID: 32889008;PMID: 9106250	Migration-netrin-pathfinding	414849	158	25
(p)adherens_junctions	(e)ctgf	2.17002	PMID: 23942117;PMID: 25290150	Migration-netrin-pathfinding	414849	158	25
(p)adherens_junctions	(e)hspb1	2.06498	PMID: 10734099;PMID: 22305384	Migration-netrin-pathfinding	414849	158	25
axon	(e)ctgf	2.05093	PMID: 16078232;PMID: 19270689;PMID: 24551460;PMID: 28629798;PMID: 30689195;PMID: 31130851;PMID: 32558157	Migration-netrin-pathfinding	414849	158	25
slit	(e)mylk	2.04102	PMID: 12221012;PMID: 20569485	Migration-netrin-pathfinding	414849	158	25
frizzled	(e)frzb	4430.82	PMID: 10082384;PMID: 10347172;PMID: 10601008;PMID: 10625533;PMID: 10634799;PMID: 10656762;PMID: 10831093;PMID: 11159911;PMID: 11335128;PMID: 11793365;PMID: 12415580;PMID: 12549854;PMID: 12760378;PMID: 12813463;PMID: 12974383;PMID: 14991722;PMID: 15116386;PMID: 15210948;PMID: 15312239;PMID: 15325611;PMID: 15331661;PMID: 15342948;PMID: 15461703;PMID: 15556868;PMID: 15654087;PMID: 15858124;PMID: 160…	Wnt-related/Wnt-PCP	237374	91	4
frizzled	(e)sfrp2	4382.03	PMID: 10049573;PMID: 10072424;PMID: 10656762;PMID: 10798643;PMID: 10893236;PMID: 11025221;PMID: 11222670;PMID: 11401471;PMID: 11562759;PMID: 11808776;PMID: 12760378;PMID: 14561758;PMID: 14991722;PMID: 15235574;PMID: 15820155;PMID: 16077939;PMID: 16077992;PMID: 16378759;PMID: 16407829;PMID: 16413488;PMID: 16425220;PMID: 16707447;PMID: 16708382;PMID: 16791480;PMID: 16831932;PMID: 17251350;PMID: 174…	Wnt-related/Wnt-PCP	237374	91	4
frizzled	(e)ror2	3806.66	PMID: 10082384;PMID: 12839624;PMID: 15702250;PMID: 16211313;PMID: 16602827;PMID: 17203201;PMID: 17273778;PMID: 17273804;PMID: 17634527;PMID: 17671748;PMID: 18606138;PMID: 18615587;PMID: 18781892;PMID: 19424602;PMID: 19536106;PMID: 19578797;PMID: 19720827;PMID: 20457807;PMID: 20530549;PMID: 20800062;PMID: 21078818;PMID: 21128306;PMID: 21663658;PMID: 22833265;PMID: 23019370;PMID: 23250740;PMID: 234…	Wnt-related/Wnt-PCP	237374	91	4
pcp	(e)celsr1	3804.09	PMID: 15647854;PMID: 15800847;PMID: 15882862;PMID: 16273260;PMID: 16487141;PMID: 16865240;PMID: 17671748;PMID: 17937400;PMID: 18849982;PMID: 19968984;PMID: 20223754;PMID: 20643356;PMID: 20843830;PMID: 21743464;PMID: 22095531;PMID: 22371354;PMID: 22632972;PMID: 23024041;PMID: 23195221;PMID: 23338609;PMID: 23792146;PMID: 23867224;PMID: 24632739;PMID: 25024228;PMID: 25128525;PMID: 25173873;PMID: 254…	Wnt-related/Wnt-PCP	237374	91	4
pcp	(e)vangl1	3578.02	PMID: 15456783;PMID: 15647854;PMID: 15809738;PMID: 16273260;PMID: 16487141;PMID: 16865240;PMID: 17671748;PMID: 18494256;PMID: 20126399;PMID: 20329788;PMID: 20562861;PMID: 20843830;PMID: 21291170;PMID: 21674647;PMID: 21840926;PMID: 22095531;PMID: 22179838;PMID: 23024041;PMID: 23029439;PMID: 23140632;PMID: 23326252;PMID: 24452931;PMID: 24981109;PMID: 25002511;PMID: 25038043;PMID: 25204426;PMID: 252…	Wnt-related/Wnt-PCP	237374	91	4
frizzled	(e)wnt5a	3539.88	PMID: 10688908;PMID: 11092808;PMID: 11159911;PMID: 11790303;PMID: 11956659;PMID: 12121999;PMID: 12147710;PMID: 12412008;PMID: 12612606;PMID: 12699625;PMID: 12839624;PMID: 12958364;PMID: 14514922;PMID: 15325611;PMID: 15492823;PMID: 15702249;PMID: 15831454;PMID: 15868903;PMID: 16029874;PMID: 16086323;PMID: 16211313;PMID: 16246260;PMID: 16361544;PMID: 16465433;PMID: 16601243;PMID: 16602827;PMID: 167…	Wnt-related/Wnt-PCP	237374	91	4
frizzled	(e)sfrp5	2754.37	PMID: 10072424;PMID: 15235574;PMID: 16077939;PMID: 16077992;PMID: 16707447;PMID: 16708382;PMID: 17133501;PMID: 19185060;PMID: 19545542;PMID: 19730886;PMID: 20223821;PMID: 20811686;PMID: 23638093;PMID: 24764263;PMID: 24840810;PMID: 25488180;PMID: 27565866;PMID: 29427376;PMID: 29551893;PMID: 30375290;PMID: 31534019;PMID: 9391078	Wnt-related/Wnt-PCP	237374	91	4
frizzled	(e)vangl1	2484.91	PMID: 11956595;PMID: 12239632;PMID: 15647854;PMID: 15809738;PMID: 15870912;PMID: 16487141;PMID: 17671748;PMID: 18494256;PMID: 26293301;PMID: 28599846;PMID: 29107170;PMID: 30518789	Wnt-related/Wnt-PCP	237374	91	4
frizzled	(e)wnt8b	2484.91	PMID: 11956659;PMID: 12239632;PMID: 12429992;PMID: 14991722;PMID: 15702249;PMID: 16465433;PMID: 18822127;PMID: 19297557;PMID: 19849855;PMID: 21340743;PMID: 24418259;PMID: 25993989	Wnt-related/Wnt-PCP	237374	91	4
pcp	(e)bmp1	2309.86	PMID: 11283002;PMID: 11358968;PMID: 11751577;PMID: 11861760;PMID: 12414186;PMID: 12421719;PMID: 12637537;PMID: 12668627;PMID: 12808086;PMID: 12842913;PMID: 12906787;PMID: 15533824;PMID: 15548584;PMID: 15700379;PMID: 15817489;PMID: 15834133;PMID: 16507574;PMID: 16571627;PMID: 16716085;PMID: 17008934;PMID: 17470131;PMID: 17516847;PMID: 18066062;PMID: 18164932;PMID: 18337466;PMID: 19036800;PMID: 190…	Wnt-related/Wnt-PCP	237374	91	4
frizzled	(e)celsr1	2286.18	PMID: 12842012;PMID: 15647854;PMID: 16487141;PMID: 17671748;PMID: 19099257;PMID: 19968984;PMID: 23095888;PMID: 26921719;PMID: 30952667;PMID: 32376691	Wnt-related/Wnt-PCP	237374	91	4
co-receptor	(e)tgfbr3	2220.93	PMID: 10746731;PMID: 10930313;PMID: 11278442;PMID: 11668175;PMID: 11911962;PMID: 12399463;PMID: 12493742;PMID: 12782414;PMID: 14996829;PMID: 16135664;PMID: 16300789;PMID: 16461550;PMID: 16522726;PMID: 16621788;PMID: 16885530;PMID: 17636170;PMID: 18174241;PMID: 19524135;PMID: 19755845;PMID: 19955393;PMID: 20153821;PMID: 20178540;PMID: 20739376;PMID: 21167215;PMID: 21186301;PMID: 21353886;PMID: 215…	Wnt-related/Wnt-PCP	237374	91	4
frizzled	(e)wnt7a	1860.02	PMID: 12147710;PMID: 12239632;PMID: 12857724;PMID: 15702249;PMID: 17431004;PMID: 17532316;PMID: 17939044;PMID: 18567805;PMID: 18671253;PMID: 18986540;PMID: 19842206;PMID: 20227380;PMID: 20530549;PMID: 23292934;PMID: 25531194;PMID: 25603832;PMID: 26191253;PMID: 26342861;PMID: 28803732;PMID: 30238381;PMID: 31225798;PMID: 31271226;PMID: 31595151	Wnt-related/Wnt-PCP	237374	91	4
frizzled	(e)wnt10b	1500.48	PMID: 11092808;PMID: 11956659;PMID: 12055200;PMID: 12239632;PMID: 12429992;PMID: 14514922;PMID: 15492823;PMID: 15702249;PMID: 15703844;PMID: 15849172;PMID: 16465433;PMID: 17614820;PMID: 18465804;PMID: 19185060;PMID: 20131009;PMID: 21340743;PMID: 23861788;PMID: 25993989;PMID: 29979633;PMID: 30642055	Wnt-related/Wnt-PCP	237374	91	4
co-receptor	(e)gfra2	1403.5	PMID: 10864957;PMID: 11360200;PMID: 19283075;PMID: 20616503;PMID: 22216140;PMID: 23872421;PMID: 24834895;PMID: 25838128;PMID: 29414779;PMID: 29654265;PMID: 31535977;PMID: 9452475	Wnt-related/Wnt-PCP	237374	91	4
frizzled	(e)kremen1	1386.39	PMID: 12050670;PMID: 12527209;PMID: 15850991;PMID: 16168228;PMID: 18314504;PMID: 19057969	Wnt-related/Wnt-PCP	237374	91	4
planar	(e)celsr1	1381.25	PMID: 10716726;PMID: 11677057;PMID: 11850187;PMID: 11891983;PMID: 12842012;PMID: 15614764;PMID: 15647854;PMID: 15800847;PMID: 15882862;PMID: 16273260;PMID: 16487141;PMID: 16865240;PMID: 17671748;PMID: 17937400;PMID: 18849982;PMID: 19099257;PMID: 19357712;PMID: 19968984;PMID: 20223754;PMID: 20353824;PMID: 20631168;PMID: 20643356;PMID: 20843830;PMID: 21743464;PMID: 22095531;PMID: 22371354;PMID: 223…	Wnt-related/Wnt-PCP	237374	91	4
co-receptor	(e)ror2	1247.67	PMID: 16273260;PMID: 17273778;PMID: 17273804;PMID: 18615587;PMID: 18762249;PMID: 19561643;PMID: 20593419;PMID: 20800062;PMID: 20962035;PMID: 22218903;PMID: 22547300;PMID: 22781592;PMID: 23671822;PMID: 24158497;PMID: 24928507;PMID: 25313906;PMID: 26680417;PMID: 26730270;PMID: 27550808;PMID: 28523267;PMID: 28536612;PMID: 29465811;PMID: 30242697;PMID: 30826310;PMID: 31312879;PMID: 32283254	Wnt-related/Wnt-PCP	237374	91	4
co-receptor	(e)kremen1	1241.99	PMID: 12527209;PMID: 15617677;PMID: 15850991;PMID: 16753024;PMID: 17162372;PMID: 20543981;PMID: 25038040;PMID: 27524201	Wnt-related/Wnt-PCP	237374	91	4
planar	(e)vangl1	1222.51	PMID: 15456783;PMID: 15647854;PMID: 15809738;PMID: 15952208;PMID: 16273260;PMID: 16487141;PMID: 16865240;PMID: 17671748;PMID: 18494256;PMID: 19319979;PMID: 20043994;PMID: 20126399;PMID: 20329788;PMID: 20562861;PMID: 20843830;PMID: 21142127;PMID: 21291170;PMID: 21674647;PMID: 21840926;PMID: 22095531;PMID: 22179838;PMID: 22363783;PMID: 23024041;PMID: 23029439;PMID: 23140632;PMID: 23301910;PMID: 233…	Wnt-related/Wnt-PCP	237374	91	4
co-receptor	(e)cfc1	1091.45	PMID: 12073012;PMID: 17913787;PMID: 21862554;PMID: 28620148	Wnt-related/Wnt-PCP	237374	91	4
frizzled	(e)bmp1	999.782	PMID: 11861760;PMID: 19091770;PMID: 20738329;PMID: 21663658;PMID: 21763613;PMID: 22391037;PMID: 22825851;PMID: 26969975;PMID: 30411347;PMID: 31904373;PMID: 31934858	Wnt-related/Wnt-PCP	237374	91	4
pcp	(e)daam2	603.781	PMID: 12632087;PMID: 15464228;PMID: 16273260;PMID: 16865240;PMID: 24852369;PMID: 30414501;PMID: 32353019	Wnt-related/Wnt-PCP	237374	91	4
pcp	(e)ror2	570.539	PMID: 16211313;PMID: 16273260;PMID: 16865240;PMID: 17671748;PMID: 18606138;PMID: 18781892;PMID: 20359892;PMID: 20962035;PMID: 21128306;PMID: 21316585;PMID: 21663658;PMID: 22218903;PMID: 22674351;PMID: 23213367;PMID: 23719492;PMID: 23913870;PMID: 24689077;PMID: 24927917;PMID: 25183869;PMID: 25190059;PMID: 25619716;PMID: 26499793;PMID: 26680417;PMID: 26685160;PMID: 27380628;PMID: 28427201;PMID: 285…	Wnt-related/Wnt-PCP	237374	91	4
frizzled	(e)lef1	532.182	PMID: 10976043;PMID: 11036939;PMID: 12175366;PMID: 12428226;PMID: 12490564;PMID: 12717450;PMID: 15116386;PMID: 15353129;PMID: 15474285;PMID: 15778091;PMID: 15778991;PMID: 16267835;PMID: 17431004;PMID: 21398644;PMID: 23722564;PMID: 24802850;PMID: 25500543;PMID: 27545991;PMID: 27586466;PMID: 28359679;PMID: 31222549;PMID: 32534708;PMID: 9707618;PMID: 9891886	Wnt-related/Wnt-PCP	237374	91	4
co-receptor	(e)tnfrsf19	509.704	PMID: 20223822;PMID: 24448210;PMID: 28442990	Wnt-related/Wnt-PCP	237374	91	4
frizzled	(e)dact1	488.03	PMID: 11970895;PMID: 14636582;PMID: 15870912;PMID: 18187455;PMID: 22172211	Wnt-related/Wnt-PCP	237374	91	4
frizzled	(e)tcf4	480.488	PMID: 11832085;PMID: 11839557;PMID: 12428226;PMID: 14517837;PMID: 14747478;PMID: 15342948;PMID: 15778091;PMID: 16532032;PMID: 18465804;PMID: 19849855;PMID: 20590472;PMID: 22617424;PMID: 23722564;PMID: 24066119;PMID: 25384422;PMID: 25500543;PMID: 25993989;PMID: 26350900;PMID: 26710459;PMID: 27043282;PMID: 28208209;PMID: 30186446;PMID: 30380024;PMID: 31557964	Wnt-related/Wnt-PCP	237374	91	4
planar	(e)bmp1	387.985	PMID: 11751577;PMID: 11861760;PMID: 12414186;PMID: 12421719;PMID: 12906787;PMID: 15533824;PMID: 15700379;PMID: 16571627;PMID: 17008934;PMID: 17470131;PMID: 18066062;PMID: 19036800;PMID: 19091770;PMID: 19141667;PMID: 19292674;PMID: 19505288;PMID: 20738329;PMID: 21763613;PMID: 22218890;PMID: 22318628;PMID: 22357946;PMID: 22391037;PMID: 22632972;PMID: 23157700;PMID: 23223018;PMID: 23792146;PMID: 238…	Wnt-related/Wnt-PCP	237374	91	4
co-receptor	(e)wnt5a	383.985	PMID: 15040835;PMID: 16150699;PMID: 16273260;PMID: 17273778;PMID: 17546602;PMID: 18615587;PMID: 18762249;PMID: 19561643;PMID: 19815336;PMID: 20593419;PMID: 20709709;PMID: 20962035;PMID: 21531785;PMID: 22218903;PMID: 22507129;PMID: 22547300;PMID: 22781592;PMID: 24158497;PMID: 24928507;PMID: 25313906;PMID: 26730270;PMID: 27323693;PMID: 28536612;PMID: 28846685;PMID: 29465811;PMID: 30242697;PMID: 308…	Wnt-related/Wnt-PCP	237374	91	4
frizzled	(e)tll1	353.49	PMID: 16518392;PMID: 22863744	Wnt-related/Wnt-PCP	237374	91	4
pcp	(e)wnt5a	331.123	PMID: 11751577;PMID: 12699625;PMID: 15754042;PMID: 16211313;PMID: 16273260;PMID: 16865240;PMID: 17433286;PMID: 17671748;PMID: 18953410;PMID: 19210786;PMID: 19300477;PMID: 20101694;PMID: 20359892;PMID: 20534871;PMID: 20962035;PMID: 21255565;PMID: 21316583;PMID: 21316585;PMID: 21397842;PMID: 21663658;PMID: 22218903;PMID: 22290867;PMID: 22520685;PMID: 22674351;PMID: 22841628;PMID: 23144463;PMID: 234…	Wnt-related/Wnt-PCP	237374	91	4
frizzled	(e)rspo1	319.047	PMID: 21727895;PMID: 23891289;PMID: 24349440;PMID: 29151594	Wnt-related/Wnt-PCP	237374	91	4
co-receptor	(e)cldn1	306.1	PMID: 14514671;PMID: 17325668;PMID: 18211898;PMID: 19674288;PMID: 21994703;PMID: 25611191;PMID: 25934191;PMID: 31561440	Wnt-related/Wnt-PCP	237374	91	4
frizzled	(e)rspo2	282.272	PMID: 17904116;PMID: 26123262;PMID: 28731148	Wnt-related/Wnt-PCP	237374	91	4
frizzled	(e)diaph2	259.226	PMID: 23868974;PMID: 25730111	Wnt-related/Wnt-PCP	237374	91	4
co-receptor	(e)rtn4rl2	225.111	PMID: 22133682;PMID: 28442990	Wnt-related/Wnt-PCP	237374	91	4
pcp	(e)dact1	208.476	PMID: 12632086;PMID: 19701191;PMID: 20145239;PMID: 21718540;PMID: 22610794;PMID: 23024041;PMID: 23696638;PMID: 24505507;PMID: 24879894	Wnt-related/Wnt-PCP	237374	91	4
co-receptor	(e)plxnd1	200.099	PMID: 24254849;PMID: 26243191	Wnt-related/Wnt-PCP	237374	91	4
co-receptor	(e)hspg2	193.242	PMID: 10702276;PMID: 16021525;PMID: 16283481;PMID: 16734417;PMID: 18722636;PMID: 18985724;PMID: 19144372;PMID: 19733558;PMID: 20074558;PMID: 20828410;PMID: 22644326;PMID: 23419151;PMID: 25326312;PMID: 26603384;PMID: 26940433;PMID: 27075925;PMID: 27521129;PMID: 27714703;PMID: 29114039;PMID: 30290982;PMID: 31642823;PMID: 9771483;PMID: 9883842	Wnt-related/Wnt-PCP	237374	91	4
pcp	(e)frzb	186.843	PMID: 15654087;PMID: 17433286;PMID: 25072625;PMID: 28153580;PMID: 28258110	Wnt-related/Wnt-PCP	237374	91	4
co-receptor	(e)ngfr	167.239	PMID: 12169297;PMID: 12679365;PMID: 12913006;PMID: 14985763;PMID: 15330756;PMID: 15331667;PMID: 19128208;PMID: 20547427;PMID: 20584617;PMID: 21151024;PMID: 24129569;PMID: 24333329;PMID: 24494677;PMID: 24835196;PMID: 25394381;PMID: 29294247;PMID: 29802376;PMID: 29953923;PMID: 30637364;PMID: 32712736	Wnt-related/Wnt-PCP	237374	91	4
co-receptor	(e)bmp6	163.469	PMID: 19229506;PMID: 19252486;PMID: 20739376;PMID: 21863061;PMID: 25550162;PMID: 27864295;PMID: 28815688;PMID: 30510168	Wnt-related/Wnt-PCP	237374	91	4
co-receptor	(e)tgfbr2	135.66	PMID: 14996829;PMID: 16289576;PMID: 16300789;PMID: 16621788;PMID: 17016645;PMID: 18174241;PMID: 21186301;PMID: 21898545;PMID: 25070888;PMID: 26520125;PMID: 26621871;PMID: 29572483;PMID: 31835434;PMID: 32345960	Wnt-related/Wnt-PCP	237374	91	4
frizzled	(e)lamc1	122.469	PMID: 26130787;PMID: 27545991	Wnt-related/Wnt-PCP	237374	91	4
planar	(e)daam2	121.759	PMID: 15464228;PMID: 16273260;PMID: 16865240;PMID: 24852369;PMID: 30414501;PMID: 32353019	Wnt-related/Wnt-PCP	237374	91	4
planar	(e)ror2	120.294	PMID: 16211313;PMID: 16273260;PMID: 16865240;PMID: 17671748;PMID: 18606138;PMID: 18673242;PMID: 19530173;PMID: 20359892;PMID: 20962035;PMID: 21128306;PMID: 21316585;PMID: 22218903;PMID: 22674351;PMID: 23719492;PMID: 24689077;PMID: 25183869;PMID: 25190059;PMID: 25619716;PMID: 26035863;PMID: 26499793;PMID: 26680417;PMID: 26685160;PMID: 27578181;PMID: 28236965;PMID: 28427201;PMID: 28731148;PMID: 300…	Wnt-related/Wnt-PCP	237374	91	4
pcp	(e)nkd1	119.037	PMID: 11274398;PMID: 17689523;PMID: 29180104	Wnt-related/Wnt-PCP	237374	91	4
co-receptor	(e)anxa2	116.672	PMID: 21440088;PMID: 22964479;PMID: 24157085;PMID: 26243191;PMID: 27366903	Wnt-related/Wnt-PCP	237374	91	4
frizzled	(e)shh	108.562	PMID: 10704868;PMID: 11404091;PMID: 15645143;PMID: 16142377;PMID: 16940239;PMID: 17904116;PMID: 19194078;PMID: 19360354;PMID: 19930158;PMID: 25713298;PMID: 27752995;PMID: 30003832;PMID: 30653446;PMID: 31611949;PMID: 31611993	Wnt-related/Wnt-PCP	237374	91	4
planar	(e)wnt5a	98.8674	PMID: 11751577;PMID: 11790303;PMID: 12699625;PMID: 15754042;PMID: 16211313;PMID: 16273260;PMID: 16865240;PMID: 17342334;PMID: 17433286;PMID: 17671748;PMID: 18671253;PMID: 18673242;PMID: 18953410;PMID: 19210786;PMID: 19277043;PMID: 19530173;PMID: 20101694;PMID: 20359892;PMID: 20534871;PMID: 20639201;PMID: 20962035;PMID: 21106844;PMID: 21255565;PMID: 21316583;PMID: 21316585;PMID: 21483795;PMID: 215…	Wnt-related/Wnt-PCP	237374	91	4
planar	(e)frzb	98.6916	PMID: 15556868;PMID: 15654087;PMID: 17433286;PMID: 18671253;PMID: 18701542;PMID: 25072625;PMID: 28153580;PMID: 28258110	Wnt-related/Wnt-PCP	237374	91	4
co-receptor	(e)fgfrl1	96.8219	PMID: 27125737;PMID: 30217817	Wnt-related/Wnt-PCP	237374	91	4
frizzled	(e)gpc3	89.9049	PMID: 23305321;PMID: 24496449	Wnt-related/Wnt-PCP	237374	91	4
co-receptor	(e)sfrp2	89.1965	PMID: 20097210;PMID: 20223821;PMID: 26730270;PMID: 26751775;PMID: 32850846	Wnt-related/Wnt-PCP	237374	91	4
co-receptor	(e)ocln	84.2817	PMID: 21994703;PMID: 28448574;PMID: 31077306	Wnt-related/Wnt-PCP	237374	91	4
co-receptor	(e)shh	80.498	PMID: 12203113;PMID: 16481351;PMID: 19433502;PMID: 19733558;PMID: 20663544;PMID: 21490126;PMID: 22119054;PMID: 23071453;PMID: 23163650;PMID: 25341035;PMID: 26902390;PMID: 27935818;PMID: 28149272;PMID: 29139542;PMID: 29395133;PMID: 30452905;PMID: 31048318;PMID: 32425757	Wnt-related/Wnt-PCP	237374	91	4
co-receptor	(e)bmp4	79.0982	PMID: 12447384;PMID: 15105373;PMID: 15671031;PMID: 15975920;PMID: 18445598;PMID: 19252486;PMID: 19553665;PMID: 19700620;PMID: 20739376;PMID: 20962035;PMID: 21533152;PMID: 21863061;PMID: 23807506;PMID: 27601729;PMID: 28815688;PMID: 30157624;PMID: 31302030;PMID: 32138551;PMID: 32484162	Wnt-related/Wnt-PCP	237374	91	4
pcp	(e)gpc4	76.524	PMID: 26459057;PMID: 29276006;PMID: 31488837	Wnt-related/Wnt-PCP	237374	91	4
frizzled	(e)lmx1a	72.0072	PMID: 18942711;PMID: 22290867	Wnt-related/Wnt-PCP	237374	91	4
planar	(e)dact1	71.0516	PMID: 18187455;PMID: 19701191;PMID: 20145239;PMID: 21718540;PMID: 22610794;PMID: 23024041;PMID: 23073659;PMID: 23696638;PMID: 23826333;PMID: 24505507;PMID: 27833078	Wnt-related/Wnt-PCP	237374	91	4
pcp	(e)tnfrsf19	64.3751	PMID: 26071990;PMID: 32714588	Wnt-related/Wnt-PCP	237374	91	4
frizzled	(e)itga3	63.4839	PMID: 16447752;PMID: 9642118	Wnt-related/Wnt-PCP	237374	91	4
frizzled	(e)bmp4	56.234	PMID: 10601008;PMID: 10831093;PMID: 10976043;PMID: 12736214;PMID: 16224774;PMID: 19360354;PMID: 23843349;PMID: 27327904;PMID: 31865175;PMID: 32603880	Wnt-related/Wnt-PCP	237374	91	4
co-receptor	(e)sdc4	55.583	PMID: 20607801;PMID: 29207576	Wnt-related/Wnt-PCP	237374	91	4
co-receptor	(e)lef1	55.022	PMID: 14715945;PMID: 19135507;PMID: 19711366;PMID: 21398644;PMID: 25500543;PMID: 27055402;PMID: 29028954	Wnt-related/Wnt-PCP	237374	91	4
pcp	(e)shroom3	54.9403	PMID: 25480917;PMID: 25596276;PMID: 32511952	Wnt-related/Wnt-PCP	237374	91	4
frizzled	(e)fgf7	53.1289	PMID: 16275744;PMID: 19000546;PMID: 19387319	Wnt-related/Wnt-PCP	237374	91	4
co-receptor	(e)lif	51.2142	PMID: 17443676;PMID: 20797312;PMID: 28747427	Wnt-related/Wnt-PCP	237374	91	4
co-receptor	(e)apln	50.8771	PMID: 10871767;PMID: 11004481;PMID: 12494874;PMID: 12667811;PMID: 12890632;PMID: 17085078;PMID: 24943103	Wnt-related/Wnt-PCP	237374	91	4
planar	(e)f2rl2	50.5561	PMID: 11489913;PMID: 15030758;PMID: 16493684;PMID: 18424141;PMID: 18508861;PMID: 20705705;PMID: 20833361;PMID: 21263031;PMID: 21613546;PMID: 21653884;PMID: 23934215;PMID: 25016959;PMID: 25564624;PMID: 25843034;PMID: 26685483;PMID: 27452221;PMID: 28369449;PMID: 28545845;PMID: 28665270;PMID: 29358210;PMID: 29691225;PMID: 30018153;PMID: 30111656;PMID: 30256191;PMID: 30814219;PMID: 31612135	Wnt-related/Wnt-PCP	237374	91	4
frizzled	(e)ccnd1	49.7581	PMID: 11836553;PMID: 16940750;PMID: 17203201;PMID: 17273778;PMID: 17273804;PMID: 17634527;PMID: 19473496;PMID: 24123033	Wnt-related/Wnt-PCP	237374	91	4
co-receptor	(e)wnt7a	49.2128	PMID: 15040835;PMID: 20709709;PMID: 32850846	Wnt-related/Wnt-PCP	237374	91	4
co-receptor	(e)wnt10b	47.7847	PMID: 21504520;PMID: 21531785;PMID: 23546988	Wnt-related/Wnt-PCP	237374	91	4
co-receptor	(e)il11	45.9612	PMID: 15940362;PMID: 19121317;PMID: 20797312;PMID: 22312430;PMID: 26255596;PMID: 28747427;PMID: 32023849	Wnt-related/Wnt-PCP	237374	91	4
pcp	(e)diaph2	45.0625	PMID: 12632087;PMID: 25730111	Wnt-related/Wnt-PCP	237374	91	4
frizzled	(e)runx2	44.2941	PMID: 16267835;PMID: 16575902;PMID: 18656562;PMID: 19056741;PMID: 21608080;PMID: 23261541;PMID: 28622009;PMID: 30386554;PMID: 30556170;PMID: 30642055;PMID: 31168988;PMID: 31215318	Wnt-related/Wnt-PCP	237374	91	4
frizzled	(e)f2rl2	44.2846	PMID: 16251968;PMID: 20705705;PMID: 28665270	Wnt-related/Wnt-PCP	237374	91	4
co-receptor	(e)f2rl2	43.135	PMID: 11307827;PMID: 18435448;PMID: 19437337;PMID: 30861432	Wnt-related/Wnt-PCP	237374	91	4
frizzled	(e)grem1	41.0384	PMID: 19818739;PMID: 31837466	Wnt-related/Wnt-PCP	237374	91	4
co-receptor	(e)st8sia4	39.4932	PMID: 23801331;PMID: 26884342	Wnt-related/Wnt-PCP	237374	91	4
pcp	(e)f2rl2	38.8563	PMID: 20705705;PMID: 23934215;PMID: 25843034;PMID: 28369449;PMID: 28665270;PMID: 29358210;PMID: 30256191;PMID: 30814219	Wnt-related/Wnt-PCP	237374	91	4
co-receptor	(e)cspg4	38.8522	PMID: 20939912;PMID: 23124902;PMID: 26437238	Wnt-related/Wnt-PCP	237374	91	4
planar	(e)wnt7a	38.1993	PMID: 12702652;PMID: 18671253;PMID: 19497282;PMID: 19681821;PMID: 23185011;PMID: 23901950;PMID: 24412369;PMID: 24711502;PMID: 28059551;PMID: 28409313;PMID: 28575156;PMID: 30006540;PMID: 32491970	Wnt-related/Wnt-PCP	237374	91	4
co-receptor	(e)met	38.0603	PMID: 16709175;PMID: 22873759;PMID: 23626807;PMID: 26181364;PMID: 26597578;PMID: 27068941;PMID: 27789707;PMID: 30845150	Wnt-related/Wnt-PCP	237374	91	4
frizzled	(e)hspg2	37.2465	PMID: 12860968;PMID: 19853561;PMID: 23319599;PMID: 28576860;PMID: 30963603	Wnt-related/Wnt-PCP	237374	91	4
planar	(e)shroom3	34.2753	PMID: 18339671;PMID: 25480917;PMID: 25596276;PMID: 26902112;PMID: 32511952	Wnt-related/Wnt-PCP	237374	91	4
co-receptor	(e)myd88	33.0509	PMID: 15904959;PMID: 16534871;PMID: 19940113;PMID: 20506307;PMID: 20951794;PMID: 22262840;PMID: 22964479;PMID: 24157085;PMID: 25362351;PMID: 25910759;PMID: 25923903;PMID: 32389496;PMID: 32513051	Wnt-related/Wnt-PCP	237374	91	4
co-receptor	(e)bmp7	32.3448	PMID: 15671031;PMID: 20739376;PMID: 22076499;PMID: 24970050;PMID: 30414502	Wnt-related/Wnt-PCP	237374	91	4
co-receptor	(e)nfatc4	31.9306	PMID: 22164265;PMID: 28761977	Wnt-related/Wnt-PCP	237374	91	4
co-receptor	(e)bmp1	30.4204	PMID: 23271740;PMID: 25260970	Wnt-related/Wnt-PCP	237374	91	4
planar	(e)nkd1	30.4155	PMID: 11274398;PMID: 18414471;PMID: 29180104	Wnt-related/Wnt-PCP	237374	91	4
pcp	(e)six3	30.0417	PMID: 12889061;PMID: 19790262;PMID: 26227058;PMID: 27539385	Wnt-related/Wnt-PCP	237374	91	4
co-receptor	(e)hbegf	28.3169	PMID: 15249209;PMID: 17121850;PMID: 19373441	Wnt-related/Wnt-PCP	237374	91	4
frizzled	(e)cspg4	28.2279	PMID: 31233493;PMID: 31578248	Wnt-related/Wnt-PCP	237374	91	4
co-receptor	(e)smad3	28.0759	PMID: 11668175;PMID: 12228247;PMID: 12399463;PMID: 17768179;PMID: 21193909;PMID: 23322721;PMID: 25313562;PMID: 25931117;PMID: 28959097;PMID: 31835434	Wnt-related/Wnt-PCP	237374	91	4
planar	(e)diaph2	27.3739	PMID: 21516109;PMID: 23868974;PMID: 25730111	Wnt-related/Wnt-PCP	237374	91	4
planar	(e)ahr	26.8164	PMID: 10101030;PMID: 10614695;PMID: 10706104;PMID: 11006353;PMID: 11460741;PMID: 11606800;PMID: 11991632;PMID: 12062155;PMID: 12213382;PMID: 12223212;PMID: 12408578;PMID: 12621046;PMID: 12685719;PMID: 12920190;PMID: 14684315;PMID: 15077014;PMID: 15178022;PMID: 15483185;PMID: 15567194;PMID: 15579409;PMID: 16006195;PMID: 16095870;PMID: 16099607;PMID: 16111922;PMID: 16191477;PMID: 16213605;PMID: 162…	Wnt-related/Wnt-PCP	237374	91	4
pcp	(e)sfrp2	26.7829	PMID: 18824165;PMID: 19300477;PMID: 19968984;PMID: 22290867;PMID: 26071893	Wnt-related/Wnt-PCP	237374	91	4
frizzled	(e)crabp1	23.1452	PMID: 12095500;PMID: 19281773	Wnt-related/Wnt-PCP	237374	91	4
planar	(e)mcub	23.028	PMID: 23900286;PMID: 30674016	Wnt-related/Wnt-PCP	237374	91	4
co-receptor	(e)plat	22.82	PMID: 10739388;PMID: 11679580;PMID: 12165291;PMID: 12813560;PMID: 14697359;PMID: 16643892;PMID: 18796005;PMID: 21146216;PMID: 21440088;PMID: 24129569;PMID: 26272917;PMID: 26528130;PMID: 29930084;PMID: 32062833;PMID: 8702954	Wnt-related/Wnt-PCP	237374	91	4
co-receptor	(e)nfatc1	22.0266	PMID: 10906142;PMID: 16931157;PMID: 22119054;PMID: 28761977;PMID: 9601639	Wnt-related/Wnt-PCP	237374	91	4
co-receptor	(e)cd274	21.9013	PMID: 22236695;PMID: 23090063;PMID: 24780173;PMID: 25896927;PMID: 26320063;PMID: 27688163;PMID: 28280247;PMID: 29196189;PMID: 30542345;PMID: 31037153;PMID: 31473853;PMID: 31604533;PMID: 31816206;PMID: 31903900;PMID: 32012401	Wnt-related/Wnt-PCP	237374	91	4
co-receptor	(e)plaur	21.5721	PMID: 12194978;PMID: 15284295;PMID: 23843896;PMID: 27977780;PMID: 28867754	Wnt-related/Wnt-PCP	237374	91	4
co-receptor	(e)epha2	21.472	PMID: 21408136;PMID: 21516087;PMID: 23209418	Wnt-related/Wnt-PCP	237374	91	4
co-receptor	(e)hgf	21.1423	PMID: 10037743;PMID: 16709175;PMID: 20085644;PMID: 22912725;PMID: 24970050;PMID: 26181364;PMID: 27068941;PMID: 27377850;PMID: 29082313;PMID: 30845150	Wnt-related/Wnt-PCP	237374	91	4
pcp	(e)rspo2	20.6393	PMID: 27012200;PMID: 28731148	Wnt-related/Wnt-PCP	237374	91	4
planar	(e)phldb2	20.3189	PMID: 24885555;PMID: 27378169	Wnt-related/Wnt-PCP	237374	91	4
co-receptor	(e)dab2	19.9655	PMID: 16263760;PMID: 17922036	Wnt-related/Wnt-PCP	237374	91	4
pcp	(e)htr7	19.6691	PMID: 24099265;PMID: 24345269;PMID: 25108314;PMID: 26558619;PMID: 26963248;PMID: 30066135	Wnt-related/Wnt-PCP	237374	91	4
planar	(e)gpc4	19.5528	PMID: 19777561;PMID: 26459057;PMID: 31488837	Wnt-related/Wnt-PCP	237374	91	4
frizzled	(e)fgf10	18.4941	PMID: 12175366;PMID: 16186384	Wnt-related/Wnt-PCP	237374	91	4
pcp	(e)dio2	18.146	PMID: 20654147;PMID: 24123209;PMID: 25463847;PMID: 32217413	Wnt-related/Wnt-PCP	237374	91	4
co-receptor	(e)ccl2	17.4136	PMID: 10684964;PMID: 10786999;PMID: 10871769;PMID: 10876803;PMID: 12588649;PMID: 17434211;PMID: 19773294;PMID: 20557428;PMID: 20627396;PMID: 22076814;PMID: 23527089;PMID: 24721701;PMID: 25068657;PMID: 25767113;PMID: 26223273;PMID: 28051087;PMID: 29154744;PMID: 29777767;PMID: 30019207;PMID: 31991811;PMID: 9312096	Wnt-related/Wnt-PCP	237374	91	4
co-receptor	(e)slit2	16.9575	PMID: 15229183;PMID: 28596239	Wnt-related/Wnt-PCP	237374	91	4
planar	(e)folh1	16.8615	PMID: 14532761;PMID: 20047017;PMID: 23714732;PMID: 23773397;PMID: 23993140;PMID: 26318602;PMID: 26608882;PMID: 27290607;PMID: 27611841;PMID: 27635024;PMID: 27775936;PMID: 28797928;PMID: 29105797;PMID: 29371410;PMID: 29401151;PMID: 29536496;PMID: 29748236;PMID: 30603987;PMID: 30843003;PMID: 30850503;PMID: 31482426;PMID: 31502084;PMID: 31587333;PMID: 31876822;PMID: 31999003;PMID: 32144340;PMID: 322…	Wnt-related/Wnt-PCP	237374	91	4
pcp	(e)sdc4	16.6898	PMID: 21397842;PMID: 23760952	Wnt-related/Wnt-PCP	237374	91	4
co-receptor	(e)ctgf	16.1453	PMID: 14684735;PMID: 15105373;PMID: 15318806;PMID: 15601748;PMID: 17136017;PMID: 22694813	Wnt-related/Wnt-PCP	237374	91	4
frizzled	(e)tfap2a	15.8295	PMID: 17199046;PMID: 20947020;PMID: 30297426	Wnt-related/Wnt-PCP	237374	91	4
co-receptor	(e)egfr	15.7347	PMID: 10482195;PMID: 10762015;PMID: 11566606;PMID: 14699500;PMID: 15161648;PMID: 15930029;PMID: 16556064;PMID: 16839426;PMID: 17426346;PMID: 18543257;PMID: 18655187;PMID: 18799465;PMID: 20473307;PMID: 20699280;PMID: 21516087;PMID: 22105361;PMID: 22455478;PMID: 22558232;PMID: 22617029;PMID: 22873759;PMID: 23180879;PMID: 24556756;PMID: 25200959;PMID: 25915843;PMID: 26221793;PMID: 26412712;PMID: 265…	Wnt-related/Wnt-PCP	237374	91	4
co-receptor	(e)egf	15.512	PMID: 14699500;PMID: 15161648;PMID: 15949532;PMID: 17504756;PMID: 19001664;PMID: 22105361;PMID: 22455478;PMID: 24556756;PMID: 25070888;PMID: 25153355;PMID: 25915843;PMID: 26699903;PMID: 27356767;PMID: 29149105;PMID: 30811684;PMID: 32873852;PMID: 9628875	Wnt-related/Wnt-PCP	237374	91	4
pcp	(e)wnt7a	14.7771	PMID: 19681821;PMID: 24412369;PMID: 28575156	Wnt-related/Wnt-PCP	237374	91	4
pcp	(e)slc1a3	14.5862	PMID: 17451820;PMID: 20589092;PMID: 21277907;PMID: 24060653;PMID: 31303267	Wnt-related/Wnt-PCP	237374	91	4
co-receptor	(e)runx2	14.306	PMID: 14682185;PMID: 19442631;PMID: 21678468;PMID: 23956082;PMID: 24721701;PMID: 25484868;PMID: 29899194;PMID: 31542779	Wnt-related/Wnt-PCP	237374	91	4
co-receptor	(e)fgfr2	14.2622	PMID: 16223363;PMID: 22891896;PMID: 30809251	Wnt-related/Wnt-PCP	237374	91	4
frizzled	(e)gja1	13.4996	PMID: 16565323;PMID: 18452624;PMID: 19396169;PMID: 22873203;PMID: 23843235	Wnt-related/Wnt-PCP	237374	91	4
co-receptor	(e)fgf7	12.9374	PMID: 10702276;PMID: 30809251	Wnt-related/Wnt-PCP	237374	91	4
pcp	(e)slc6a1	12.6639	PMID: 19651169;PMID: 20589092;PMID: 20957350;PMID: 23613110	Wnt-related/Wnt-PCP	237374	91	4
co-receptor	(e)shc1	12.39	PMID: 11689561;PMID: 11854294;PMID: 15944146;PMID: 16856873	Wnt-related/Wnt-PCP	237374	91	4
planar	(e)nppb	12.3423	PMID: 10523296;PMID: 1380091;PMID: 14562255;PMID: 1713412;PMID: 1726592;PMID: 2175346;PMID: 28694756;PMID: 30357180;PMID: 8972699;PMID: 9199781;PMID: 9312211	Wnt-related/Wnt-PCP	237374	91	4
co-receptor	(e)tcf4	12.02	PMID: 16831912;PMID: 24752740;PMID: 25500543	Wnt-related/Wnt-PCP	237374	91	4
frizzled	(e)smad3	11.679	PMID: 25317206;PMID: 26664962;PMID: 26912210;PMID: 31907106	Wnt-related/Wnt-PCP	237374	91	4
frizzled	(e)yap1	11.5468	PMID: 19424602;PMID: 31907106	Wnt-related/Wnt-PCP	237374	91	4
frizzled	(e)fgfr2	10.3621	PMID: 21608080;PMID: 30094104	Wnt-related/Wnt-PCP	237374	91	4
planar	(e)sdc4	10.1385	PMID: 20639201;PMID: 23760952;PMID: 27789626	Wnt-related/Wnt-PCP	237374	91	4
pcp	(e)sfrp5	9.76084	PMID: 18981481;PMID: 19300477	Wnt-related/Wnt-PCP	237374	91	4
co-receptor	(e)pdgfrb	9.51341	PMID: 15944146;PMID: 19386600;PMID: 28254885;PMID: 29144234	Wnt-related/Wnt-PCP	237374	91	4
frizzled	(e)tgfbr2	8.79228	PMID: 18559517;PMID: 20886110	Wnt-related/Wnt-PCP	237374	91	4
planar	(e)wnt8b	8.12755	PMID: 17390031;PMID: 18673242	Wnt-related/Wnt-PCP	237374	91	4
frizzled	(e)ccl2	7.82634	PMID: 12221085;PMID: 12612606;PMID: 16258247;PMID: 20981323;PMID: 23370438;PMID: 23764954;PMID: 24391920;PMID: 30375290	Wnt-related/Wnt-PCP	237374	91	4
planar	(e)ttr	7.61581	PMID: 26453570;PMID: 26665211;PMID: 27557400;PMID: 28050864;PMID: 28256403;PMID: 28447284;PMID: 28917675;PMID: 29344917;PMID: 30486686;PMID: 31463816;PMID: 31873816;PMID: 32042354;PMID: 32081469;PMID: 32441155;PMID: 8428915	Wnt-related/Wnt-PCP	237374	91	4
planar	(e)sfrp2	6.84336	PMID: 18257070;PMID: 18671253;PMID: 18824165;PMID: 19968984;PMID: 26071893	Wnt-related/Wnt-PCP	237374	91	4
frizzled	(e)nfatc1	6.55438	PMID: 23254341;PMID: 26712203	Wnt-related/Wnt-PCP	237374	91	4
pcp	(e)shh	6.32834	PMID: 20562861;PMID: 23223018;PMID: 26686294;PMID: 27903126;PMID: 28885142;PMID: 29524434;PMID: 32576942	Wnt-related/Wnt-PCP	237374	91	4
pcp	(e)ttr	5.90474	PMID: 18243807;PMID: 2393944;PMID: 24001430;PMID: 24123209;PMID: 24160776	Wnt-related/Wnt-PCP	237374	91	4
frizzled	(e)met	5.47853	PMID: 24894536;PMID: 30653446	Wnt-related/Wnt-PCP	237374	91	4
planar	(e)lef1	4.22141	PMID: 11036939;PMID: 11203701;PMID: 17397822;PMID: 19681821;PMID: 20849841;PMID: 24628919;PMID: 29806631	Wnt-related/Wnt-PCP	237374	91	4
frizzled	(e)pdgfrb	4.10817	PMID: 12435354;PMID: 21533110	Wnt-related/Wnt-PCP	237374	91	4
pcp	(e)lef1	3.99752	PMID: 17397822;PMID: 19681821;PMID: 24628919	Wnt-related/Wnt-PCP	237374	91	4
co-receptor	(e)tfap2a	3.85464	PMID: 24473078;PMID: 28031466	Wnt-related/Wnt-PCP	237374	91	4
frizzled	(e)egfr	3.76165	PMID: 10581192;PMID: 12435354;PMID: 12612606;PMID: 16935774;PMID: 18291359;PMID: 20828404;PMID: 24894536;PMID: 29487190;PMID: 31301483	Wnt-related/Wnt-PCP	237374	91	4
frizzled	(e)ctgf	3.5962	PMID: 21549744;PMID: 27327904	Wnt-related/Wnt-PCP	237374	91	4
planar	(e)shh	3.13115	PMID: 20562861;PMID: 22359491;PMID: 23223018;PMID: 23447606;PMID: 28409313;PMID: 28885142;PMID: 29196093;PMID: 29423139;PMID: 29524434;PMID: 32576942;PMID: 9655803	Wnt-related/Wnt-PCP	237374	91	4
frizzled	(e)egf	3.0848	PMID: 11839557;PMID: 17383885;PMID: 18050418;PMID: 21814488	Wnt-related/Wnt-PCP	237374	91	4
co-receptor	(e)ccnd1	2.40054	PMID: 17273778;PMID: 17273804	Wnt-related/Wnt-PCP	237374	91	4
planar	(e)tfap2a	2.29341	PMID: 1329085;PMID: 1653231;PMID: 17199046;PMID: 20110316;PMID: 25303365;PMID: 8344911	Wnt-related/Wnt-PCP	237374	91	4
planar	(e)hspg2	2.21015	PMID: 12441301;PMID: 15479640;PMID: 19154720;PMID: 23760952;PMID: 2970466;PMID: 32317312	Wnt-related/Wnt-PCP	237374	91	4
frizzled	(e)hgf	2.19869	PMID: 17903613;PMID: 22873203	Wnt-related/Wnt-PCP	237374	91	4
planar	(e)yap1	2.0515	PMID: 19439659;PMID: 23076869;PMID: 27942226;PMID: 28575156	Wnt-related/Wnt-PCP	237374	91	4
pcp	(e)yap1	2.00724	PMID: 23076869;PMID: 28575156	Wnt-related/Wnt-PCP	237374	91	4
(p)neural_plate	(e)six3	3242.45	PMID: 10369266;PMID: 10381575;PMID: 10781940;PMID: 11105055;PMID: 11401394;PMID: 11782403;PMID: 12163408;PMID: 12569128;PMID: 12889061;PMID: 12944429;PMID: 15843413;PMID: 17692837;PMID: 17905638;PMID: 18094027;PMID: 18801203;PMID: 19146846;PMID: 19699194;PMID: 20890044;PMID: 22216011;PMID: 24520934;PMID: 25576927;PMID: 26956358;PMID: 29117559;PMID: 30583796;PMID: 8575305;PMID: 9025075;PMID: 94496…	Neural plate	206090	149	18
(p)neural_tube	(e)vangl1	2380.58	PMID: 15456783;PMID: 15952208;PMID: 16487141;PMID: 17671748;PMID: 18296642;PMID: 18494256;PMID: 18935988;PMID: 19012162;PMID: 19319979;PMID: 20043994;PMID: 20329788;PMID: 20843830;PMID: 21142127;PMID: 21291170;PMID: 21674647;PMID: 21840926;PMID: 22095531;PMID: 23024041;PMID: 23029439;PMID: 23140632;PMID: 23326252;PMID: 24223810;PMID: 24407469;PMID: 25038043;PMID: 25068569;PMID: 25208524;PMID: 262…	Neural plate	206090	149	18
neuroepithelial	(e)net1	2321.24	PMID: 15611121;PMID: 18827818;PMID: 22343628;PMID: 22987639;PMID: 23184663;PMID: 23864709;PMID: 23945136;PMID: 24375299;PMID: 24596379;PMID: 25113254;PMID: 25321414;PMID: 26383520;PMID: 26459749;PMID: 27070728;PMID: 28648459;PMID: 29361525;PMID: 29620229;PMID: 29695506;PMID: 31000496;PMID: 31046876;PMID: 32420320	Neural plate	206090	149	18
(p)neuroepithelial	(e)net1	2321.24	PMID: 15611121;PMID: 18827818;PMID: 22343628;PMID: 22987639;PMID: 23184663;PMID: 23864709;PMID: 23945136;PMID: 24375299;PMID: 24596379;PMID: 25113254;PMID: 25321414;PMID: 26383520;PMID: 26459749;PMID: 27070728;PMID: 28648459;PMID: 29361525;PMID: 29620229;PMID: 29695506;PMID: 31000496;PMID: 31046876;PMID: 32420320	Neural plate	206090	149	18
placode	(e)six4	2302.59	PMID: 10415356;PMID: 12221004;PMID: 15223346;PMID: 16003766;PMID: 16677629;PMID: 19027001;PMID: 21034730;PMID: 21672844;PMID: 24459893;PMID: 26313368	Neural plate	206090	149	18
gastrula	(e)lhx1	2109.77	PMID: 10328927;PMID: 10498685;PMID: 10512182;PMID: 10683174;PMID: 10882526;PMID: 11291848;PMID: 11291861;PMID: 11291865;PMID: 11417898;PMID: 11473542;PMID: 11900459;PMID: 11969265;PMID: 12204277;PMID: 12382945;PMID: 12454922;PMID: 15355796;PMID: 16763670;PMID: 17606898;PMID: 18628985;PMID: 19439497;PMID: 20209443;PMID: 21215263;PMID: 22492356;PMID: 31388442;PMID: 7649385;PMID: 8793615;PMID: 94318…	Neural plate	206090	149	18
(p)gastrula	(e)lhx1	2109.77	PMID: 10328927;PMID: 10498685;PMID: 10512182;PMID: 10683174;PMID: 10882526;PMID: 11291848;PMID: 11291861;PMID: 11291865;PMID: 11417898;PMID: 11473542;PMID: 11900459;PMID: 11969265;PMID: 12204277;PMID: 12382945;PMID: 12454922;PMID: 15355796;PMID: 16763670;PMID: 17606898;PMID: 18628985;PMID: 19439497;PMID: 20209443;PMID: 21215263;PMID: 22492356;PMID: 31388442;PMID: 7649385;PMID: 8793615;PMID: 94318…	Neural plate	206090	149	18
(p)neural_plate	(e)wnt8b	2079.44	PMID: 12160744;PMID: 14991722;PMID: 15614781;PMID: 15996547;PMID: 18799544;PMID: 20890044;PMID: 21452227;PMID: 32243887	Neural plate	206090	149	18
placode	(e)fgf10	1772.31	PMID: 11782400;PMID: 12810586;PMID: 14530295;PMID: 14975721;PMID: 15201222;PMID: 15572138;PMID: 15741321;PMID: 16524929;PMID: 16720875;PMID: 16806848;PMID: 17103399;PMID: 17532192;PMID: 17601531;PMID: 19389351;PMID: 19619645;PMID: 20171206;PMID: 20348033;PMID: 21362415;PMID: 21655085;PMID: 22987750;PMID: 23041177;PMID: 23220102;PMID: 24677486;PMID: 25624266;PMID: 26459221;PMID: 26496772;PMID: 293…	Neural plate	206090	149	18
(p)neural_plate	(e)zic3	1609.44	PMID: 16871625;PMID: 20553611;PMID: 23034628;PMID: 9342348;PMID: 9739105	Neural plate	206090	149	18
(p)neural_plate	(e)six4	1572.51	PMID: 10415356;PMID: 11401394;PMID: 12812786;PMID: 15223346;PMID: 16003766;PMID: 16677629;PMID: 19027001;PMID: 21672844	Neural plate	206090	149	18
prechordal	(e)shh	1569.33	PMID: 10496091;PMID: 10887084;PMID: 12783802;PMID: 15008897;PMID: 16026780;PMID: 16481351;PMID: 16868080;PMID: 17074314;PMID: 17507410;PMID: 19103193;PMID: 19244520;PMID: 20700498;PMID: 20730911;PMID: 22340494;PMID: 23447606;PMID: 23892366;PMID: 25610374;PMID: 26417042;PMID: 26686294;PMID: 26875496;PMID: 30031755;PMID: 31022843;PMID: 31685615;PMID: 9053309;PMID: 9244300;PMID: 9808788;PMID: 9847252	Neural plate	206090	149	18
placode	(e)six3	1566.5	PMID: 10381575;PMID: 12050133;PMID: 12128206;PMID: 12642482;PMID: 15366004;PMID: 16024294;PMID: 17066077;PMID: 17905638;PMID: 24038357;PMID: 30261489;PMID: 32151936;PMID: 8575305;PMID: 9510037;PMID: 9724757	Neural plate	206090	149	18
(p)neural_plate	(e)shroom3	1559.07	PMID: 18339671;PMID: 20081189;PMID: 21726547;PMID: 22689267;PMID: 24282618;PMID: 25596276;PMID: 25742799;PMID: 30670450	Neural plate	206090	149	18
rhombomere	(e)mafb	1533.73	PMID: 10559479;PMID: 10656765;PMID: 12490204;PMID: 15342476;PMID: 16102743;PMID: 16110512;PMID: 16274963;PMID: 21177344	Neural plate	206090	149	18
prechordal	(e)lhx1	1527.59	PMID: 15857913;PMID: 19876816;PMID: 22492356;PMID: 31388442;PMID: 9046242	Neural plate	206090	149	18
branchial	(e)six5	1386.44	PMID: 17357085;PMID: 17637804;PMID: 18177466;PMID: 21280147;PMID: 21480481;PMID: 23506628;PMID: 24135068;PMID: 25992067;PMID: 28583505;PMID: 29257230;PMID: 30282165	Neural plate	206090	149	18
precerebellar	(e)robo3	1386.29	PMID: 15233918;PMID: 18562598;PMID: 20696379;PMID: 30697732	Neural plate	206090	149	18
hindbrain	(e)foxb1	1342.48	PMID: 14711874;PMID: 15659486;PMID: 23466355;PMID: 28725186;PMID: 9409663;PMID: 9878737	Neural plate	206090	149	18
(p)neural_tube	(e)celsr1	1286.59	PMID: 12842012;PMID: 15614764;PMID: 15800847;PMID: 16487141;PMID: 17671748;PMID: 19099257;PMID: 20353824;PMID: 20540155;PMID: 20643356;PMID: 20843830;PMID: 22095531;PMID: 22371354;PMID: 22632972;PMID: 23024041;PMID: 24632739;PMID: 25128525;PMID: 26227058;PMID: 27597235;PMID: 27756857;PMID: 29463853;PMID: 29573971;PMID: 29618362;PMID: 32356230;PMID: 32388773	Neural plate	206090	149	18
(p)neural_crest	(e)snai2	1263.23	PMID: 10585766;PMID: 12444107;PMID: 12955764;PMID: 14985255;PMID: 16510505;PMID: 16801545;PMID: 17106264;PMID: 17185046;PMID: 17205110;PMID: 17344227;PMID: 17376812;PMID: 17959723;PMID: 17991460;PMID: 18333784;PMID: 18469221;PMID: 18942153;PMID: 19002157;PMID: 19226215;PMID: 19247972;PMID: 19389392;PMID: 20047651;PMID: 20110324;PMID: 20172647;PMID: 20507360;PMID: 20542025;PMID: 20708595;PMID: 210…	Neural plate	206090	149	18
hindbrain	(e)znf503	1211.8	PMID: 14709556;PMID: 15042707;PMID: 19014486;PMID: 23349903	Neural plate	206090	149	18
primordium	(e)dmrta2	1098.61	PMID: 28031177;PMID: 29025924;PMID: 30143575	Neural plate	206090	149	18
placode	(e)shroom3	1049.82	PMID: 20081189;PMID: 22031541;PMID: 25038041;PMID: 25171888;PMID: 26902112	Neural plate	206090	149	18
rhombomere	(e)lmx1b	1008.14	PMID: 14973276;PMID: 18191121;PMID: 20206242;PMID: 22276170;PMID: 22485187	Neural plate	206090	149	18
hindbrain	(e)robo3	965.143	PMID: 11231085;PMID: 11376489;PMID: 15105459;PMID: 15233918;PMID: 18718292;PMID: 18986510;PMID: 20231872;PMID: 20680010;PMID: 21527363;PMID: 23222439;PMID: 24783716;PMID: 26257608;PMID: 30697732	Neural plate	206090	149	18
(p)neural_plate	(e)snai2	948.014	PMID: 18469221;PMID: 18942153;PMID: 19247972;PMID: 20047651;PMID: 20172647;PMID: 20708595;PMID: 22547091;PMID: 23000357;PMID: 23266330;PMID: 24509349;PMID: 24569875;PMID: 25318671;PMID: 25617436;PMID: 26874011;PMID: 28087626;PMID: 29086464;PMID: 29540504;PMID: 30016640;PMID: 31371771;PMID: 7589816	Neural plate	206090	149	18
hindbrain	(e)mafb	923.812	PMID: 10559479;PMID: 10603348;PMID: 10656765;PMID: 11044406;PMID: 12217315;PMID: 12490204;PMID: 12701106;PMID: 12798298;PMID: 14709790;PMID: 15135046;PMID: 15342476;PMID: 15759153;PMID: 16102743;PMID: 16110512;PMID: 16274963;PMID: 16325169;PMID: 17669392;PMID: 17855431;PMID: 17977745;PMID: 19737517;PMID: 19958530;PMID: 21098558;PMID: 21177344;PMID: 25583070;PMID: 28025141;PMID: 30236445;PMID: 310…	Neural plate	206090	149	18
neuroepithelial	(e)olig2	923.6	PMID: 11498220;PMID: 11526078;PMID: 12121626;PMID: 12237841;PMID: 12399304;PMID: 12904481;PMID: 14576772;PMID: 14989603;PMID: 15183716;PMID: 15794126;PMID: 15969621;PMID: 16141360;PMID: 16432183;PMID: 16496354;PMID: 16581057;PMID: 17257132;PMID: 17980099;PMID: 18523645;PMID: 18552083;PMID: 19244509;PMID: 19777589;PMID: 19834476;PMID: 20336520;PMID: 20425048;PMID: 21062407;PMID: 21382552;PMID: 217…	Neural plate	206090	149	18
(p)neuroepithelial	(e)olig2	923.6	PMID: 11498220;PMID: 11526078;PMID: 12121626;PMID: 12237841;PMID: 12399304;PMID: 12904481;PMID: 14576772;PMID: 14989603;PMID: 15183716;PMID: 15794126;PMID: 15969621;PMID: 16141360;PMID: 16432183;PMID: 16496354;PMID: 16581057;PMID: 17257132;PMID: 17980099;PMID: 18523645;PMID: 18552083;PMID: 19244509;PMID: 19777589;PMID: 19834476;PMID: 20336520;PMID: 20425048;PMID: 21062407;PMID: 21382552;PMID: 217…	Neural plate	206090	149	18
rhombomere	(e)aldh1a2	880.608	PMID: 10654602;PMID: 12454286;PMID: 15053971;PMID: 15136149;PMID: 15872003;PMID: 21497760	Neural plate	206090	149	18
(p)neural_tube	(e)shroom3	847.594	PMID: 10589677;PMID: 10767323;PMID: 16732763;PMID: 17009331;PMID: 18339671;PMID: 21693562;PMID: 22689267;PMID: 24282618;PMID: 24349032;PMID: 25171888;PMID: 25596276;PMID: 25742799;PMID: 25805808;PMID: 29423651;PMID: 29661847;PMID: 30670450;PMID: 32621286;PMID: 32741376	Neural plate	206090	149	18
(p)neural_plate	(e)bmp4	811.106	PMID: 10354471;PMID: 10529416;PMID: 10531010;PMID: 10542956;PMID: 10761857;PMID: 10964470;PMID: 10976043;PMID: 10994991;PMID: 11044411;PMID: 11171338;PMID: 11744385;PMID: 11747072;PMID: 11784002;PMID: 11856527;PMID: 11861470;PMID: 12724518;PMID: 12729558;PMID: 12812786;PMID: 14627721;PMID: 14651938;PMID: 14681193;PMID: 15005575;PMID: 15309628;PMID: 15385164;PMID: 15470634;PMID: 15509767;PMID: 155…	Neural plate	206090	149	18
(p)gastrula	(e)bmp4	793.014	PMID: 10329409;PMID: 10446269;PMID: 10491258;PMID: 10512193;PMID: 10545230;PMID: 10601040;PMID: 10642793;PMID: 10683174;PMID: 10801412;PMID: 10804176;PMID: 10874163;PMID: 10894154;PMID: 10938274;PMID: 10949043;PMID: 11044411;PMID: 11044605;PMID: 11087624;PMID: 11222141;PMID: 11291860;PMID: 11330858;PMID: 11356027;PMID: 11401407;PMID: 11476570;PMID: 11518515;PMID: 11784095;PMID: 11818237;PMID: 118…	Neural plate	206090	149	18
gastrula	(e)bmp4	793.014	PMID: 10329409;PMID: 10446269;PMID: 10491258;PMID: 10512193;PMID: 10545230;PMID: 10601040;PMID: 10642793;PMID: 10683174;PMID: 10801412;PMID: 10804176;PMID: 10874163;PMID: 10894154;PMID: 10938274;PMID: 10949043;PMID: 11044411;PMID: 11044605;PMID: 11087624;PMID: 11222141;PMID: 11291860;PMID: 11330858;PMID: 11356027;PMID: 11401407;PMID: 11476570;PMID: 11518515;PMID: 11784095;PMID: 11818237;PMID: 118…	Neural plate	206090	149	18
(p)neural_crest	(e)zic3	778.565	PMID: 12666207;PMID: 16871625;PMID: 17295247;PMID: 17503076;PMID: 23034628;PMID: 29442325;PMID: 9342348;PMID: 9739105	Neural plate	206090	149	18
hindbrain	(e)lmx1b	770.195	PMID: 12846973;PMID: 14602809;PMID: 14973276;PMID: 15133515;PMID: 16818448;PMID: 17142880;PMID: 18191121;PMID: 18512225;PMID: 19109492;PMID: 19542360;PMID: 19741143;PMID: 20670838;PMID: 22276170;PMID: 22485187;PMID: 23416099;PMID: 23717265;PMID: 23942840;PMID: 24821407;PMID: 26164566;PMID: 27171818	Neural plate	206090	149	18
(p)neural_tube	(e)shh	764.78	PMID: 10087073;PMID: 10217145;PMID: 10330409;PMID: 10356297;PMID: 10373304;PMID: 10395791;PMID: 10415355;PMID: 10433919;PMID: 10441550;PMID: 10457014;PMID: 10463340;PMID: 10496091;PMID: 10499166;PMID: 10500113;PMID: 10516314;PMID: 10542956;PMID: 10564872;PMID: 10574760;PMID: 10603350;PMID: 10607393;PMID: 10694427;PMID: 10704868;PMID: 10751178;PMID: 10777830;PMID: 10830170;PMID: 10842302;PMID: 108…	Neural plate	206090	149	18
(p)neural_tube	(e)zic3	739.085	PMID: 10861288;PMID: 11118897;PMID: 11959836;PMID: 12900569;PMID: 14679585;PMID: 16871625;PMID: 17490632;PMID: 20553611;PMID: 9070329	Neural plate	206090	149	18
(p)neural_plate	(e)bmp1	732.555	PMID: 16571627;PMID: 18337466;PMID: 22632972;PMID: 24818582;PMID: 25910938;PMID: 28778799;PMID: 30256191;PMID: 7798260;PMID: 9520331	Neural plate	206090	149	18
branchial	(e)slc9a2	720.887	PMID: 12115903;PMID: 15634853;PMID: 15880778;PMID: 17712040;PMID: 18094061;PMID: 18626081;PMID: 19617422;PMID: 20563818;PMID: 21993784;PMID: 23661781;PMID: 23678031;PMID: 24114656;PMID: 25152533;PMID: 25609784;PMID: 25794843;PMID: 27511107;PMID: 30641214;PMID: 9882643	Neural plate	206090	149	18
(p)neural_plate	(e)shh	708.727	PMID: 10087073;PMID: 10356297;PMID: 10415355;PMID: 10433919;PMID: 10518503;PMID: 10542956;PMID: 10603350;PMID: 10887084;PMID: 10994991;PMID: 11027307;PMID: 11044400;PMID: 11472839;PMID: 11520668;PMID: 11641224;PMID: 11709546;PMID: 11782403;PMID: 11784001;PMID: 11856527;PMID: 11964399;PMID: 12606279;PMID: 12724518;PMID: 14499657;PMID: 14991707;PMID: 15582776;PMID: 15789444;PMID: 16169710;PMID: 170…	Neural plate	206090	149	18
prechordal	(e)wnt8b	693.147	PMID: 11025224;PMID: 12223403	Neural plate	206090	149	18
rhombomere	(e)wnt8b	693.147	PMID: 15366005;PMID: 17522161	Neural plate	206090	149	18
rhombomere	(e)znf503	693.147	PMID: 14709556;PMID: 19014486	Neural plate	206090	149	18
prechordal	(e)lhx6	693.147	PMID: 11050125;PMID: 21343370	Neural plate	206090	149	18
rhombomere	(e)vgll3	693.147	PMID: 20712000;PMID: 28870996	Neural plate	206090	149	18
gastrula	(e)znf503	640.907	PMID: 14709556;PMID: 15042707	Neural plate	206090	149	18
(p)gastrula	(e)znf503	640.907	PMID: 14709556;PMID: 15042707	Neural plate	206090	149	18
(p)neural_crest	(e)draxin	600.237	PMID: 19824897;PMID: 27199282;PMID: 27649978;PMID: 30026247;PMID: 30579765	Neural plate	206090	149	18
prechordal	(e)bmp4	595.407	PMID: 10545230;PMID: 10851126;PMID: 11025220;PMID: 11044411;PMID: 11784002;PMID: 11934155;PMID: 15008897;PMID: 15136140;PMID: 18948415;PMID: 9102305;PMID: 9739137;PMID: 9778500;PMID: 9834186;PMID: 9895328	Neural plate	206090	149	18
(p)neural_crest	(e)foxc1	591.277	PMID: 14699631;PMID: 16207763;PMID: 16403239;PMID: 16839542;PMID: 17914434;PMID: 19509472;PMID: 20429416;PMID: 20960542;PMID: 21796509;PMID: 22022403;PMID: 22171010;PMID: 22860120;PMID: 22939989;PMID: 24385915;PMID: 25250569;PMID: 25425531;PMID: 26718006;PMID: 27070436;PMID: 28253399;PMID: 28397860;PMID: 28681995;PMID: 28754980;PMID: 28926972;PMID: 29239730;PMID: 29322554;PMID: 29487724;PMID: 296…	Neural plate	206090	149	18
primordium	(e)six3	586.31	PMID: 10473118;PMID: 10760585;PMID: 11105055;PMID: 11231090;PMID: 11641222;PMID: 12167403;PMID: 15559128;PMID: 17656139;PMID: 23684892;PMID: 26160900;PMID: 27001188	Neural plate	206090	149	18
gastrula	(e)pcdh18	582.642	PMID: 18415941;PMID: 18468594	Neural plate	206090	149	18
(p)gastrula	(e)pcdh18	582.642	PMID: 18415941;PMID: 18468594	Neural plate	206090	149	18
(p)neural_crest	(e)olfm1	580.579	PMID: 12019210;PMID: 12710955;PMID: 16289448;PMID: 16412616;PMID: 17681890;PMID: 18037275;PMID: 18667622	Neural plate	206090	149	18
placode	(e)prdm12	571.887	PMID: 25576027;PMID: 32640092	Neural plate	206090	149	18
primordium	(e)six4	555.128	PMID: 11231090;PMID: 15223346;PMID: 16003766;PMID: 16677629;PMID: 21672844	Neural plate	206090	149	18
hindbrain	(e)wnt8b	552.788	PMID: 12591239;PMID: 15147762;PMID: 15366005;PMID: 16892174;PMID: 17522161;PMID: 32243887	Neural plate	206090	149	18
crest	(e)snai2	545.141	PMID: 10585766;PMID: 12444107;PMID: 12955764;PMID: 14985255;PMID: 16510505;PMID: 16801545;PMID: 17106264;PMID: 17185046;PMID: 17205110;PMID: 17344227;PMID: 17376812;PMID: 17959723;PMID: 17991460;PMID: 18333784;PMID: 18469221;PMID: 18942153;PMID: 19002157;PMID: 19226215;PMID: 19247972;PMID: 19389392;PMID: 20047651;PMID: 20110324;PMID: 20172647;PMID: 20507360;PMID: 20542025;PMID: 20708595;PMID: 210…	Neural plate	206090	149	18
primordium	(e)lhx1	541.209	PMID: 10491256;PMID: 11990794;PMID: 16106040;PMID: 16527264;PMID: 23920117;PMID: 23970318;PMID: 24024588;PMID: 24104595;PMID: 25139858;PMID: 28691208;PMID: 9022063	Neural plate	206090	149	18
hindbrain	(e)aldh1a2	537.38	PMID: 10654602;PMID: 11688558;PMID: 11953746;PMID: 11959834;PMID: 12050134;PMID: 12454286;PMID: 12930800;PMID: 15053971;PMID: 15136149;PMID: 15188435;PMID: 15196955;PMID: 15680360;PMID: 15872003;PMID: 17126317;PMID: 18031199;PMID: 20423710;PMID: 21497760;PMID: 23017457;PMID: 23437350;PMID: 23638021;PMID: 23937294	Neural plate	206090	149	18
arches	(e)ripply3	531.492	PMID: 25997579;PMID: 29471585	Neural plate	206090	149	18
rhombomere	(e)celsr1	522.555	PMID: 20631168;PMID: 27395006	Neural plate	206090	149	18
rhombomere	(e)crabp1	510.07	PMID: 1707786;PMID: 21637844;PMID: 8075432;PMID: 8287791;PMID: 9608736	Neural plate	206090	149	18
placode	(e)tnfrsf19	503.805	PMID: 16481354;PMID: 17362907	Neural plate	206090	149	18
(p)neural_crest	(e)tfap2a	499.307	PMID: 10068641;PMID: 10802654;PMID: 10821772;PMID: 10885743;PMID: 10946068;PMID: 10967542;PMID: 11137286;PMID: 11522791;PMID: 11688555;PMID: 11694877;PMID: 11741941;PMID: 11744733;PMID: 11940672;PMID: 11969261;PMID: 12192491;PMID: 12397104;PMID: 12511599;PMID: 12642581;PMID: 12711551;PMID: 12756566;PMID: 1350670;PMID: 14534133;PMID: 14534139;PMID: 14572467;PMID: 14606524;PMID: 14699580;PMID: 1497…	Neural plate	206090	149	18
hindbrain	(e)crabp1	469.041	PMID: 1333403;PMID: 1351399;PMID: 16008556;PMID: 1653151;PMID: 1667403;PMID: 16688766;PMID: 1707786;PMID: 1842359;PMID: 1849812;PMID: 18976680;PMID: 1966832;PMID: 21272633;PMID: 22619388;PMID: 2554331;PMID: 7600972;PMID: 7720586;PMID: 7729586;PMID: 7925021;PMID: 8075432;PMID: 8385449;PMID: 8397079;PMID: 9142496;PMID: 9894676	Neural plate	206090	149	18
hindbrain	(e)tbx10	466.078	PMID: 12915323;PMID: 20162674	Neural plate	206090	149	18
precerebellar	(e)robo2	464.492	PMID: 18562598;PMID: 29343636	Neural plate	206090	149	18
placode	(e)wnt10b	464.087	PMID: 15342465;PMID: 17284610;PMID: 19619491;PMID: 22497188;PMID: 26459221;PMID: 28715412;PMID: 9768360	Neural plate	206090	149	18
hindbrain	(e)draxin	450.155	PMID: 22265871;PMID: 24832731;PMID: 27199282	Neural plate	206090	149	18
(p)neural_crest	(e)mitf	442.688	PMID: 10433906;PMID: 10652270;PMID: 10898786;PMID: 11076759;PMID: 11231058;PMID: 11543611;PMID: 11543618;PMID: 11601654;PMID: 11684650;PMID: 11944943;PMID: 12032083;PMID: 12235125;PMID: 12242700;PMID: 12444107;PMID: 12519122;PMID: 12668617;PMID: 12736222;PMID: 12753406;PMID: 12789278;PMID: 14660543;PMID: 15210190;PMID: 15277526;PMID: 15892713;PMID: 15923629;PMID: 16028277;PMID: 16197942;PMID: 164…	Neural plate	206090	149	18
gastrula	(e)six3	427.271	PMID: 10760585;PMID: 10882526;PMID: 11969265;PMID: 20837165;PMID: 26003049;PMID: 26989171;PMID: 9655819;PMID: 9724757	Neural plate	206090	149	18
(p)gastrula	(e)six3	427.271	PMID: 10760585;PMID: 10882526;PMID: 11969265;PMID: 20837165;PMID: 26003049;PMID: 26989171;PMID: 9655819;PMID: 9724757	Neural plate	206090	149	18
(p)neural_crest	(e)bmp4	425.057	PMID: 10096060;PMID: 10452847;PMID: 10518492;PMID: 10529416;PMID: 10683174;PMID: 10751185;PMID: 10767084;PMID: 10772803;PMID: 10918301;PMID: 10952904;PMID: 11025206;PMID: 11044399;PMID: 11076751;PMID: 11241835;PMID: 11319855;PMID: 11356027;PMID: 11412030;PMID: 11789986;PMID: 11861470;PMID: 12051818;PMID: 12450220;PMID: 12724518;PMID: 12796477;PMID: 12812786;PMID: 12828685;PMID: 14627721;PMID: 146…	Neural plate	206090	149	18
(p)neural_tube	(e)prdm12	414.563	PMID: 26443638;PMID: 28625870;PMID: 28850031;PMID: 30813944;PMID: 32640092	Neural plate	206090	149	18
(p)neural_plate	(e)lmx1a	408.513	PMID: 10693804;PMID: 12351192;PMID: 15183721;PMID: 17670789;PMID: 19330857	Neural plate	206090	149	18
placode	(e)bmp4	398.356	PMID: 11160400;PMID: 11336501;PMID: 11731242;PMID: 12142028;PMID: 12941622;PMID: 14530295;PMID: 14651922;PMID: 15084460;PMID: 15084464;PMID: 15281076;PMID: 15581867;PMID: 15581883;PMID: 15672396;PMID: 15763213;PMID: 16225807;PMID: 16416307;PMID: 16786592;PMID: 17164417;PMID: 18625062;PMID: 19007769;PMID: 19608221;PMID: 19836367;PMID: 20883686;PMID: 21596839;PMID: 21821669;PMID: 23681303;PMID: 237…	Neural plate	206090	149	18
rhombomere	(e)six3	389.958	PMID: 18801203;PMID: 25579066;PMID: 9449667	Neural plate	206090	149	18
(p)neural_tube	(e)bmp1	385.824	PMID: 12421719;PMID: 17470131;PMID: 18337466;PMID: 19036800;PMID: 20738329;PMID: 22632972;PMID: 23223018;PMID: 24818582;PMID: 25910938;PMID: 26969975;PMID: 26969989;PMID: 28304136;PMID: 28334810;PMID: 28778799;PMID: 29063958;PMID: 29618362;PMID: 30256191;PMID: 31590237;PMID: 7798260;PMID: 8174772	Neural plate	206090	149	18
(p)neural_crest	(e)dct	372.533	PMID: 10963668;PMID: 11005239;PMID: 11180971;PMID: 11231058;PMID: 11543611;PMID: 12032083;PMID: 12835099;PMID: 15454266;PMID: 18444965;PMID: 31743468;PMID: 31823726	Neural plate	206090	149	18
gastrula	(e)foxb1	366.232	PMID: 11404077;PMID: 9778500	Neural plate	206090	149	18
(p)gastrula	(e)foxb1	366.232	PMID: 11404077;PMID: 9778500	Neural plate	206090	149	18
(p)neural_crest	(e)crabp1	362.42	PMID: 10625532;PMID: 10725232;PMID: 1295741;PMID: 1333403;PMID: 1351399;PMID: 16327553;PMID: 1667403;PMID: 1707786;PMID: 1842359;PMID: 18444965;PMID: 1849812;PMID: 18976680;PMID: 1966832;PMID: 2170099;PMID: 22889333;PMID: 2548906;PMID: 26843908;PMID: 26865184;PMID: 30376688;PMID: 7716736;PMID: 7720586;PMID: 7729586;PMID: 8075432;PMID: 8287791;PMID: 8385449;PMID: 8543652;PMID: 9053326;PMID: 914249…	Neural plate	206090	149	18
(p)neural_crest	(e)prdm12	357.719	PMID: 25576027;PMID: 28982197;PMID: 32316463;PMID: 32640092	Neural plate	206090	149	18
prechordal	(e)bmp1	346.731	PMID: 12842913;PMID: 19169355	Neural plate	206090	149	18
rhombomere	(e)gata2	345.88	PMID: 10556076;PMID: 14973276;PMID: 19088086;PMID: 22627282;PMID: 26718003	Neural plate	206090	149	18
(p)neural_crest	(e)ngfr	343.078	PMID: 10757508;PMID: 11291776;PMID: 11357193;PMID: 14648839;PMID: 14699956;PMID: 14699967;PMID: 15246821;PMID: 15672264;PMID: 16510447;PMID: 16510576;PMID: 16728490;PMID: 17595340;PMID: 17786944;PMID: 19226215;PMID: 19289832;PMID: 20596026;PMID: 21306482;PMID: 21393506;PMID: 21490919;PMID: 2154393;PMID: 21751215;PMID: 22704955;PMID: 22982680;PMID: 23226372;PMID: 23314735;PMID: 23437251;PMID: 2366…	Neural plate	206090	149	18
(p)neural_crest	(e)six4	342.3	PMID: 12221004;PMID: 12812786;PMID: 15223346;PMID: 16003766;PMID: 16530750;PMID: 16677629;PMID: 24061537;PMID: 24885223	Neural plate	206090	149	18
crest	(e)zic3	335.987	PMID: 12666207;PMID: 16871625;PMID: 17295247;PMID: 17503076;PMID: 23034628;PMID: 29442325;PMID: 9342348;PMID: 9739105	Neural plate	206090	149	18
neuroepithelial	(e)nes	316.387	PMID: 21503585;PMID: 26236348;PMID: 31991815	Neural plate	206090	149	18
(p)neuroepithelial	(e)nes	316.387	PMID: 21503585;PMID: 26236348;PMID: 31991815	Neural plate	206090	149	18
neuroepithelial	(e)shh	310.919	PMID: 10603350;PMID: 10753513;PMID: 11262237;PMID: 11592978;PMID: 11640898;PMID: 11716497;PMID: 11964399;PMID: 12121626;PMID: 12399304;PMID: 12756179;PMID: 12907805;PMID: 14499657;PMID: 15183716;PMID: 15917474;PMID: 16026780;PMID: 16410413;PMID: 16455065;PMID: 16687495;PMID: 17973992;PMID: 18248323;PMID: 18927476;PMID: 19474326;PMID: 19603007;PMID: 19632216;PMID: 19696748;PMID: 19834476;PMID: 203…	Neural plate	206090	149	18
(p)neuroepithelial	(e)shh	310.919	PMID: 10603350;PMID: 10753513;PMID: 11262237;PMID: 11592978;PMID: 11640898;PMID: 11716497;PMID: 11964399;PMID: 12121626;PMID: 12399304;PMID: 12756179;PMID: 12907805;PMID: 14499657;PMID: 15183716;PMID: 15917474;PMID: 16026780;PMID: 16410413;PMID: 16455065;PMID: 16687495;PMID: 17973992;PMID: 18248323;PMID: 18927476;PMID: 19474326;PMID: 19603007;PMID: 19632216;PMID: 19696748;PMID: 19834476;PMID: 203…	Neural plate	206090	149	18
mediolateral	(e)bmp1	304.295	PMID: 15700379;PMID: 19036800;PMID: 19505288;PMID: 22632972;PMID: 23876427;PMID: 24818582;PMID: 31904373;PMID: 31959296	Neural plate	206090	149	18
hindbrain	(e)pcdhgb4	302.951	PMID: 18801203;PMID: 19218874	Neural plate	206090	149	18
(p)neural_tube	(e)olig2	293.866	PMID: 11493571;PMID: 11526078;PMID: 11566099;PMID: 11567615;PMID: 11572771;PMID: 11960707;PMID: 12049929;PMID: 12121626;PMID: 12237841;PMID: 14573534;PMID: 14602683;PMID: 15733664;PMID: 16292311;PMID: 16469306;PMID: 16508779;PMID: 16652341;PMID: 16908628;PMID: 17389390;PMID: 18423594;PMID: 19079603;PMID: 19105217;PMID: 19503085;PMID: 19777589;PMID: 20951692;PMID: 21068056;PMID: 21206754;PMID: 216…	Neural plate	206090	149	18
prechordal	(e)six3	285.09	PMID: 10381575;PMID: 12889061	Neural plate	206090	149	18
primordium	(e)fgf10	283.728	PMID: 11036930;PMID: 11489975;PMID: 12588840;PMID: 15037319;PMID: 17919533;PMID: 18703040;PMID: 20484817;PMID: 20876657;PMID: 22987750;PMID: 25361444;PMID: 29167198;PMID: 30122631	Neural plate	206090	149	18
placode	(e)lef1	283.049	PMID: 11782400;PMID: 14530295;PMID: 16678815;PMID: 17284610;PMID: 17397822;PMID: 18651655;PMID: 20883686;PMID: 22659139;PMID: 23652796;PMID: 24487391;PMID: 24803588;PMID: 31923576	Neural plate	206090	149	18
hindbrain	(e)zic3	282.45	PMID: 10861288;PMID: 12666207;PMID: 20553611	Neural plate	206090	149	18
placode	(e)shh	277.323	PMID: 12606279;PMID: 12606280;PMID: 15242792;PMID: 15581865;PMID: 15728669;PMID: 15788455;PMID: 16085486;PMID: 16416307;PMID: 16678815;PMID: 17164417;PMID: 18625062;PMID: 18647663;PMID: 21821669;PMID: 23426374;PMID: 23916850;PMID: 25799573;PMID: 26525674;PMID: 28469835;PMID: 28715412;PMID: 32848868;PMID: 8579575;PMID: 8823374;PMID: 8903351;PMID: 9768360	Neural plate	206090	149	18
hindbrain	(e)robo2	276.457	PMID: 11376489;PMID: 15110042;PMID: 18547144;PMID: 18986510;PMID: 23222439;PMID: 25972174;PMID: 29343636;PMID: 30685539	Neural plate	206090	149	18
rhombomere	(e)lmx1a	273.374	PMID: 20206242;PMID: 22173107	Neural plate	206090	149	18
(p)neural_plate	(e)olfm1	271.445	PMID: 12710955;PMID: 16289448	Neural plate	206090	149	18
placode	(e)spry2	262.041	PMID: 20348033;PMID: 21362415;PMID: 21655085;PMID: 26443994	Neural plate	206090	149	18
(p)neural_plate	(e)spon1	261.88	PMID: 17034782;PMID: 8367492;PMID: 9729886	Neural plate	206090	149	18
crest	(e)draxin	259.03	PMID: 19824897;PMID: 27199282;PMID: 27649978;PMID: 30026247;PMID: 30579765	Neural plate	206090	149	18
hindbrain	(e)olig2	258.739	PMID: 11960707;PMID: 12874134;PMID: 14602683;PMID: 15629694;PMID: 15629702;PMID: 16267213;PMID: 16324829;PMID: 16436615;PMID: 18423594;PMID: 18996920;PMID: 19244509;PMID: 19371731;PMID: 19425111;PMID: 20023158;PMID: 22020875;PMID: 22275004;PMID: 22821873;PMID: 23197710;PMID: 27323909;PMID: 31686622;PMID: 32489689	Neural plate	206090	149	18
hindbrain	(e)lhx1	258.046	PMID: 10529411;PMID: 11231071;PMID: 11412024;PMID: 15607939;PMID: 22539838;PMID: 25673852;PMID: 7649385;PMID: 7904966;PMID: 9022063;PMID: 9264264	Neural plate	206090	149	18
crest	(e)foxc1	255.163	PMID: 14699631;PMID: 16207763;PMID: 16403239;PMID: 16839542;PMID: 17914434;PMID: 19509472;PMID: 20429416;PMID: 20960542;PMID: 21796509;PMID: 22022403;PMID: 22171010;PMID: 22860120;PMID: 22939989;PMID: 24385915;PMID: 25250569;PMID: 25425531;PMID: 26718006;PMID: 27070436;PMID: 28253399;PMID: 28397860;PMID: 28681995;PMID: 28754980;PMID: 28926972;PMID: 29239730;PMID: 29322554;PMID: 29487724;PMID: 296…	Neural plate	206090	149	18
gastrula	(e)zic3	251.336	PMID: 11748837;PMID: 9739105	Neural plate	206090	149	18
(p)gastrula	(e)zic3	251.336	PMID: 11748837;PMID: 9739105	Neural plate	206090	149	18
crest	(e)olfm1	250.547	PMID: 12019210;PMID: 12710955;PMID: 16289448;PMID: 16412616;PMID: 17681890;PMID: 18037275;PMID: 18667622	Neural plate	206090	149	18
(p)neural_tube	(e)sspo	239.669	PMID: 11589991;PMID: 12037576;PMID: 17126404;PMID: 18046595;PMID: 23761733	Neural plate	206090	149	18
(p)neural_crest	(e)foxd1	239.062	PMID: 12412011;PMID: 19281780;PMID: 24252777;PMID: 28286175;PMID: 29284139;PMID: 30110134;PMID: 30792348	Neural plate	206090	149	18
(p)neural_tube	(e)lhx1	235.403	PMID: 10683174;PMID: 11502254;PMID: 12204277;PMID: 12972006;PMID: 15703886;PMID: 18565209;PMID: 19439491;PMID: 20201966;PMID: 21521736;PMID: 21674568;PMID: 23314287;PMID: 25747715;PMID: 26861414;PMID: 28691208;PMID: 8812449;PMID: 9022063;PMID: 9221786	Neural plate	206090	149	18
(p)neural_tube	(e)lmx1a	232.765	PMID: 10693804;PMID: 12351192;PMID: 12358782;PMID: 15148302;PMID: 15183721;PMID: 15215291;PMID: 21880902;PMID: 22485144;PMID: 25117422;PMID: 26164566;PMID: 31729356	Neural plate	206090	149	18
hindbrain	(e)epha5	232.338	PMID: 10375373;PMID: 28197551;PMID: 9221918	Neural plate	206090	149	18
primordium	(e)bmp4	224.713	PMID: 10512197;PMID: 10727860;PMID: 10831093;PMID: 11036930;PMID: 11044399;PMID: 11336495;PMID: 11573957;PMID: 11707591;PMID: 12351167;PMID: 12701100;PMID: 14651922;PMID: 14732398;PMID: 15342462;PMID: 16251275;PMID: 16517216;PMID: 17728349;PMID: 17919533;PMID: 18692041;PMID: 19164599;PMID: 19598112;PMID: 19635589;PMID: 20298259;PMID: 20847311;PMID: 21896629;PMID: 22493062;PMID: 24289245;PMID: 244…	Neural plate	206090	149	18
neuroepithelial	(e)foxb1	224.333	PMID: 10894983;PMID: 19474326	Neural plate	206090	149	18
(p)neuroepithelial	(e)foxb1	224.333	PMID: 10894983;PMID: 19474326	Neural plate	206090	149	18
hindbrain	(e)lmx1a	217.532	PMID: 16364898;PMID: 19741143;PMID: 23942840;PMID: 24287202;PMID: 26164566;PMID: 29769265	Neural plate	206090	149	18
placode	(e)eya4	215.916	PMID: 17234174;PMID: 23017075	Neural plate	206090	149	18
crest	(e)tfap2a	215.474	PMID: 10068641;PMID: 10802654;PMID: 10821772;PMID: 10885743;PMID: 10946068;PMID: 10967542;PMID: 11137286;PMID: 11522791;PMID: 11688555;PMID: 11694877;PMID: 11741941;PMID: 11744733;PMID: 11940672;PMID: 11969261;PMID: 12192491;PMID: 12397104;PMID: 12511599;PMID: 12642581;PMID: 12711551;PMID: 12756566;PMID: 1350670;PMID: 14534133;PMID: 14534139;PMID: 14572467;PMID: 14606524;PMID: 14699580;PMID: 1497…	Neural plate	206090	149	18
(p)neural_plate	(e)ahnak	212.585	PMID: 11284963;PMID: 12617833;PMID: 14516657	Neural plate	206090	149	18
primordium	(e)lhx6	209.316	PMID: 10479690;PMID: 16563169;PMID: 32144752	Neural plate	206090	149	18
(p)neural_plate	(e)tfap2a	208.232	PMID: 11741941;PMID: 12511599;PMID: 16109038;PMID: 19104059;PMID: 20885782;PMID: 21932309;PMID: 21963426;PMID: 23078916;PMID: 23382213;PMID: 23643939;PMID: 23900542;PMID: 24125469;PMID: 24616412;PMID: 26874011;PMID: 31848212;PMID: 8808408	Neural plate	206090	149	18
primordium	(e)shh	202.92	PMID: 10223710;PMID: 10753513;PMID: 11152636;PMID: 11336495;PMID: 15111333;PMID: 15183722;PMID: 15581879;PMID: 16041753;PMID: 16046861;PMID: 16481351;PMID: 17597528;PMID: 17962963;PMID: 18584208;PMID: 18614579;PMID: 19734891;PMID: 20298259;PMID: 22529771;PMID: 22745311;PMID: 24065827;PMID: 25361444;PMID: 25897685;PMID: 25944787;PMID: 26686294;PMID: 27747414;PMID: 27845689;PMID: 29167198;PMID: 311…	Neural plate	206090	149	18
(p)neural_tube	(e)cdh7	196.319	PMID: 15273735;PMID: 22765916;PMID: 29263249	Neural plate	206090	149	18
(p)neural_plate	(e)nuak2	194.884	PMID: 22689267;PMID: 25354459	Neural plate	206090	149	18
(p)neural_crest	(e)greb1l	194.641	PMID: 31985533;PMID: 32585897	Neural plate	206090	149	18
crest	(e)mitf	193.578	PMID: 10433906;PMID: 10652270;PMID: 10898786;PMID: 11076759;PMID: 11231058;PMID: 11543611;PMID: 11543618;PMID: 11601654;PMID: 11684650;PMID: 11944943;PMID: 12032083;PMID: 12235125;PMID: 12242700;PMID: 12444107;PMID: 12519122;PMID: 12668617;PMID: 12736222;PMID: 12753406;PMID: 12789278;PMID: 14660543;PMID: 15210190;PMID: 15277526;PMID: 15892713;PMID: 15923629;PMID: 16028277;PMID: 16197942;PMID: 164…	Neural plate	206090	149	18
hindbrain	(e)shh	193.46	PMID: 10894984;PMID: 11169843;PMID: 11479882;PMID: 11718832;PMID: 11731484;PMID: 12361972;PMID: 12799086;PMID: 14973276;PMID: 15108308;PMID: 15196958;PMID: 15554946;PMID: 15778294;PMID: 15788455;PMID: 16407397;PMID: 16571630;PMID: 17026983;PMID: 17142880;PMID: 17321515;PMID: 17687036;PMID: 17973992;PMID: 19218874;PMID: 19570847;PMID: 19602272;PMID: 20123094;PMID: 20799868;PMID: 21925158;PMID: 231…	Neural plate	206090	149	18
gastrula	(e)aldh1a2	191.16	PMID: 12799071;PMID: 15196955;PMID: 20142486;PMID: 21509893;PMID: 21671919;PMID: 30111657	Neural plate	206090	149	18
(p)gastrula	(e)aldh1a2	191.16	PMID: 12799071;PMID: 15196955;PMID: 20142486;PMID: 21509893;PMID: 21671919;PMID: 30111657	Neural plate	206090	149	18
crest	(e)bmp4	190.267	PMID: 10096060;PMID: 10452847;PMID: 10518492;PMID: 10529416;PMID: 10683174;PMID: 10751185;PMID: 10767084;PMID: 10772803;PMID: 10918301;PMID: 10952904;PMID: 11025206;PMID: 11044399;PMID: 11076751;PMID: 11087627;PMID: 11241835;PMID: 11319855;PMID: 11356027;PMID: 11412030;PMID: 11789986;PMID: 11861470;PMID: 12051818;PMID: 12450220;PMID: 12724518;PMID: 12796477;PMID: 12812786;PMID: 12828685;PMID: 146…	Neural plate	206090	149	18
(p)neural_crest	(e)shh	190.172	PMID: 10574760;PMID: 10751185;PMID: 10842302;PMID: 11059894;PMID: 11526081;PMID: 11592978;PMID: 12140368;PMID: 12724518;PMID: 12889063;PMID: 14706069;PMID: 15107405;PMID: 15337776;PMID: 15936751;PMID: 16049113;PMID: 16080289;PMID: 16327553;PMID: 16481351;PMID: 16868080;PMID: 16931774;PMID: 17344228;PMID: 18077420;PMID: 18264099;PMID: 18436202;PMID: 18443298;PMID: 18539922;PMID: 18539924;PMID: 185…	Neural plate	206090	149	18
branchial	(e)crabp1	189.811	PMID: 12941622;PMID: 1351399;PMID: 1707786;PMID: 18444965;PMID: 18976680;PMID: 21272633;PMID: 2170099;PMID: 7720586;PMID: 8075432;PMID: 9053326;PMID: 9392513	Neural plate	206090	149	18
hindbrain	(e)cdh7	189.344	PMID: 16774849;PMID: 21501682	Neural plate	206090	149	18
placode	(e)maf	188.927	PMID: 14991699;PMID: 9525857	Neural plate	206090	149	18
(p)neural_tube	(e)frzb	182.605	PMID: 10601008;PMID: 10625533;PMID: 10656762;PMID: 16425220;PMID: 17433286	Neural plate	206090	149	18
(p)neural_plate	(e)frzb	180.964	PMID: 10656762;PMID: 14991722	Neural plate	206090	149	18
(p)neural_tube	(e)foxb1	179.492	PMID: 10894983;PMID: 19046377;PMID: 9118797	Neural plate	206090	149	18
gastrula	(e)klf12	178.03	PMID: 12756566;PMID: 19048294	Neural plate	206090	149	18
(p)gastrula	(e)klf12	178.03	PMID: 12756566;PMID: 19048294	Neural plate	206090	149	18
(p)neural_plate	(e)kremen1	174.724	PMID: 26206087;PMID: 26288816	Neural plate	206090	149	18
primordium	(e)robo3	174.661	PMID: 11376489;PMID: 18986510;PMID: 27068458	Neural plate	206090	149	18
gastrula	(e)bmp1	173.218	PMID: 22357946;PMID: 31904373;PMID: 8262384;PMID: 9520331	Neural plate	206090	149	18
(p)gastrula	(e)bmp1	173.218	PMID: 22357946;PMID: 31904373;PMID: 8262384;PMID: 9520331	Neural plate	206090	149	18
arches	(e)crabp1	171.213	PMID: 10625532;PMID: 10725232;PMID: 12941622;PMID: 1351399;PMID: 1667403;PMID: 1707786;PMID: 1966832;PMID: 2170099;PMID: 7720586;PMID: 8075432;PMID: 9053326;PMID: 9392513;PMID: 9894676	Neural plate	206090	149	18
crest	(e)crabp1	169.993	PMID: 10625532;PMID: 10725232;PMID: 1295741;PMID: 1333403;PMID: 1351399;PMID: 16327553;PMID: 1667403;PMID: 1707786;PMID: 1842359;PMID: 18444965;PMID: 1849812;PMID: 18976680;PMID: 1966832;PMID: 2170099;PMID: 22889333;PMID: 2548906;PMID: 26843908;PMID: 26865184;PMID: 29539736;PMID: 30376688;PMID: 7685819;PMID: 7716736;PMID: 7720586;PMID: 7729586;PMID: 8075432;PMID: 8287791;PMID: 8385449;PMID: 85436…	Neural plate	206090	149	18
neuroepithelial	(e)six3	169.135	PMID: 11785508;PMID: 15248289;PMID: 18801203;PMID: 21503155;PMID: 25074684;PMID: 29679559	Neural plate	206090	149	18
(p)neuroepithelial	(e)six3	169.135	PMID: 11785508;PMID: 15248289;PMID: 18801203;PMID: 21503155;PMID: 25074684;PMID: 29679559	Neural plate	206090	149	18
primordium	(e)robo2	168.72	PMID: 11376489;PMID: 15716341;PMID: 18986510;PMID: 27068458	Neural plate	206090	149	18
crest	(e)ngfr	167.155	PMID: 10757508;PMID: 11291776;PMID: 11357193;PMID: 14648839;PMID: 14699956;PMID: 14699967;PMID: 15246821;PMID: 15672264;PMID: 16510447;PMID: 16510576;PMID: 16728490;PMID: 17595340;PMID: 17786944;PMID: 19226215;PMID: 19289832;PMID: 20596026;PMID: 20934693;PMID: 21306482;PMID: 21393506;PMID: 21490919;PMID: 2154393;PMID: 21751215;PMID: 21807134;PMID: 22704955;PMID: 22982680;PMID: 23226372;PMID: 2331…	Neural plate	206090	149	18
hindbrain	(e)rdh10	165.574	PMID: 20563989;PMID: 23437350;PMID: 23765990	Neural plate	206090	149	18
placode	(e)aldh1a2	162.768	PMID: 11025231;PMID: 12941622;PMID: 15366004;PMID: 26101153	Neural plate	206090	149	18
(p)neural_tube	(e)bmp4	161.208	PMID: 10051661;PMID: 10079226;PMID: 10452847;PMID: 10498272;PMID: 10518492;PMID: 10542956;PMID: 10559902;PMID: 10601008;PMID: 10603001;PMID: 10683174;PMID: 10964470;PMID: 10976043;PMID: 10994991;PMID: 11044399;PMID: 11319855;PMID: 11640896;PMID: 11748138;PMID: 11789986;PMID: 11856527;PMID: 11944941;PMID: 12051818;PMID: 12404109;PMID: 12606287;PMID: 12854656;PMID: 14963649;PMID: 15060574;PMID: 150…	Neural plate	206090	149	18
crest	(e)dct	160.765	PMID: 10963668;PMID: 11005239;PMID: 11180971;PMID: 11231058;PMID: 11543611;PMID: 12032083;PMID: 12835099;PMID: 15454266;PMID: 18444965;PMID: 31743468;PMID: 31823726	Neural plate	206090	149	18
(p)neural_tube	(e)six3	157.883	PMID: 11785508;PMID: 11956759;PMID: 12889061;PMID: 17001700;PMID: 17470285;PMID: 18801203;PMID: 21940735;PMID: 22642675;PMID: 25576927;PMID: 26227058;PMID: 28765531;PMID: 9510037	Neural plate	206090	149	18
(p)neural_plate	(e)lhx1	155.907	PMID: 10748463;PMID: 16527264;PMID: 7649385;PMID: 9264264	Neural plate	206090	149	18
branchial	(e)aldh1a2	154.703	PMID: 10654602;PMID: 12050134;PMID: 12563036;PMID: 12702665;PMID: 12941622;PMID: 15188435;PMID: 17849458;PMID: 20423710	Neural plate	206090	149	18
crest	(e)prdm12	154.372	PMID: 25576027;PMID: 28982197;PMID: 32316463;PMID: 32640092	Neural plate	206090	149	18
(p)neural_crest	(e)aldh1a2	153.055	PMID: 10654602;PMID: 11245568;PMID: 12702665;PMID: 15188435;PMID: 15599567;PMID: 19036802;PMID: 20110535;PMID: 20134361;PMID: 20423710;PMID: 22942074;PMID: 25088217;PMID: 26385749;PMID: 26442704	Neural plate	206090	149	18
rhombomere	(e)lhx1	151.407	PMID: 10529411;PMID: 11231071	Neural plate	206090	149	18
gastrula	(e)wnt8b	150.802	PMID: 11025224;PMID: 12223403	Neural plate	206090	149	18
(p)gastrula	(e)wnt8b	150.802	PMID: 11025224;PMID: 12223403	Neural plate	206090	149	18
(p)neural_plate	(e)gata2	150.717	PMID: 10495290;PMID: 22318231;PMID: 23643939;PMID: 25124756;PMID: 26473286;PMID: 30012125;PMID: 9028937	Neural plate	206090	149	18
(p)neural_tube	(e)lmx1b	147.874	PMID: 10751174;PMID: 12755330;PMID: 15215291;PMID: 18191121;PMID: 21880902;PMID: 22103413;PMID: 22276170;PMID: 22750257;PMID: 23416099;PMID: 26164566;PMID: 31729356	Neural plate	206090	149	18
hindbrain	(e)vgll3	147.781	PMID: 20712000;PMID: 28870996	Neural plate	206090	149	18
crest	(e)six4	147.718	PMID: 12221004;PMID: 12812786;PMID: 15223346;PMID: 16003766;PMID: 16530750;PMID: 16677629;PMID: 24061537;PMID: 24885223	Neural plate	206090	149	18
(p)neural_plate	(e)sox21	147.582	PMID: 21762129;PMID: 25448693	Neural plate	206090	149	18
(p)neural_tube	(e)crabp1	147.572	PMID: 1295741;PMID: 16237707;PMID: 16327553;PMID: 1707786;PMID: 17329364;PMID: 1966832;PMID: 2163640;PMID: 2168819;PMID: 2170099;PMID: 2548906;PMID: 2561479;PMID: 26188161;PMID: 29297599;PMID: 7925021;PMID: 8075432;PMID: 8397079;PMID: 9053326;PMID: 9894676	Neural plate	206090	149	18
branchial	(e)asic4	145.735	PMID: 25722005;PMID: 30641214	Neural plate	206090	149	18
rhombomere	(e)epha2	140.807	PMID: 9463349;PMID: 9733765;PMID: 9858686	Neural plate	206090	149	18
(p)neural_tube	(e)trim71	140.723	PMID: 19098426;PMID: 25883935;PMID: 27300003;PMID: 28430184;PMID: 29983323	Neural plate	206090	149	18
neuroepithelial	(e)tmie	140.208	PMID: 12140191;PMID: 17364360	Neural plate	206090	149	18
(p)neuroepithelial	(e)tmie	140.208	PMID: 12140191;PMID: 17364360	Neural plate	206090	149	18
hindbrain	(e)sox21	139.854	PMID: 10559493;PMID: 18956331;PMID: 21492149	Neural plate	206090	149	18
rhombomere	(e)shh	138.208	PMID: 14973276;PMID: 17026983;PMID: 17973992;PMID: 18480159;PMID: 19602272;PMID: 20695457;PMID: 23494735	Neural plate	206090	149	18
primordium	(e)spry2	137.379	PMID: 19127536;PMID: 22912418;PMID: 23606267;PMID: 25897685	Neural plate	206090	149	18
hindbrain	(e)cck	136.976	PMID: 10672906;PMID: 10706955;PMID: 10727618;PMID: 12031861;PMID: 14557235;PMID: 14602823;PMID: 15711637;PMID: 16005445;PMID: 16098547;PMID: 16166223;PMID: 16173470;PMID: 16630589;PMID: 16793030;PMID: 17481674;PMID: 18003792;PMID: 18040081;PMID: 18096668;PMID: 18248897;PMID: 18620003;PMID: 18655818;PMID: 19109369;PMID: 19111529;PMID: 19726710;PMID: 19857467;PMID: 2012240;PMID: 20610562;PMID: 2156…	Neural plate	206090	149	18
(p)neural_tube	(e)aldh1a2	135.432	PMID: 11688558;PMID: 11959834;PMID: 15042712;PMID: 16237707;PMID: 16688770;PMID: 17329364;PMID: 20142486;PMID: 21539831;PMID: 21750036;PMID: 22396766;PMID: 22485144;PMID: 25293959;PMID: 29297599;PMID: 32774702	Neural plate	206090	149	18
primordium	(e)rspo1	135.25	PMID: 23095882;PMID: 32099981;PMID: 32365547	Neural plate	206090	149	18
neuroepithelial	(e)f2rl2	134.133	PMID: 12203721;PMID: 12515806;PMID: 15081374;PMID: 16493684;PMID: 17003110;PMID: 18032449;PMID: 20619750;PMID: 27052178;PMID: 27221061	Neural plate	206090	149	18
(p)neuroepithelial	(e)f2rl2	134.133	PMID: 12203721;PMID: 12515806;PMID: 15081374;PMID: 16493684;PMID: 17003110;PMID: 18032449;PMID: 20619750;PMID: 27052178;PMID: 27221061	Neural plate	206090	149	18
(p)neural_crest	(e)plcd3	132.356	PMID: 26853712;PMID: 30205013	Neural plate	206090	149	18
(p)neural_tube	(e)pcdhgb4	132.121	PMID: 15273735;PMID: 18801203	Neural plate	206090	149	18
primordium	(e)frzb	132.064	PMID: 10831093;PMID: 19842206	Neural plate	206090	149	18
rhombomere	(e)wnt10b	131.805	PMID: 15366005;PMID: 30825002	Neural plate	206090	149	18
cephalic	(e)csrnp1	129.563	PMID: 19544579;PMID: 23326522	Neural plate	206090	149	18
placode	(e)bmp7	128.658	PMID: 11160400;PMID: 18423449;PMID: 19836367;PMID: 23426374;PMID: 26407529;PMID: 8561774;PMID: 8815925	Neural plate	206090	149	18
hindbrain	(e)celsr1	127.478	PMID: 20631168;PMID: 22095531;PMID: 27395006	Neural plate	206090	149	18
branchial	(e)lhx6	126.492	PMID: 12810588;PMID: 19591819;PMID: 9570771	Neural plate	206090	149	18
neuroepithelial	(e)mybl1	126.131	PMID: 26796505;PMID: 26810070;PMID: 27659822;PMID: 31085957	Neural plate	206090	149	18
(p)neuroepithelial	(e)mybl1	126.131	PMID: 26796505;PMID: 26810070;PMID: 27659822;PMID: 31085957	Neural plate	206090	149	18
(p)neural_crest	(e)grem1	124.539	PMID: 11520677;PMID: 12386293;PMID: 14701876;PMID: 19720987;PMID: 22269168;PMID: 23335276;PMID: 24576577;PMID: 31883440;PMID: 9660951	Neural plate	206090	149	18
neuroepithelial	(e)sspo	122.682	PMID: 23761733;PMID: 26074785	Neural plate	206090	149	18
(p)neuroepithelial	(e)sspo	122.682	PMID: 23761733;PMID: 26074785	Neural plate	206090	149	18
(p)neural_tube	(e)snai2	122.017	PMID: 17344227;PMID: 17991460;PMID: 19247972;PMID: 20110324;PMID: 20542025;PMID: 21062864;PMID: 21433221;PMID: 21447558;PMID: 22986495;PMID: 23266330;PMID: 23382206;PMID: 23615280;PMID: 24196837;PMID: 25220153;PMID: 30579765;PMID: 30910825	Neural plate	206090	149	18
(p)neural_tube	(e)sox14	120.812	PMID: 10677261;PMID: 10798354;PMID: 28438991	Neural plate	206090	149	18
(p)neural_tube	(e)pcdh18	120.11	PMID: 18415941;PMID: 18468594	Neural plate	206090	149	18
neuroepithelial	(e)cacna1b	119.941	PMID: 28859702;PMID: 28925561;PMID: 29239337;PMID: 31421230;PMID: 31526523	Neural plate	206090	149	18
(p)neuroepithelial	(e)cacna1b	119.941	PMID: 28859702;PMID: 28925561;PMID: 29239337;PMID: 31421230;PMID: 31526523	Neural plate	206090	149	18
primordium	(e)foxp2	118.591	PMID: 12815709;PMID: 18561326;PMID: 26969076;PMID: 27384060;PMID: 28691208	Neural plate	206090	149	18
(p)neural_crest	(e)slit2	118.565	PMID: 12876276;PMID: 15950606;PMID: 20387539;PMID: 22689303;PMID: 23255421;PMID: 23438940;PMID: 25652313;PMID: 25786906;PMID: 26454118;PMID: 29427758;PMID: 29660433	Neural plate	206090	149	18
mediolateral	(e)robo3	118.178	PMID: 12526771;PMID: 23222439;PMID: 27784329	Neural plate	206090	149	18
(p)neural_plate	(e)aldh1a2	116.93	PMID: 12050134;PMID: 15652703;PMID: 16489341;PMID: 26101153	Neural plate	206090	149	18
primordium	(e)lef1	114.587	PMID: 15642085;PMID: 17507399;PMID: 20981829;PMID: 21465621;PMID: 21862556;PMID: 21862557;PMID: 23637337;PMID: 23804101;PMID: 26335201;PMID: 8647435	Neural plate	206090	149	18
(p)neural_plate	(e)foxd1	111.772	PMID: 12412011;PMID: 28621426	Neural plate	206090	149	18
gastrula	(e)smad6	111.22	PMID: 10446269;PMID: 12588853;PMID: 15950609;PMID: 16278078	Neural plate	206090	149	18
(p)gastrula	(e)smad6	111.22	PMID: 10446269;PMID: 12588853;PMID: 15950609;PMID: 16278078	Neural plate	206090	149	18
gastrula	(e)six4	110.501	PMID: 10415356;PMID: 9805006	Neural plate	206090	149	18
(p)gastrula	(e)six4	110.501	PMID: 10415356;PMID: 9805006	Neural plate	206090	149	18
arches	(e)aldh1a2	110.387	PMID: 12050134;PMID: 12563036;PMID: 12702665;PMID: 12941622;PMID: 17047027;PMID: 20423710;PMID: 23638021;PMID: 9676192	Neural plate	206090	149	18
hindbrain	(e)foxp2	109.64	PMID: 16028276;PMID: 18950487;PMID: 21935935;PMID: 27721656;PMID: 29672280;PMID: 29934352;PMID: 32621762	Neural plate	206090	149	18
branchial	(e)tfap2a	107.701	PMID: 10068641;PMID: 10821772;PMID: 10885743;PMID: 11979512;PMID: 19764023;PMID: 21728810;PMID: 22140378;PMID: 22276601;PMID: 23578821;PMID: 24783654;PMID: 25590586;PMID: 25622170;PMID: 26934293;PMID: 27607113;PMID: 29229773;PMID: 29593029;PMID: 30372441;PMID: 8622765	Neural plate	206090	149	18
(p)neural_plate	(e)arx	106.3	PMID: 15614781;PMID: 19006070	Neural plate	206090	149	18
(p)neural_plate	(e)lmx1b	106.292	PMID: 20649486;PMID: 22276170;PMID: 31672641	Neural plate	206090	149	18
(p)neural_tube	(e)prtg	105.697	PMID: 16881056;PMID: 20335479	Neural plate	206090	149	18
(p)neural_plate	(e)f2rl2	105.675	PMID: 16493684;PMID: 21750029;PMID: 22865775;PMID: 28545845;PMID: 30256191	Neural plate	206090	149	18
(p)neural_tube	(e)frem2	104.704	PMID: 21693562;PMID: 22031191;PMID: 30838450	Neural plate	206090	149	18
crest	(e)foxd1	103.166	PMID: 12412011;PMID: 19281780;PMID: 24252777;PMID: 28286175;PMID: 29284139;PMID: 30110134;PMID: 30792348	Neural plate	206090	149	18
neuroepithelial	(e)id1	101.969	PMID: 11331769;PMID: 11755226	Neural plate	206090	149	18
(p)neuroepithelial	(e)id1	101.969	PMID: 11331769;PMID: 11755226	Neural plate	206090	149	18
hindbrain	(e)bmp4	101.278	PMID: 10452847;PMID: 10545230;PMID: 10767084;PMID: 10804176;PMID: 11076675;PMID: 11076751;PMID: 11241835;PMID: 11356033;PMID: 11520176;PMID: 12464431;PMID: 15084460;PMID: 15136140;PMID: 15276151;PMID: 15281076;PMID: 15672396;PMID: 15672537;PMID: 15722554;PMID: 16156897;PMID: 16221730;PMID: 16712836;PMID: 27669663;PMID: 30630826;PMID: 7990961;PMID: 8625798;PMID: 8861099;PMID: 8971341;PMID: 9126291…	Neural plate	206090	149	18
hindbrain	(e)rbp1	100.426	PMID: 1333403;PMID: 1667403;PMID: 16688766;PMID: 1842359;PMID: 1849812;PMID: 2554331;PMID: 8385449;PMID: 8397079	Neural plate	206090	149	18
(p)neural_crest	(e)cfc1	100.27	PMID: 18456715;PMID: 32572506	Neural plate	206090	149	18
rhombomere	(e)bmp4	99.677	PMID: 10452847;PMID: 10603001;PMID: 11241835;PMID: 11520176;PMID: 16221730;PMID: 8625798	Neural plate	206090	149	18
gastrula	(e)edil3	97.8483	PMID: 17433289;PMID: 20823067	Neural plate	206090	149	18
(p)gastrula	(e)edil3	97.8483	PMID: 17433289;PMID: 20823067	Neural plate	206090	149	18
hindbrain	(e)six3	97.6985	PMID: 10781940;PMID: 14579382;PMID: 16626683;PMID: 17001700;PMID: 18801203	Neural plate	206090	149	18
(p)neural_crest	(e)hey1	96.2516	PMID: 18201699;PMID: 18497317;PMID: 19235837;PMID: 19631204;PMID: 23788430;PMID: 23797732;PMID: 26577899;PMID: 27880803;PMID: 29398116;PMID: 30529759	Neural plate	206090	149	18
(p)neural_plate	(e)grem1	95.3546	PMID: 23872339;PMID: 31883440;PMID: 9811586	Neural plate	206090	149	18
(p)neural_crest	(e)lef1	94.9032	PMID: 10446273;PMID: 10652270;PMID: 10837918;PMID: 12032083;PMID: 12214275;PMID: 14551209;PMID: 15254905;PMID: 15649466;PMID: 16179074;PMID: 19123129;PMID: 20103590;PMID: 20960542;PMID: 22391242;PMID: 23695168;PMID: 26580798;PMID: 28649789;PMID: 31638440;PMID: 7958926;PMID: 8223271;PMID: 9496790;PMID: 9739131	Neural plate	206090	149	18
(p)neural_crest	(e)gpc4	93.6515	PMID: 24803654;PMID: 26459057;PMID: 31292255	Neural plate	206090	149	18
(p)neural_plate	(e)crabp1	90.4818	PMID: 1849812;PMID: 2548906;PMID: 7720586;PMID: 8385449	Neural plate	206090	149	18
(p)neural_crest	(e)ror2	90.0382	PMID: 11429290;PMID: 11455430;PMID: 12680586;PMID: 19785987;PMID: 22110058;PMID: 26680417;PMID: 27578181;PMID: 28236965	Neural plate	206090	149	18
placode	(e)tfap2a	89.0029	PMID: 10861284;PMID: 14534139;PMID: 15689370;PMID: 17258188;PMID: 23643939;PMID: 24753151;PMID: 28886367	Neural plate	206090	149	18
hindbrain	(e)slit3	88.9195	PMID: 11161558;PMID: 14579375;PMID: 23144817	Neural plate	206090	149	18
hindbrain	(e)gata2	87.2147	PMID: 10556076;PMID: 14973276;PMID: 17142880;PMID: 17685478;PMID: 19224248;PMID: 19542360;PMID: 23416099;PMID: 26718003;PMID: 27789623	Neural plate	206090	149	18
hindbrain	(e)fgf10	86.4544	PMID: 12810586;PMID: 14623822;PMID: 17601531;PMID: 18329286;PMID: 18703040;PMID: 20171206;PMID: 21362415;PMID: 23041177	Neural plate	206090	149	18
neuroepithelial	(e)lmx1a	86.4206	PMID: 15804398;PMID: 17030431;PMID: 23286225	Neural plate	206090	149	18
(p)neuroepithelial	(e)lmx1a	86.4206	PMID: 15804398;PMID: 17030431;PMID: 23286225	Neural plate	206090	149	18
(p)neural_crest	(e)mafb	85.9455	PMID: 11044406;PMID: 11476577;PMID: 24641171;PMID: 25583070;PMID: 28118374;PMID: 30236445;PMID: 9256349;PMID: 9477316	Neural plate	206090	149	18
placode	(e)sfrp2	85.8468	PMID: 10049573;PMID: 24140542;PMID: 26407529	Neural plate	206090	149	18
branchial	(e)bmp4	84.7071	PMID: 10603340;PMID: 10633853;PMID: 10767084;PMID: 11784076;PMID: 11861914;PMID: 12701100;PMID: 12941622;PMID: 14681194;PMID: 15005575;PMID: 15063187;PMID: 15070745;PMID: 15509223;PMID: 15581867;PMID: 15936012;PMID: 18173302;PMID: 18539924;PMID: 20336610;PMID: 24858484;PMID: 26934293;PMID: 32691553;PMID: 7990961;PMID: 8645604;PMID: 8971341;PMID: 9102305;PMID: 9882485	Neural plate	206090	149	18
(p)neural_crest	(e)fgf10	84.6299	PMID: 10199964;PMID: 12223415;PMID: 15385444;PMID: 20193675;PMID: 21664901;PMID: 23451037;PMID: 23460641;PMID: 24821700;PMID: 27826253;PMID: 28527696;PMID: 28982687;PMID: 29028795	Neural plate	206090	149	18
crest	(e)greb1l	83.9967	PMID: 31985533;PMID: 32585897	Neural plate	206090	149	18
cephalic	(e)six3	83.7287	PMID: 10381573;PMID: 12617857;PMID: 14516680;PMID: 17912743;PMID: 19544579;PMID: 26244086	Neural plate	206090	149	18
crest	(e)shh	83.3809	PMID: 10574760;PMID: 10751185;PMID: 10842302;PMID: 11059894;PMID: 11526081;PMID: 11592978;PMID: 12140368;PMID: 12724518;PMID: 12889063;PMID: 14706069;PMID: 15107405;PMID: 15314685;PMID: 15337776;PMID: 15936751;PMID: 16049113;PMID: 16080289;PMID: 16327553;PMID: 16481351;PMID: 16868080;PMID: 16931774;PMID: 17344228;PMID: 18077420;PMID: 18264099;PMID: 18436202;PMID: 18443298;PMID: 18539922;PMID: 185…	Neural plate	206090	149	18
(p)neural_crest	(e)lhx1	83.3652	PMID: 10349632;PMID: 10491256;PMID: 10683174;PMID: 15703886;PMID: 19605684;PMID: 25747715;PMID: 8793615	Neural plate	206090	149	18
neuroepithelial	(e)bcl11b	83.0862	PMID: 25288682;PMID: 28137879;PMID: 29688344;PMID: 32081718	Neural plate	206090	149	18
(p)neuroepithelial	(e)bcl11b	83.0862	PMID: 25288682;PMID: 28137879;PMID: 29688344;PMID: 32081718	Neural plate	206090	149	18
branchial	(e)shh	83.0727	PMID: 10574760;PMID: 10704868;PMID: 11144352;PMID: 12385751;PMID: 12489150;PMID: 12508237;PMID: 15107405;PMID: 15183307;PMID: 15554946;PMID: 16868080;PMID: 18539924;PMID: 18570256;PMID: 19321424;PMID: 19602272;PMID: 21220324;PMID: 25193697;PMID: 26156498;PMID: 27095494;PMID: 31591086;PMID: 32691553;PMID: 8645604;PMID: 9226455;PMID: 9510020	Neural plate	206090	149	18
(p)neural_tube	(e)draxin	82.5759	PMID: 30026247;PMID: 30579765	Neural plate	206090	149	18
(p)neural_plate	(e)dact1	82.1673	PMID: 15188426;PMID: 25266145	Neural plate	206090	149	18
(p)neural_plate	(e)ror2	81.9487	PMID: 20823067;PMID: 22110058;PMID: 27578181	Neural plate	206090	149	18
(p)neural_plate	(e)olig2	81.7026	PMID: 12167410;PMID: 15652703;PMID: 15731351;PMID: 21148001;PMID: 32345743	Neural plate	206090	149	18
(p)neural_crest	(e)tgfbr2	80.8414	PMID: 12975342;PMID: 16332365;PMID: 16368934;PMID: 16806156;PMID: 17204263;PMID: 17449229;PMID: 17727833;PMID: 18572160;PMID: 18684439;PMID: 19959467;PMID: 20193675;PMID: 20826783;PMID: 22123828;PMID: 22326956;PMID: 23060211;PMID: 23950180;PMID: 23975680;PMID: 25722190;PMID: 26522286;PMID: 8954803	Neural plate	206090	149	18
neuroepithelial	(e)lhx1	80.5297	PMID: 11161479;PMID: 15703886;PMID: 20737506;PMID: 21503155	Neural plate	206090	149	18
(p)neuroepithelial	(e)lhx1	80.5297	PMID: 11161479;PMID: 15703886;PMID: 20737506;PMID: 21503155	Neural plate	206090	149	18
placode	(e)robo2	80.4555	PMID: 15716341;PMID: 18278043	Neural plate	206090	149	18
neuroepithelial	(e)flna	80.3238	PMID: 18996916;PMID: 25097827;PMID: 27789627;PMID: 29659741	Neural plate	206090	149	18
(p)neuroepithelial	(e)flna	80.3238	PMID: 18996916;PMID: 25097827;PMID: 27789627;PMID: 29659741	Neural plate	206090	149	18
hindbrain	(e)hcrt	79.5582	PMID: 10683839;PMID: 15879054;PMID: 16338080;PMID: 19008313;PMID: 21957165;PMID: 22222702;PMID: 22249811;PMID: 23490004;PMID: 23978908;PMID: 24381179;PMID: 25796089;PMID: 26062632;PMID: 28823463;PMID: 30481553;PMID: 31488323;PMID: 31836175;PMID: 32579900	Neural plate	206090	149	18
rhombomere	(e)tal1	77.5935	PMID: 22627282;PMID: 26718003	Neural plate	206090	149	18
(p)neural_crest	(e)tyrp1	77.0831	PMID: 10963668;PMID: 11395388;PMID: 11549110;PMID: 12519122;PMID: 12789278;PMID: 16197942;PMID: 16493586;PMID: 16934245;PMID: 21976956;PMID: 22391242;PMID: 24711010;PMID: 25724811;PMID: 31743468;PMID: 31823726;PMID: 32607713;PMID: 7651733;PMID: 9170158;PMID: 9510032	Neural plate	206090	149	18
neuroepithelial	(e)sox21	76.2296	PMID: 29440260;PMID: 32388501	Neural plate	206090	149	18
(p)neuroepithelial	(e)sox21	76.2296	PMID: 29440260;PMID: 32388501	Neural plate	206090	149	18
(p)neural_crest	(e)col2a1	75.2716	PMID: 12112473;PMID: 12397114;PMID: 15689370;PMID: 17026712;PMID: 18590717;PMID: 18987028;PMID: 19267634;PMID: 19442608;PMID: 19638309;PMID: 20226781;PMID: 21295280;PMID: 23992145;PMID: 25818812;PMID: 29322554;PMID: 29684872;PMID: 29787757;PMID: 30424580;PMID: 30551562;PMID: 9264261	Neural plate	206090	149	18
neuroepithelial	(e)lif	75.1354	PMID: 11165238;PMID: 11243705;PMID: 15330857;PMID: 8726104	Neural plate	206090	149	18
(p)neuroepithelial	(e)lif	75.1354	PMID: 11165238;PMID: 11243705;PMID: 15330857;PMID: 8726104	Neural plate	206090	149	18
rhombomere	(e)wnt5a	74.8321	PMID: 16987254;PMID: 21501682;PMID: 24927917	Neural plate	206090	149	18
(p)neural_tube	(e)gpc4	74.7884	PMID: 12930779;PMID: 24803654;PMID: 31488837	Neural plate	206090	149	18
hindbrain	(e)unc5b	74.6371	PMID: 17708418;PMID: 23307742;PMID: 23806443	Neural plate	206090	149	18
(p)neural_tube	(e)arx	73.9141	PMID: 11956759;PMID: 15614781;PMID: 15682394;PMID: 30659230	Neural plate	206090	149	18
(p)neural_tube	(e)wnt8b	73.9085	PMID: 15063186;PMID: 15614781;PMID: 20201966	Neural plate	206090	149	18
(p)neural_plate	(e)lef1	73.3095	PMID: 10976043;PMID: 16179074;PMID: 16354715;PMID: 17013891;PMID: 18687117;PMID: 18799544	Neural plate	206090	149	18
(p)neural_crest	(e)robo2	73.0326	PMID: 18278043;PMID: 19934013;PMID: 23255421;PMID: 25972174;PMID: 29660433	Neural plate	206090	149	18
placode	(e)snai2	72.592	PMID: 29137924;PMID: 29520762;PMID: 30016640	Neural plate	206090	149	18
(p)neural_crest	(e)dact1	71.5438	PMID: 16278878;PMID: 19347952;PMID: 25266145;PMID: 27122165	Neural plate	206090	149	18
(p)neural_crest	(e)tnc	71.2782	PMID: 14758483;PMID: 1713677;PMID: 2193147;PMID: 23788430;PMID: 2483682;PMID: 9552162	Neural plate	206090	149	18
(p)neural_tube	(e)slit2	70.9856	PMID: 11668607;PMID: 16162649;PMID: 21880902;PMID: 22194855;PMID: 22689303;PMID: 23438940;PMID: 25843547;PMID: 29427758;PMID: 31356769	Neural plate	206090	149	18
neuroepithelial	(e)celsr1	69.4836	PMID: 20353824;PMID: 22632972	Neural plate	206090	149	18
(p)neuroepithelial	(e)celsr1	69.4836	PMID: 20353824;PMID: 22632972	Neural plate	206090	149	18
arches	(e)flnb	69.3251	PMID: 17635842;PMID: 28205584	Neural plate	206090	149	18
gastrula	(e)ror2	69.1029	PMID: 20823067;PMID: 21128306;PMID: 31666627	Neural plate	206090	149	18
(p)gastrula	(e)ror2	69.1029	PMID: 20823067;PMID: 21128306;PMID: 31666627	Neural plate	206090	149	18
(p)neural_crest	(e)lrig3	68.9355	PMID: 18287203;PMID: 20126551	Neural plate	206090	149	18
(p)neural_tube	(e)mafb	68.6345	PMID: 11044406;PMID: 11476577;PMID: 14678826;PMID: 16110512;PMID: 17669392;PMID: 21098558;PMID: 28025141;PMID: 9477316	Neural plate	206090	149	18
(p)neural_crest	(e)nog	68.4063	PMID: 16894609;PMID: 19369402;PMID: 24949938	Neural plate	206090	149	18
mediolateral	(e)robo2	67.8515	PMID: 21653616;PMID: 23222439;PMID: 31392959	Neural plate	206090	149	18
(p)neural_crest	(e)shroom3	67.237	PMID: 26853712;PMID: 32511952;PMID: 32741376	Neural plate	206090	149	18
neuroepithelial	(e)shroom3	67.1081	PMID: 18339671;PMID: 29661847	Neural plate	206090	149	18
(p)neuroepithelial	(e)shroom3	67.1081	PMID: 18339671;PMID: 29661847	Neural plate	206090	149	18
arches	(e)foxc1	66.4784	PMID: 11165495;PMID: 11562355;PMID: 27193493;PMID: 28681995;PMID: 31836490;PMID: 9767159	Neural plate	206090	149	18
mediolateral	(e)celsr1	66.4243	PMID: 22632972;PMID: 27451904	Neural plate	206090	149	18
(p)neural_crest	(e)plxna2	66.178	PMID: 19666519;PMID: 25209245	Neural plate	206090	149	18
crest	(e)aldh1a2	66.0503	PMID: 10654602;PMID: 11245568;PMID: 12702665;PMID: 15188435;PMID: 15599567;PMID: 19036802;PMID: 20110535;PMID: 20134361;PMID: 20423710;PMID: 22942074;PMID: 25088217;PMID: 26385749;PMID: 26442704	Neural plate	206090	149	18
hindbrain	(e)unc5c	65.8588	PMID: 21307253;PMID: 23806443	Neural plate	206090	149	18
(p)neural_tube	(e)tfap2a	65.6627	PMID: 10967542;PMID: 11320527;PMID: 11694877;PMID: 11741941;PMID: 11744733;PMID: 12397104;PMID: 12586840;PMID: 12676916;PMID: 14975722;PMID: 16327553;PMID: 18181213;PMID: 19104059;PMID: 20932315;PMID: 21062864;PMID: 23082118;PMID: 25381013;PMID: 26646725;PMID: 30689861;PMID: 31020390;PMID: 8622765;PMID: 8622766;PMID: 8692702;PMID: 8989526;PMID: 9391091;PMID: 9811866	Neural plate	206090	149	18
crest	(e)bmp7	65.038	PMID: 10418861;PMID: 10983596;PMID: 11731698;PMID: 12571490;PMID: 12908103;PMID: 15246821;PMID: 15671031;PMID: 15672240;PMID: 17443352;PMID: 17588821;PMID: 20309952;PMID: 20445470;PMID: 20887146;PMID: 22201370;PMID: 22396311;PMID: 22408782;PMID: 23074475;PMID: 23782488;PMID: 26730525;PMID: 26775208;PMID: 26984911;PMID: 26984923;PMID: 27621556;PMID: 28009419;PMID: 29228886;PMID: 29410800;PMID: 297…	Neural plate	206090	149	18
(p)neural_crest	(e)crispld2	65.0143	PMID: 22887593;PMID: 26297922;PMID: 29899370	Neural plate	206090	149	18
(p)neural_plate	(e)foxc1	64.7659	PMID: 21934132;PMID: 26406991;PMID: 9767159	Neural plate	206090	149	18
branchial	(e)epha3	63.2436	PMID: 10673322;PMID: 18495033	Neural plate	206090	149	18
neuroepithelial	(e)lhx6	62.3147	PMID: 14643017;PMID: 17928435	Neural plate	206090	149	18
(p)neuroepithelial	(e)lhx6	62.3147	PMID: 14643017;PMID: 17928435	Neural plate	206090	149	18
placode	(e)lmx1b	62.2347	PMID: 17532192;PMID: 20043898	Neural plate	206090	149	18
(p)neural_plate	(e)sfrp2	61.6713	PMID: 10656762;PMID: 14991722;PMID: 16504595	Neural plate	206090	149	18
gastrula	(e)bmp7	61.5119	PMID: 10801412;PMID: 11222141;PMID: 11784095;PMID: 28013423;PMID: 28695967;PMID: 9281341	Neural plate	206090	149	18
(p)gastrula	(e)bmp7	61.5119	PMID: 10801412;PMID: 11222141;PMID: 11784095;PMID: 28013423;PMID: 28695967;PMID: 9281341	Neural plate	206090	149	18
branchial	(e)trim71	61.5029	PMID: 16477647;PMID: 20824311	Neural plate	206090	149	18
(p)neural_crest	(e)rxrg	60.9765	PMID: 19555773;PMID: 28305951;PMID: 30017245;PMID: 7485997;PMID: 9682978	Neural plate	206090	149	18
(p)neural_tube	(e)cbs	60.406	PMID: 10856981;PMID: 18203168;PMID: 8935478	Neural plate	206090	149	18
branchial	(e)lef1	59.47	PMID: 11203701;PMID: 15649466;PMID: 19303461;PMID: 19850024;PMID: 22659139;PMID: 28287244;PMID: 32691553;PMID: 9496790;PMID: 9739131	Neural plate	206090	149	18
neuroepithelial	(e)vim	57.7327	PMID: 31991815;PMID: 32276413;PMID: 7512867;PMID: 7823129	Neural plate	206090	149	18
(p)neuroepithelial	(e)vim	57.7327	PMID: 31991815;PMID: 32276413;PMID: 7512867;PMID: 7823129	Neural plate	206090	149	18
arches	(e)bmp4	57.2882	PMID: 10633853;PMID: 10994991;PMID: 11241835;PMID: 12701100;PMID: 12941622;PMID: 15005575;PMID: 15063187;PMID: 15509223;PMID: 15531375;PMID: 15567728;PMID: 15581867;PMID: 15680353;PMID: 16221730;PMID: 16330189;PMID: 18590717;PMID: 20336610;PMID: 23351706;PMID: 24858484;PMID: 26147227;PMID: 26934293;PMID: 8645604;PMID: 8971341;PMID: 9507100;PMID: 9882485	Neural plate	206090	149	18
hindbrain	(e)epha3	57.1605	PMID: 10381569;PMID: 18495033	Neural plate	206090	149	18
(p)neural_tube	(e)dact1	57.1336	PMID: 17197390;PMID: 22610794;PMID: 23024041;PMID: 23696638	Neural plate	206090	149	18
crest	(e)plcd3	57.1178	PMID: 26853712;PMID: 30205013	Neural plate	206090	149	18
(p)neural_tube	(e)mnx1	57.1111	PMID: 11455421;PMID: 29122585;PMID: 29408391	Neural plate	206090	149	18
(p)neural_crest	(e)spon1	57.0053	PMID: 10197528;PMID: 11287656;PMID: 15233925	Neural plate	206090	149	18
hindbrain	(e)plekhf1	56.6263	PMID: 24448830;PMID: 24478245	Neural plate	206090	149	18
(p)neural_plate	(e)ets1	56.1171	PMID: 12941619;PMID: 25576927;PMID: 26198637	Neural plate	206090	149	18
(p)neural_crest	(e)nes	56.0831	PMID: 20878131;PMID: 22287118	Neural plate	206090	149	18
(p)neural_crest	(e)zfpm2	56.0831	PMID: 14614148;PMID: 15599567;PMID: 16764556;PMID: 18224284	Neural plate	206090	149	18
(p)neural_crest	(e)runx2	55.6559	PMID: 11048292;PMID: 12878728;PMID: 14654219;PMID: 15856768;PMID: 16203988;PMID: 17335796;PMID: 17474117;PMID: 17693062;PMID: 17981687;PMID: 19144722;PMID: 19264154;PMID: 19450573;PMID: 19959467;PMID: 20134361;PMID: 21558373;PMID: 23379639;PMID: 23502464;PMID: 23632238;PMID: 24262986;PMID: 24359167;PMID: 24506536;PMID: 25044369;PMID: 25158188;PMID: 25209980;PMID: 26503913;PMID: 26675129;PMID: 267…	Neural plate	206090	149	18
(p)neural_tube	(e)sfrp2	54.1111	PMID: 10654605;PMID: 10656762;PMID: 16425220;PMID: 17425953;PMID: 17495425;PMID: 19850029;PMID: 25220153;PMID: 9739103	Neural plate	206090	149	18
hindbrain	(e)wnt10b	54.0983	PMID: 12591239;PMID: 15147762;PMID: 15366005;PMID: 30825002	Neural plate	206090	149	18
hindbrain	(e)maf	54.0983	PMID: 12217315;PMID: 9895323	Neural plate	206090	149	18
(p)neural_crest	(e)s100b	53.8304	PMID: 12508309;PMID: 14962738;PMID: 15714282;PMID: 16510576;PMID: 19216736;PMID: 22495377;PMID: 23226372;PMID: 23523935;PMID: 24078117;PMID: 24498246;PMID: 24628920;PMID: 24992927;PMID: 25265429;PMID: 26251357;PMID: 26339250;PMID: 27943583;PMID: 28169963;PMID: 28280459;PMID: 28449850;PMID: 28455697;PMID: 29130118;PMID: 30327976;PMID: 31704043;PMID: 32253016	Neural plate	206090	149	18
neuroepithelial	(e)hspg2	53.8008	PMID: 11783995;PMID: 11787818;PMID: 11984820;PMID: 1771598;PMID: 3440195;PMID: 3652969;PMID: 7657705;PMID: 8951060;PMID: 9120435;PMID: 9199368	Neural plate	206090	149	18
(p)neuroepithelial	(e)hspg2	53.8008	PMID: 11783995;PMID: 11787818;PMID: 11984820;PMID: 1771598;PMID: 3440195;PMID: 3652969;PMID: 7657705;PMID: 8951060;PMID: 9120435;PMID: 9199368	Neural plate	206090	149	18
crest	(e)grem1	53.7444	PMID: 11520677;PMID: 12386293;PMID: 14701876;PMID: 19720987;PMID: 22269168;PMID: 23335276;PMID: 24576577;PMID: 31883440;PMID: 9660951	Neural plate	206090	149	18
(p)neural_crest	(e)tagln	53.2118	PMID: 11262192;PMID: 12582250;PMID: 16317010;PMID: 17327222;PMID: 25099772;PMID: 32157664;PMID: 9497310	Neural plate	206090	149	18
hindbrain	(e)dbh	53.1082	PMID: 11397006;PMID: 14602823;PMID: 1971189;PMID: 22750329;PMID: 25040689;PMID: 26062632;PMID: 30662010	Neural plate	206090	149	18
gastrula	(e)gata2	51.7382	PMID: 19665599;PMID: 26631802;PMID: 29317231;PMID: 31960123	Neural plate	206090	149	18
(p)gastrula	(e)gata2	51.7382	PMID: 19665599;PMID: 26631802;PMID: 29317231;PMID: 31960123	Neural plate	206090	149	18
primordium	(e)lmx1a	51.358	PMID: 16364898;PMID: 27048518	Neural plate	206090	149	18
arches	(e)col2a1	51.3042	PMID: 12397114;PMID: 17902239;PMID: 18590717;PMID: 19267634;PMID: 19442608;PMID: 20226781;PMID: 22411638;PMID: 26442101;PMID: 26657540;PMID: 30424580;PMID: 8589433	Neural plate	206090	149	18
branchial	(e)rspo2	51.1742	PMID: 19233133;PMID: 21237142	Neural plate	206090	149	18
crest	(e)slit2	51.1663	PMID: 12876276;PMID: 15950606;PMID: 20387539;PMID: 22689303;PMID: 23255421;PMID: 23438940;PMID: 25652313;PMID: 25786906;PMID: 26454118;PMID: 29427758;PMID: 29660433	Neural plate	206090	149	18
placode	(e)gata2	50.7631	PMID: 17103399;PMID: 23643939;PMID: 25124756	Neural plate	206090	149	18
gastrula	(e)shh	50.7157	PMID: 10887084;PMID: 11856527;PMID: 15710621;PMID: 15749084;PMID: 22016185;PMID: 27747414;PMID: 8674416;PMID: 9053309;PMID: 9076689;PMID: 9216996	Neural plate	206090	149	18
(p)gastrula	(e)shh	50.7157	PMID: 10887084;PMID: 11856527;PMID: 15710621;PMID: 15749084;PMID: 22016185;PMID: 27747414;PMID: 8674416;PMID: 9053309;PMID: 9076689;PMID: 9216996	Neural plate	206090	149	18
(p)neural_crest	(e)ets1	50.4851	PMID: 14704859;PMID: 18040540;PMID: 1945417;PMID: 19942620;PMID: 23969311;PMID: 26198637;PMID: 32713114	Neural plate	206090	149	18
hindbrain	(e)tfap2a	49.3511	PMID: 10068641;PMID: 10885743;PMID: 14534139;PMID: 15305293;PMID: 16009501;PMID: 1989904;PMID: 20017210;PMID: 25781991;PMID: 30590588;PMID: 8622765;PMID: 9391091	Neural plate	206090	149	18
(p)neural_crest	(e)dbh	49.0274	PMID: 10451504;PMID: 10835639;PMID: 11397006;PMID: 18275850;PMID: 18338249;PMID: 22323723;PMID: 24565998;PMID: 25416508;PMID: 30515222;PMID: 9031588	Neural plate	206090	149	18
placode	(e)wnt7a	48.6432	PMID: 16172986;PMID: 16281172	Neural plate	206090	149	18
hindbrain	(e)pomc	48.314	PMID: 17389713;PMID: 22166984;PMID: 22761160;PMID: 23348513;PMID: 25159114;PMID: 25202980;PMID: 26628404;PMID: 29046316;PMID: 29384699;PMID: 9665316	Neural plate	206090	149	18
(p)neural_crest	(e)pdgfrb	48.0862	PMID: 10960785;PMID: 1322269;PMID: 1638976;PMID: 16530748;PMID: 17499702;PMID: 17604725;PMID: 18483217;PMID: 18559345;PMID: 20657170;PMID: 23157329;PMID: 23771592;PMID: 24235018;PMID: 24613842;PMID: 26971580;PMID: 27856617;PMID: 28634350;PMID: 29571051;PMID: 30523588;PMID: 31199900;PMID: 7502236;PMID: 7655077;PMID: 7893600;PMID: 8806824;PMID: 8922682	Neural plate	206090	149	18
branchial	(e)foxc1	48.056	PMID: 11165495;PMID: 11562355;PMID: 26718006;PMID: 9767159	Neural plate	206090	149	18
placode	(e)ror2	47.9814	PMID: 21663658;PMID: 22024319	Neural plate	206090	149	18
(p)neural_tube	(e)olfm1	47.1862	PMID: 16289448;PMID: 16412616	Neural plate	206090	149	18
hindbrain	(e)epha2	47.1283	PMID: 11978390;PMID: 15147954;PMID: 20336696;PMID: 9463349;PMID: 9733765;PMID: 9858686	Neural plate	206090	149	18
(p)neural_crest	(e)pmp22	46.5666	PMID: 10433908;PMID: 10440896;PMID: 10586235;PMID: 11499640;PMID: 15839997;PMID: 16510576;PMID: 20339857;PMID: 28704293;PMID: 29086995;PMID: 29276154;PMID: 29468179	Neural plate	206090	149	18
gastrula	(e)lef1	46.273	PMID: 14579381;PMID: 17013891;PMID: 23585352;PMID: 28287244;PMID: 31666627	Neural plate	206090	149	18
(p)gastrula	(e)lef1	46.273	PMID: 14579381;PMID: 17013891;PMID: 23585352;PMID: 28287244;PMID: 31666627	Neural plate	206090	149	18
arches	(e)shh	45.983	PMID: 10994991;PMID: 11144352;PMID: 11412027;PMID: 12385751;PMID: 15107405;PMID: 15183307;PMID: 15554946;PMID: 15680353;PMID: 16492970;PMID: 18570256;PMID: 21220324;PMID: 23009899;PMID: 23913503;PMID: 26334330;PMID: 27095494;PMID: 29616744;PMID: 8645604;PMID: 9226455;PMID: 9510020	Neural plate	206090	149	18
(p)neural_crest	(e)klf12	45.957	PMID: 12756566;PMID: 26853712	Neural plate	206090	149	18
hindbrain	(e)slit2	45.6423	PMID: 11161558;PMID: 14579375;PMID: 15110042;PMID: 16162649	Neural plate	206090	149	18
(p)neural_tube	(e)spon1	45.5234	PMID: 15233925;PMID: 8367492;PMID: 9729886	Neural plate	206090	149	18
arches	(e)epha3	45.1267	PMID: 10673322;PMID: 18495033	Neural plate	206090	149	18
placode	(e)wnt5a	45.1169	PMID: 17804636;PMID: 21663658;PMID: 22024319;PMID: 26778749	Neural plate	206090	149	18
(p)neural_tube	(e)wnt5a	45.0734	PMID: 17433286;PMID: 17644732;PMID: 17671748;PMID: 20101694;PMID: 20534871;PMID: 23144463;PMID: 23773994;PMID: 25190059;PMID: 25596276;PMID: 25813538;PMID: 26270962;PMID: 29056748;PMID: 32353019;PMID: 9415428;PMID: 9712518;PMID: 9753670	Neural plate	206090	149	18
primordium	(e)sfrp2	45.0065	PMID: 12878679;PMID: 15558478;PMID: 19842206	Neural plate	206090	149	18
(p)neural_crest	(e)rbp1	44.9067	PMID: 10828080;PMID: 1333403;PMID: 1667403;PMID: 1842359;PMID: 1849812;PMID: 2170099;PMID: 8385449	Neural plate	206090	149	18
primordium	(e)gata2	44.7763	PMID: 11152636;PMID: 11807026;PMID: 22493062;PMID: 32513715	Neural plate	206090	149	18
crest	(e)col2a1	44.2868	PMID: 12112473;PMID: 12397114;PMID: 15689370;PMID: 17026712;PMID: 18590717;PMID: 18987028;PMID: 19267634;PMID: 19442608;PMID: 19638309;PMID: 20226781;PMID: 21295280;PMID: 22473741;PMID: 22726892;PMID: 23992145;PMID: 24817937;PMID: 25818812;PMID: 29322554;PMID: 29684872;PMID: 29787757;PMID: 30424580;PMID: 30551562;PMID: 31958497;PMID: 8863156;PMID: 9264261	Neural plate	206090	149	18
(p)neural_crest	(e)ephb4	44.1951	PMID: 10603345;PMID: 10633856;PMID: 17179204	Neural plate	206090	149	18
(p)neural_crest	(e)wnt7a	44.1554	PMID: 11048294;PMID: 17724465;PMID: 17988238;PMID: 20051668;PMID: 25705850	Neural plate	206090	149	18
arches	(e)trim71	43.8847	PMID: 16477647;PMID: 20824311	Neural plate	206090	149	18
crest	(e)lef1	43.5609	PMID: 10446273;PMID: 10652270;PMID: 10837918;PMID: 12032083;PMID: 12214275;PMID: 14551209;PMID: 15254905;PMID: 15649466;PMID: 16179074;PMID: 19123129;PMID: 20103590;PMID: 20960542;PMID: 22391242;PMID: 23695168;PMID: 26402159;PMID: 26580798;PMID: 28649789;PMID: 31638440;PMID: 7958926;PMID: 8223271;PMID: 9496790;PMID: 9739131	Neural plate	206090	149	18
crest	(e)cfc1	43.271	PMID: 18456715;PMID: 32572506	Neural plate	206090	149	18
crest	(e)hey1	41.537	PMID: 18201699;PMID: 18497317;PMID: 19235837;PMID: 19631204;PMID: 23788430;PMID: 23797732;PMID: 26577899;PMID: 27880803;PMID: 29398116;PMID: 30529759	Neural plate	206090	149	18
arches	(e)six4	41.2365	PMID: 11231090;PMID: 11313460	Neural plate	206090	149	18
(p)neuroepithelial	(e)bmp4	41.109	PMID: 11755226;PMID: 11969257;PMID: 15672537;PMID: 15703886;PMID: 18803859;PMID: 19544434;PMID: 23136431;PMID: 23328540;PMID: 26452989;PMID: 9126291;PMID: 9226451;PMID: 9620855;PMID: 9786991	Neural plate	206090	149	18
neuroepithelial	(e)bmp4	41.109	PMID: 11755226;PMID: 11969257;PMID: 15672537;PMID: 15703886;PMID: 18803859;PMID: 19544434;PMID: 23136431;PMID: 23328540;PMID: 26452989;PMID: 9126291;PMID: 9226451;PMID: 9620855;PMID: 9786991	Neural plate	206090	149	18
cephalic	(e)grem1	41.0225	PMID: 11231088;PMID: 11731250;PMID: 19720987;PMID: 22269168	Neural plate	206090	149	18
(p)neural_crest	(e)mcam	40.8288	PMID: 11934156;PMID: 17187370;PMID: 18938268;PMID: 20421967;PMID: 21671222;PMID: 25908195;PMID: 27041577;PMID: 27833970;PMID: 30603526;PMID: 30915126;PMID: 8378324	Neural plate	206090	149	18
crest	(e)gpc4	40.415	PMID: 24803654;PMID: 26459057;PMID: 31292255	Neural plate	206090	149	18
(p)neural_crest	(e)edn1	40.0527	PMID: 10080296;PMID: 10512195;PMID: 11711438;PMID: 12413906;PMID: 12895026;PMID: 12950083;PMID: 14499656;PMID: 15936338;PMID: 17166927;PMID: 17294360;PMID: 18199583;PMID: 19017795;PMID: 19536618;PMID: 20684004;PMID: 21073867;PMID: 22013079;PMID: 22031543;PMID: 23592430;PMID: 23806211;PMID: 23933587;PMID: 25725491;PMID: 25863042;PMID: 26506449;PMID: 27595334;PMID: 28109039;PMID: 30125741;PMID: 309…	Neural plate	206090	149	18
placode	(e)slit2	39.849	PMID: 15716341;PMID: 22912413	Neural plate	206090	149	18
(p)neural_plate	(e)foxm1	39.3054	PMID: 10463269;PMID: 1483397;PMID: 7551564;PMID: 7649364;PMID: 8155584;PMID: 8287471;PMID: 8367492	Neural plate	206090	149	18
(p)neural_crest	(e)nedd9	38.9606	PMID: 19464348;PMID: 24337070;PMID: 25120220;PMID: 27085739;PMID: 29084958	Neural plate	206090	149	18
(p)neural_crest	(e)lmx1b	38.9283	PMID: 12167403;PMID: 18191121;PMID: 29660784;PMID: 32528955	Neural plate	206090	149	18
arches	(e)edn1	38.8621	PMID: 10080296;PMID: 10100047;PMID: 10512195;PMID: 11711438;PMID: 12413906;PMID: 12588850;PMID: 12588851;PMID: 12950083;PMID: 14499656;PMID: 15110048;PMID: 17210638;PMID: 17294360;PMID: 18199583;PMID: 20171204;PMID: 20684004;PMID: 22031543;PMID: 22031546;PMID: 23933587;PMID: 27671791;PMID: 28109039;PMID: 28705894;PMID: 30125741;PMID: 9449664;PMID: 9811577;PMID: 9988883	Neural plate	206090	149	18
crest	(e)ror2	38.8556	PMID: 11429290;PMID: 11455430;PMID: 12680586;PMID: 19785987;PMID: 22110058;PMID: 26680417;PMID: 27578181;PMID: 28236965	Neural plate	206090	149	18
arches	(e)gdf5	38.5652	PMID: 12588851;PMID: 14973294;PMID: 18590717;PMID: 19948063;PMID: 9256353	Neural plate	206090	149	18
(p)neural_crest	(e)gata3	38.0035	PMID: 15329349;PMID: 29407749;PMID: 29894722	Neural plate	206090	149	18
(p)neural_crest	(e)gja1	37.992	PMID: 10525207;PMID: 10578519;PMID: 11076975;PMID: 11934868;PMID: 12064623;PMID: 1337483;PMID: 15714286;PMID: 16292552;PMID: 16324301;PMID: 16397889;PMID: 16624854;PMID: 16703618;PMID: 16968134;PMID: 17024657;PMID: 18224284;PMID: 18481075;PMID: 20727616;PMID: 21770867;PMID: 22022608;PMID: 22135478;PMID: 23750535;PMID: 24745730;PMID: 27777264;PMID: 28192031;PMID: 29164306;PMID: 30242148;PMID: 3196…	Neural plate	206090	149	18
(p)neural_tube	(e)f2rl2	37.975	PMID: 11591316;PMID: 16493684;PMID: 18817769;PMID: 21750029;PMID: 22865775;PMID: 28369449;PMID: 28545845;PMID: 30256191	Neural plate	206090	149	18
(p)neural_crest	(e)wnt5a	37.9391	PMID: 14985255;PMID: 17515859;PMID: 18090740;PMID: 19815336;PMID: 21098571;PMID: 22186729;PMID: 22841628;PMID: 24433583;PMID: 25705850;PMID: 25922332;PMID: 26278011;PMID: 26509654	Neural plate	206090	149	18
crest	(e)mafb	37.0894	PMID: 11044406;PMID: 11476577;PMID: 24641171;PMID: 25583070;PMID: 28118374;PMID: 30236445;PMID: 9256349;PMID: 9477316	Neural plate	206090	149	18
(p)neural_crest	(e)six3	36.7656	PMID: 11785508;PMID: 12167403;PMID: 16894598;PMID: 18667622	Neural plate	206090	149	18
(p)neural_crest	(e)fgfr2	36.6154	PMID: 11180841;PMID: 11493535;PMID: 11731698;PMID: 12112473;PMID: 22395741;PMID: 23754280;PMID: 23906837;PMID: 24176552;PMID: 8026621;PMID: 8337960	Neural plate	206090	149	18
crest	(e)fgf10	36.5217	PMID: 10199964;PMID: 12223415;PMID: 15385444;PMID: 20193675;PMID: 21664901;PMID: 23451037;PMID: 23460641;PMID: 24821700;PMID: 27826253;PMID: 28527696;PMID: 28982687;PMID: 29028795	Neural plate	206090	149	18
placode	(e)ngfr	36.3727	PMID: 1659108;PMID: 1661555;PMID: 1664321;PMID: 2154393	Neural plate	206090	149	18
branchial	(e)dact1	36.2368	PMID: 16881060;PMID: 25266145	Neural plate	206090	149	18
crest	(e)lhx1	35.9759	PMID: 10349632;PMID: 10491256;PMID: 10683174;PMID: 15703886;PMID: 19605684;PMID: 25747715;PMID: 8793615	Neural plate	206090	149	18
crest	(e)tyrp1	35.7698	PMID: 10963668;PMID: 11395388;PMID: 11549110;PMID: 12519122;PMID: 12789278;PMID: 16197942;PMID: 16493586;PMID: 16934245;PMID: 21976956;PMID: 22391242;PMID: 24711010;PMID: 25724811;PMID: 29857961;PMID: 31743468;PMID: 31823726;PMID: 32607713;PMID: 7651733;PMID: 9170158;PMID: 9510032	Neural plate	206090	149	18
hindbrain	(e)gad1	35.4418	PMID: 15515020;PMID: 17934249;PMID: 18085593;PMID: 22654815;PMID: 23184466;PMID: 27507772;PMID: 32214275;PMID: 3937548;PMID: 4039359;PMID: 7636017;PMID: 8132863;PMID: 8725307;PMID: 9634146	Neural plate	206090	149	18
(p)neural_tube	(e)wnt7a	35.2616	PMID: 14758554;PMID: 16154760;PMID: 27153923;PMID: 9584130;PMID: 9753670	Neural plate	206090	149	18
crest	(e)tgfbr2	34.8868	PMID: 12975342;PMID: 16332365;PMID: 16368934;PMID: 16806156;PMID: 17204263;PMID: 17449229;PMID: 17727833;PMID: 18572160;PMID: 18684439;PMID: 19959467;PMID: 20193675;PMID: 20826783;PMID: 22123828;PMID: 22326956;PMID: 23060211;PMID: 23950180;PMID: 23975680;PMID: 25722190;PMID: 26522286;PMID: 8954803	Neural plate	206090	149	18
(p)neural_crest	(e)vangl1	34.4677	PMID: 25038043;PMID: 26259516	Neural plate	206090	149	18
primordium	(e)wnt5a	34.3256	PMID: 11036930;PMID: 15037319;PMID: 15509764;PMID: 30979871;PMID: 9620855	Neural plate	206090	149	18
primordium	(e)notch2	34.1629	PMID: 14732396;PMID: 27621062;PMID: 28522881	Neural plate	206090	149	18
arches	(e)tfap2a	34.0116	PMID: 10821772;PMID: 11694877;PMID: 12397104;PMID: 14985255;PMID: 18334251;PMID: 22140378;PMID: 24616412;PMID: 26874011;PMID: 26934293;PMID: 30372441	Neural plate	206090	149	18
neuroepithelial	(e)cspg4	33.8781	PMID: 10652433;PMID: 17172708;PMID: 25503117	Neural plate	206090	149	18
(p)neuroepithelial	(e)cspg4	33.8781	PMID: 10652433;PMID: 17172708;PMID: 25503117	Neural plate	206090	149	18
(p)neural_tube	(e)nuak2	33.8773	PMID: 22689267;PMID: 32845958	Neural plate	206090	149	18
cephalic	(e)crabp1	33.5754	PMID: 10625532;PMID: 1351399;PMID: 1667403;PMID: 1707786;PMID: 21272633	Neural plate	206090	149	18
cephalic	(e)six4	33.5076	PMID: 10381573;PMID: 24061537	Neural plate	206090	149	18
(p)neural_crest	(e)notch2	33.2386	PMID: 18283646;PMID: 18330927;PMID: 18353145;PMID: 19235837;PMID: 20727876;PMID: 30094580	Neural plate	206090	149	18
gastrula	(e)foxm1	33.1441	PMID: 10603081;PMID: 1358174;PMID: 1483397;PMID: 20607475;PMID: 8253274;PMID: 9025069;PMID: 9486537	Neural plate	206090	149	18
(p)gastrula	(e)foxm1	33.1441	PMID: 10603081;PMID: 1358174;PMID: 1483397;PMID: 20607475;PMID: 8253274;PMID: 9025069;PMID: 9486537	Neural plate	206090	149	18
gastrula	(e)krt18	32.2064	PMID: 16446122;PMID: 26823019	Neural plate	206090	149	18
(p)gastrula	(e)krt18	32.2064	PMID: 16446122;PMID: 26823019	Neural plate	206090	149	18
primordium	(e)runx2	31.5921	PMID: 12175505;PMID: 15765505;PMID: 15856768;PMID: 17693062;PMID: 19144722;PMID: 20200412;PMID: 24417671;PMID: 25209980;PMID: 25675012;PMID: 25858371;PMID: 26136955;PMID: 29098245	Neural plate	206090	149	18
crest	(e)robo2	31.5169	PMID: 18278043;PMID: 19934013;PMID: 23255421;PMID: 25972174;PMID: 29660433	Neural plate	206090	149	18
placode	(e)crabp1	31.4878	PMID: 12941622;PMID: 16688766	Neural plate	206090	149	18
crest	(e)runx2	31.4283	PMID: 11048292;PMID: 12878728;PMID: 14654219;PMID: 15856768;PMID: 16203988;PMID: 17335796;PMID: 17474117;PMID: 17693062;PMID: 17981687;PMID: 19144722;PMID: 19264154;PMID: 19450573;PMID: 19959467;PMID: 20077014;PMID: 20092765;PMID: 20134361;PMID: 20309952;PMID: 21308775;PMID: 21558373;PMID: 21645238;PMID: 23379639;PMID: 23502464;PMID: 23632238;PMID: 24262986;PMID: 24359167;PMID: 24506536;PMID: 245…	Neural plate	206090	149	18
hindbrain	(e)fgfr2	31.3038	PMID: 12617798;PMID: 14516681;PMID: 14602678;PMID: 15830353;PMID: 17150206;PMID: 17687036	Neural plate	206090	149	18
crest	(e)dact1	30.8745	PMID: 16278878;PMID: 19347952;PMID: 25266145;PMID: 27122165	Neural plate	206090	149	18
crest	(e)tnc	30.7598	PMID: 14758483;PMID: 1713677;PMID: 2193147;PMID: 23788430;PMID: 2483682;PMID: 9552162	Neural plate	206090	149	18
neuroepithelial	(e)fgfr2	30.3647	PMID: 10022567;PMID: 27812792;PMID: 29701169;PMID: 31357131;PMID: 32252664	Neural plate	206090	149	18
(p)neuroepithelial	(e)fgfr2	30.3647	PMID: 10022567;PMID: 27812792;PMID: 29701169;PMID: 31357131;PMID: 32252664	Neural plate	206090	149	18
arches	(e)grem1	30.0062	PMID: 11231088;PMID: 11984879;PMID: 22031546	Neural plate	206090	149	18
crest	(e)lrig3	29.7488	PMID: 18287203;PMID: 20126551	Neural plate	206090	149	18
precerebellar	(e)gad1	29.7085	PMID: 2992694;PMID: 7814677	Neural plate	206090	149	18
mediolateral	(e)shh	29.6977	PMID: 10518503;PMID: 15979605;PMID: 17061260;PMID: 19474326;PMID: 21693512;PMID: 22264356;PMID: 22421044;PMID: 9374393;PMID: 9510022;PMID: 9988878	Neural plate	206090	149	18
crest	(e)mcam	29.6331	PMID: 11934156;PMID: 17187370;PMID: 18938268;PMID: 19626496;PMID: 20421967;PMID: 20881259;PMID: 21671222;PMID: 24338347;PMID: 25908195;PMID: 26031604;PMID: 27041577;PMID: 27833970;PMID: 30603526;PMID: 30915126;PMID: 31467563;PMID: 8378324	Neural plate	206090	149	18
crest	(e)nog	29.5205	PMID: 16894609;PMID: 19369402;PMID: 24949938	Neural plate	206090	149	18
primordium	(e)bcl11b	29.3475	PMID: 19955470;PMID: 32081718	Neural plate	206090	149	18
(p)neural_crest	(e)bmp7	29.2082	PMID: 11731698;PMID: 15246821;PMID: 15671031;PMID: 17443352;PMID: 22201370;PMID: 29410800;PMID: 29716947;PMID: 8681789;PMID: 9527884	Neural plate	206090	149	18
crest	(e)shroom3	29.0159	PMID: 26853712;PMID: 32511952;PMID: 32741376	Neural plate	206090	149	18
hindbrain	(e)gad2	28.9142	PMID: 15515020;PMID: 17279576;PMID: 17409234;PMID: 18085593;PMID: 19263418;PMID: 27507772;PMID: 9634146	Neural plate	206090	149	18
(p)neural_plate	(e)slit2	28.627	PMID: 11161558;PMID: 31356769	Neural plate	206090	149	18
crest	(e)plxna2	28.5589	PMID: 19666519;PMID: 25209245	Neural plate	206090	149	18
crest	(e)crispld2	28.0567	PMID: 22887593;PMID: 26297922;PMID: 29899370	Neural plate	206090	149	18
(p)neural_tube	(e)grem1	27.8884	PMID: 12435361;PMID: 14701876;PMID: 15749084;PMID: 9831647	Neural plate	206090	149	18
neuroepithelial	(e)crabp1	27.7781	PMID: 1849812;PMID: 8287791;PMID: 8543652	Neural plate	206090	149	18
(p)neuroepithelial	(e)crabp1	27.7781	PMID: 1849812;PMID: 8287791;PMID: 8543652	Neural plate	206090	149	18
(p)neural_tube	(e)foxc1	27.4889	PMID: 21934132;PMID: 25733312;PMID: 26227058;PMID: 26718006;PMID: 32034090	Neural plate	206090	149	18
placode	(e)notch2	27.4091	PMID: 10878608;PMID: 15076712	Neural plate	206090	149	18
cephalic	(e)cck	27.343	PMID: 11373059;PMID: 11686213;PMID: 12687680;PMID: 14566070;PMID: 15075466;PMID: 1509789;PMID: 16173137;PMID: 20102728;PMID: 2192849;PMID: 3345871;PMID: 3387897;PMID: 3409294;PMID: 7661176;PMID: 7904286;PMID: 7911587;PMID: 8148926;PMID: 8390873;PMID: 9018009;PMID: 9149064;PMID: 9172382;PMID: 9299664	Neural plate	206090	149	18
gastrula	(e)wnt5a	27.3308	PMID: 11846479;PMID: 25813538;PMID: 26270962;PMID: 31666627	Neural plate	206090	149	18
(p)gastrula	(e)wnt5a	27.3308	PMID: 11846479;PMID: 25813538;PMID: 26270962;PMID: 31666627	Neural plate	206090	149	18
neuroepithelial	(e)mitf	27.1461	PMID: 16197942;PMID: 18272592;PMID: 26664958;PMID: 29249622;PMID: 9510032;PMID: 9655818	Neural plate	206090	149	18
(p)neuroepithelial	(e)mitf	27.1461	PMID: 16197942;PMID: 18272592;PMID: 26664958;PMID: 29249622;PMID: 9510032;PMID: 9655818	Neural plate	206090	149	18
prechordal	(e)foxm1	27.0085	PMID: 10463269;PMID: 9046242	Neural plate	206090	149	18
hindbrain	(e)tcf4	26.3823	PMID: 12204269;PMID: 17478476;PMID: 17878293;PMID: 21544580;PMID: 24839169;PMID: 9784592	Neural plate	206090	149	18
crest	(e)rxrg	26.3142	PMID: 19555773;PMID: 28305951;PMID: 30017245;PMID: 7485997;PMID: 9682978	Neural plate	206090	149	18
(p)neural_crest	(e)gata2	25.8932	PMID: 15329349;PMID: 22318231;PMID: 23592430;PMID: 24391913;PMID: 25124756;PMID: 30012125	Neural plate	206090	149	18
(p)neural_tube	(e)sox21	25.6546	PMID: 15037315;PMID: 20009564	Neural plate	206090	149	18
primordium	(e)wnt7a	25.5019	PMID: 16172986;PMID: 19842206	Neural plate	206090	149	18
placode	(e)f2rl2	25.3411	PMID: 28319357;PMID: 32113830	Neural plate	206090	149	18
(p)neural_crest	(e)rspo2	25.2588	PMID: 29505958;PMID: 32210188	Neural plate	206090	149	18
(p)neural_plate	(e)hspg2	25.0841	PMID: 17785960;PMID: 19303002;PMID: 3652969;PMID: 9120435	Neural plate	206090	149	18
crest	(e)spon1	24.6004	PMID: 10197528;PMID: 11287656;PMID: 15233925	Neural plate	206090	149	18
crest	(e)nes	24.2024	PMID: 20878131;PMID: 22287118	Neural plate	206090	149	18
crest	(e)zfpm2	24.2024	PMID: 14614148;PMID: 15599567;PMID: 16764556;PMID: 18224284	Neural plate	206090	149	18
(p)neural_tube	(e)foxm1	24.1597	PMID: 10518494;PMID: 11461000;PMID: 1350202;PMID: 1483397;PMID: 7551564;PMID: 7649364;PMID: 7720556;PMID: 8069909;PMID: 8069910;PMID: 8155584;PMID: 8287471;PMID: 8367492;PMID: 8375339;PMID: 9032013;PMID: 9078367;PMID: 9119116;PMID: 9466889	Neural plate	206090	149	18
(p)neural_plate	(e)fgfr2	24.0769	PMID: 12617798;PMID: 1284237;PMID: 14516681	Neural plate	206090	149	18
neuroepithelial	(e)pdyn	24.0382	PMID: 1443667;PMID: 2014192;PMID: 3880841;PMID: 6138458;PMID: 6188605;PMID: 6881703	Neural plate	206090	149	18
(p)neuroepithelial	(e)pdyn	24.0382	PMID: 1443667;PMID: 2014192;PMID: 3880841;PMID: 6138458;PMID: 6188605;PMID: 6881703	Neural plate	206090	149	18
primordium	(e)mafb	24.0116	PMID: 19164599;PMID: 21713993	Neural plate	206090	149	18
(p)neural_tube	(e)robo2	23.8868	PMID: 25972174;PMID: 28986144;PMID: 31356769	Neural plate	206090	149	18
(p)neural_crest	(e)olig2	23.7594	PMID: 15731351;PMID: 23788430;PMID: 24235018;PMID: 26287936;PMID: 28001323;PMID: 32088378	Neural plate	206090	149	18
cephalic	(e)lhx1	23.6945	PMID: 16527264;PMID: 17912743;PMID: 23369627	Neural plate	206090	149	18
crest	(e)rbp1	23.6676	PMID: 10828080;PMID: 1333403;PMID: 15687873;PMID: 1667403;PMID: 1842359;PMID: 1849812;PMID: 2170099;PMID: 8385449	Neural plate	206090	149	18
crest	(e)s100b	23.2303	PMID: 12508309;PMID: 14962738;PMID: 15714282;PMID: 16510576;PMID: 19216736;PMID: 22495377;PMID: 23226372;PMID: 23523935;PMID: 24078117;PMID: 24498246;PMID: 24628920;PMID: 24992927;PMID: 25265429;PMID: 26251357;PMID: 26339250;PMID: 27943583;PMID: 28169963;PMID: 28280459;PMID: 28449850;PMID: 28455697;PMID: 29130118;PMID: 30327976;PMID: 31704043;PMID: 32253016	Neural plate	206090	149	18
mediolateral	(e)wnt5a	23.2253	PMID: 11846479;PMID: 12699625;PMID: 20554720;PMID: 24076278;PMID: 25596276	Neural plate	206090	149	18
arches	(e)lef1	23.069	PMID: 19303461;PMID: 24442519;PMID: 28287244;PMID: 8223271;PMID: 9496790;PMID: 9739131	Neural plate	206090	149	18
crest	(e)pdgfrb	23.0469	PMID: 10960785;PMID: 1322269;PMID: 1638976;PMID: 16530748;PMID: 17499702;PMID: 17604725;PMID: 18483217;PMID: 18559345;PMID: 20657170;PMID: 23157329;PMID: 23771592;PMID: 24235018;PMID: 24613842;PMID: 25583409;PMID: 25599554;PMID: 26971580;PMID: 27856617;PMID: 28634350;PMID: 29571051;PMID: 30523588;PMID: 31199900;PMID: 7502236;PMID: 7655077;PMID: 7893600;PMID: 8806824;PMID: 8922682	Neural plate	206090	149	18
crest	(e)six3	23.0249	PMID: 11785508;PMID: 12167403;PMID: 16894598;PMID: 18667622;PMID: 9651515	Neural plate	206090	149	18
(p)neural_tube	(e)nog	22.9776	PMID: 16894609;PMID: 19369402	Neural plate	206090	149	18
gastrula	(e)foxc1	22.9716	PMID: 22954963;PMID: 9767159	Neural plate	206090	149	18
(p)gastrula	(e)foxc1	22.9716	PMID: 22954963;PMID: 9767159	Neural plate	206090	149	18
crest	(e)tagln	22.9634	PMID: 11262192;PMID: 12582250;PMID: 16317010;PMID: 17327222;PMID: 25099772;PMID: 32157664;PMID: 9497310	Neural plate	206090	149	18
arches	(e)fgf10	22.7512	PMID: 12223415;PMID: 15385444;PMID: 15469978;PMID: 20035084	Neural plate	206090	149	18
(p)neural_tube	(e)mitf	22.4151	PMID: 11041370;PMID: 11231058;PMID: 18353143;PMID: 19403660;PMID: 22563733;PMID: 23615280;PMID: 25008112;PMID: 25466249;PMID: 31555941;PMID: 9170158;PMID: 9655818	Neural plate	206090	149	18
(p)neural_plate	(e)bmp7	22.3635	PMID: 22201370;PMID: 9425145;PMID: 9847252	Neural plate	206090	149	18
neuroepithelial	(e)gad2	22.1357	PMID: 23437266;PMID: 23568330;PMID: 24063862;PMID: 32878902;PMID: 7722616	Neural plate	206090	149	18
(p)neuroepithelial	(e)gad2	22.1357	PMID: 23437266;PMID: 23568330;PMID: 24063862;PMID: 32878902;PMID: 7722616	Neural plate	206090	149	18
gastrula	(e)tfap2a	21.9489	PMID: 12756566;PMID: 16414310;PMID: 31848212;PMID: 8202371	Neural plate	206090	149	18
(p)gastrula	(e)tfap2a	21.9489	PMID: 12756566;PMID: 16414310;PMID: 31848212;PMID: 8202371	Neural plate	206090	149	18
branchial	(e)col2a1	21.936	PMID: 18177466;PMID: 19267634;PMID: 19442608;PMID: 29684872;PMID: 30424580	Neural plate	206090	149	18
crest	(e)ets1	21.7867	PMID: 14704859;PMID: 18040540;PMID: 1945417;PMID: 19942620;PMID: 23969311;PMID: 26198637;PMID: 32713114	Neural plate	206090	149	18
(p)neural_crest	(e)dnmt3b	21.3134	PMID: 22207353;PMID: 23094090;PMID: 24577265;PMID: 24834974;PMID: 25453070;PMID: 28740121;PMID: 29290961;PMID: 30910825	Neural plate	206090	149	18
crest	(e)dbh	21.1576	PMID: 10451504;PMID: 10835639;PMID: 11397006;PMID: 18275850;PMID: 18338249;PMID: 22323723;PMID: 24565998;PMID: 25416508;PMID: 30515222;PMID: 9031588	Neural plate	206090	149	18
(p)neural_plate	(e)rbp1	20.9958	PMID: 1849812;PMID: 8385449	Neural plate	206090	149	18
crest	(e)slit3	20.9559	PMID: 23144817;PMID: 23255421;PMID: 25569436	Neural plate	206090	149	18
primordium	(e)slit2	20.8914	PMID: 15716341;PMID: 24456709	Neural plate	206090	149	18
mediolateral	(e)six3	20.8498	PMID: 11785508;PMID: 24080363	Neural plate	206090	149	18
hindbrain	(e)bmp1	20.4696	PMID: 28778799;PMID: 9520331	Neural plate	206090	149	18
(p)neural_crest	(e)slit3	20.4253	PMID: 23144817;PMID: 23255421	Neural plate	206090	149	18
neuroepithelial	(e)pdgfrb	20.3772	PMID: 11262237;PMID: 12241104;PMID: 12435354;PMID: 17604725;PMID: 17611402;PMID: 21928115;PMID: 9012528	Neural plate	206090	149	18
(p)neuroepithelial	(e)pdgfrb	20.3772	PMID: 11262237;PMID: 12241104;PMID: 12435354;PMID: 17604725;PMID: 17611402;PMID: 21928115;PMID: 9012528	Neural plate	206090	149	18
gastrula	(e)fgfr2	20.3027	PMID: 32027762;PMID: 8393815;PMID: 8877440	Neural plate	206090	149	18
(p)gastrula	(e)fgfr2	20.3027	PMID: 32027762;PMID: 8393815;PMID: 8877440	Neural plate	206090	149	18
(p)neural_plate	(e)tcf4	20.2916	PMID: 17013891;PMID: 18687117;PMID: 9784592	Neural plate	206090	149	18
branchial	(e)edn1	20.1816	PMID: 10512195;PMID: 10600905;PMID: 10666148;PMID: 11482936;PMID: 11711438;PMID: 12436348;PMID: 15110048;PMID: 15327783;PMID: 16223845;PMID: 30125741;PMID: 8834156;PMID: 9811577	Neural plate	206090	149	18
crest	(e)pmp22	20.0956	PMID: 10433908;PMID: 10440896;PMID: 10586235;PMID: 11499640;PMID: 15839997;PMID: 16510576;PMID: 20339857;PMID: 28704293;PMID: 29086995;PMID: 29276154;PMID: 29468179	Neural plate	206090	149	18
primordium	(e)foxc1	19.8805	PMID: 24417671;PMID: 28335041	Neural plate	206090	149	18
crest	(e)gja1	19.8688	PMID: 10525207;PMID: 10578519;PMID: 10728358;PMID: 11076975;PMID: 11934868;PMID: 12064623;PMID: 1337483;PMID: 14987562;PMID: 15259984;PMID: 15714286;PMID: 16292552;PMID: 16324301;PMID: 16386630;PMID: 16397889;PMID: 16624854;PMID: 16703618;PMID: 16968134;PMID: 17024657;PMID: 18224284;PMID: 18481075;PMID: 20727616;PMID: 21770867;PMID: 22022608;PMID: 22135478;PMID: 23750535;PMID: 24745730;PMID: 2733…	Neural plate	206090	149	18
crest	(e)klf12	19.8326	PMID: 12756566;PMID: 26853712	Neural plate	206090	149	18
(p)neural_tube	(e)lef1	19.7196	PMID: 10559902;PMID: 10976043;PMID: 15254905;PMID: 17644732;PMID: 20146356;PMID: 21752936;PMID: 22573616;PMID: 30297839	Neural plate	206090	149	18
(p)neural_crest	(e)hspg2	19.4721	PMID: 12142349;PMID: 15936329;PMID: 1771598;PMID: 17785960;PMID: 19587446;PMID: 23760952;PMID: 2529793;PMID: 3549332;PMID: 9120435	Neural plate	206090	149	18
prechordal	(e)smad3	19.2664	PMID: 12842913;PMID: 27466203	Neural plate	206090	149	18
crest	(e)ephb4	19.0722	PMID: 10603345;PMID: 10633856;PMID: 17179204	Neural plate	206090	149	18
crest	(e)wnt7a	19.0551	PMID: 11048294;PMID: 17724465;PMID: 17988238;PMID: 20051668;PMID: 25705850	Neural plate	206090	149	18
hindbrain	(e)pdyn	18.5499	PMID: 2608557;PMID: 32218485;PMID: 32621762;PMID: 32894768;PMID: 3875838;PMID: 6168330	Neural plate	206090	149	18
crest	(e)id1	18.5447	PMID: 11756408;PMID: 17072841	Neural plate	206090	149	18
(p)neural_crest	(e)gdf5	18.3828	PMID: 15246821;PMID: 18590717;PMID: 19948063;PMID: 30770650	Neural plate	206090	149	18
neuroepithelial	(e)wnt7a	18.0498	PMID: 26838601;PMID: 9584130	Neural plate	206090	149	18
(p)neuroepithelial	(e)wnt7a	18.0498	PMID: 26838601;PMID: 9584130	Neural plate	206090	149	18
neuroepithelial	(e)s100b	18.0037	PMID: 12121626;PMID: 12561079;PMID: 15304345;PMID: 20346355;PMID: 24317927;PMID: 31244973	Neural plate	206090	149	18
(p)neuroepithelial	(e)s100b	18.0037	PMID: 12121626;PMID: 12561079;PMID: 15304345;PMID: 20346355;PMID: 24317927;PMID: 31244973	Neural plate	206090	149	18
crest	(e)edn1	17.9392	PMID: 10080296;PMID: 10512195;PMID: 11711438;PMID: 12413906;PMID: 12895026;PMID: 12950083;PMID: 14499656;PMID: 15936338;PMID: 16804698;PMID: 17166927;PMID: 17294360;PMID: 18199583;PMID: 19017795;PMID: 19536618;PMID: 20684004;PMID: 21073867;PMID: 22013079;PMID: 22031543;PMID: 23592430;PMID: 23806211;PMID: 23933587;PMID: 25725491;PMID: 25863042;PMID: 26506449;PMID: 27595334;PMID: 28109039;PMID: 301…	Neural plate	206090	149	18
branchial	(e)grem1	17.6882	PMID: 11231088;PMID: 11984879	Neural plate	206090	149	18
primordium	(e)fgfr2	17.5708	PMID: 19235875;PMID: 24983448;PMID: 25678108	Neural plate	206090	149	18
neuroepithelial	(e)slc1a3	17.3484	PMID: 15682427;PMID: 17152062;PMID: 9364068	Neural plate	206090	149	18
(p)neuroepithelial	(e)slc1a3	17.3484	PMID: 15682427;PMID: 17152062;PMID: 9364068	Neural plate	206090	149	18
(p)neural_crest	(e)myc	17.303	PMID: 15048812;PMID: 16133151;PMID: 17523175;PMID: 23958437;PMID: 27343897;PMID: 8427698;PMID: 9177412	Neural plate	206090	149	18
arches	(e)bmp7	17.1825	PMID: 15020244;PMID: 16330189;PMID: 22201370;PMID: 26147227;PMID: 8645604	Neural plate	206090	149	18
(p)neural_crest	(e)smad6	17.0645	PMID: 12653249;PMID: 22219353;PMID: 29571612	Neural plate	206090	149	18
(p)neural_tube	(e)net1	16.9386	PMID: 15890329;PMID: 9152007	Neural plate	206090	149	18
crest	(e)nedd9	16.8133	PMID: 19464348;PMID: 24337070;PMID: 25120220;PMID: 27085739;PMID: 29084958	Neural plate	206090	149	18
crest	(e)lmx1b	16.7993	PMID: 12167403;PMID: 18191121;PMID: 29660784;PMID: 32528955	Neural plate	206090	149	18
(p)neural_crest	(e)smad3	16.5548	PMID: 10767528;PMID: 12582250;PMID: 15059931;PMID: 16317010;PMID: 16518800;PMID: 20826783;PMID: 21468017;PMID: 21613609;PMID: 22382019;PMID: 23744273;PMID: 23817199;PMID: 25921273;PMID: 32100971;PMID: 32404006	Neural plate	206090	149	18
arches	(e)snai2	16.4103	PMID: 14985255;PMID: 26874011;PMID: 31571391	Neural plate	206090	149	18
crest	(e)gata3	16.4003	PMID: 15329349;PMID: 29407749;PMID: 29894722	Neural plate	206090	149	18
crest	(e)wnt5a	16.3725	PMID: 14985255;PMID: 17515859;PMID: 18090740;PMID: 19815336;PMID: 21098571;PMID: 22186729;PMID: 22841628;PMID: 24433583;PMID: 25705850;PMID: 25922332;PMID: 26278011;PMID: 26509654	Neural plate	206090	149	18
gastrula	(e)myc	16.2184	PMID: 2685563;PMID: 3145024;PMID: 3549280	Neural plate	206090	149	18
(p)gastrula	(e)myc	16.2184	PMID: 2685563;PMID: 3145024;PMID: 3549280	Neural plate	206090	149	18
mediolateral	(e)bmp4	16.0539	PMID: 16319115;PMID: 17050724;PMID: 17382923;PMID: 31724301;PMID: 8608600;PMID: 9169844;PMID: 9769170	Neural plate	206090	149	18
primordium	(e)snai2	16.0077	PMID: 23322385;PMID: 26538639	Neural plate	206090	149	18
crest	(e)fgfr2	15.8012	PMID: 11180841;PMID: 11493535;PMID: 11731698;PMID: 12112473;PMID: 22395741;PMID: 23754280;PMID: 23906837;PMID: 24176552;PMID: 8026621;PMID: 8337960	Neural plate	206090	149	18
hindbrain	(e)notch3	15.7992	PMID: 19705151;PMID: 27665307;PMID: 29276941;PMID: 30523588	Neural plate	206090	149	18
(p)neural_tube	(e)ahnak	15.5437	PMID: 12617833;PMID: 14516657	Neural plate	206090	149	18
crest	(e)gdf5	15.3799	PMID: 15246821;PMID: 18590717;PMID: 19948063;PMID: 23837644;PMID: 30770650;PMID: 31041160	Neural plate	206090	149	18
gastrula	(e)f2rl2	15.3511	PMID: 21181945;PMID: 21508313	Neural plate	206090	149	18
(p)gastrula	(e)f2rl2	15.3511	PMID: 21181945;PMID: 21508313	Neural plate	206090	149	18
crest	(e)vangl1	14.8744	PMID: 25038043;PMID: 26259516	Neural plate	206090	149	18
neuroepithelial	(e)gad1	14.8075	PMID: 11113579;PMID: 1460115;PMID: 18524536;PMID: 23437266;PMID: 7722616;PMID: 8928614	Neural plate	206090	149	18
(p)neuroepithelial	(e)gad1	14.8075	PMID: 11113579;PMID: 1460115;PMID: 18524536;PMID: 23437266;PMID: 7722616;PMID: 8928614	Neural plate	206090	149	18
neuroepithelial	(e)slit2	14.7865	PMID: 23438515;PMID: 23438940	Neural plate	206090	149	18
(p)neuroepithelial	(e)slit2	14.7865	PMID: 23438515;PMID: 23438940	Neural plate	206090	149	18
(p)neural_tube	(e)rbp1	14.599	PMID: 21338521;PMID: 2170099;PMID: 2561479;PMID: 8397079	Neural plate	206090	149	18
hindbrain	(e)hspg2	14.5097	PMID: 15936329;PMID: 19059363;PMID: 21535871;PMID: 2529793;PMID: 26645816	Neural plate	206090	149	18
crest	(e)notch2	14.344	PMID: 18283646;PMID: 18330927;PMID: 18353145;PMID: 19235837;PMID: 20727876;PMID: 30094580	Neural plate	206090	149	18
mediolateral	(e)gad1	14.1556	PMID: 10842353;PMID: 23640796;PMID: 3025270;PMID: 6117604;PMID: 6655085;PMID: 8846092	Neural plate	206090	149	18
placode	(e)fgfr2	14.0971	PMID: 26764128;PMID: 8115380	Neural plate	206090	149	18
cephalic	(e)bmp4	14.0531	PMID: 10934663;PMID: 11087627;PMID: 16571146;PMID: 21309073;PMID: 23992145;PMID: 24351006;PMID: 26452989;PMID: 28509082;PMID: 9205134;PMID: 9783540	Neural plate	206090	149	18
(p)neural_tube	(e)dnmt3b	13.9366	PMID: 10767323;PMID: 24316981;PMID: 24834974;PMID: 25453070;PMID: 28691208;PMID: 30143612;PMID: 30910825	Neural plate	206090	149	18
(p)neural_tube	(e)gja1	13.7271	PMID: 10525207;PMID: 12887752;PMID: 1337483;PMID: 15130376;PMID: 15678491;PMID: 15714286;PMID: 16397889;PMID: 16624854;PMID: 17644066;PMID: 18367597;PMID: 21954174;PMID: 22821702;PMID: 26563157;PMID: 27273333;PMID: 31964703;PMID: 9118799;PMID: 9144923	Neural plate	206090	149	18
(p)neural_tube	(e)smad6	13.6274	PMID: 19058293;PMID: 21730158;PMID: 28980068	Neural plate	206090	149	18
hindbrain	(e)slc1a3	13.3875	PMID: 18634581;PMID: 26123132;PMID: 9334410	Neural plate	206090	149	18
(p)neural_crest	(e)epha2	13.2754	PMID: 10725232;PMID: 22889333;PMID: 26865184;PMID: 9858686	Neural plate	206090	149	18
cephalic	(e)shh	13.2075	PMID: 18077420;PMID: 18539922;PMID: 19003160;PMID: 19447928;PMID: 20695457;PMID: 22340494;PMID: 26979762;PMID: 30075227;PMID: 9510020	Neural plate	206090	149	18
(p)neural_tube	(e)hspg2	13.0813	PMID: 11787818;PMID: 1771598;PMID: 19059363;PMID: 23760952;PMID: 2529793;PMID: 3440195;PMID: 3652969;PMID: 9120435	Neural plate	206090	149	18
hindbrain	(e)wnt5a	12.919	PMID: 19210786;PMID: 21501682;PMID: 29196093;PMID: 30940800	Neural plate	206090	149	18
(p)neural_tube	(e)gata3	12.7654	PMID: 10495290;PMID: 12112475	Neural plate	206090	149	18
(p)neural_tube	(e)nedd9	12.7428	PMID: 18282814;PMID: 19464348;PMID: 19892133	Neural plate	206090	149	18
hindbrain	(e)nedd9	12.2901	PMID: 15376324;PMID: 25120220	Neural plate	206090	149	18
neuroepithelial	(e)notch3	12.1687	PMID: 11466430;PMID: 23132245;PMID: 24039926	Neural plate	206090	149	18
(p)neuroepithelial	(e)notch3	12.1687	PMID: 11466430;PMID: 23132245;PMID: 24039926	Neural plate	206090	149	18
neuroepithelial	(e)tyrp1	11.5871	PMID: 16197942;PMID: 21274438;PMID: 9510032	Neural plate	206090	149	18
(p)neuroepithelial	(e)tyrp1	11.5871	PMID: 16197942;PMID: 21274438;PMID: 9510032	Neural plate	206090	149	18
(p)neural_tube	(e)tcf4	11.5057	PMID: 15057272;PMID: 19503085;PMID: 21775418;PMID: 21856426;PMID: 22573616;PMID: 27668865	Neural plate	206090	149	18
cephalic	(e)hcrt	11.3917	PMID: 12679367;PMID: 15698936;PMID: 21575675;PMID: 22986171;PMID: 25131833;PMID: 9920789	Neural plate	206090	149	18
crest	(e)gata2	11.1741	PMID: 15329349;PMID: 22318231;PMID: 23592430;PMID: 24391913;PMID: 25124756;PMID: 30012125	Neural plate	206090	149	18
crest	(e)rspo2	10.9003	PMID: 29505958;PMID: 32210188	Neural plate	206090	149	18
hindbrain	(e)foxc1	10.8584	PMID: 26382291;PMID: 30523588	Neural plate	206090	149	18
arches	(e)ror2	10.8468	PMID: 10651906;PMID: 11429290	Neural plate	206090	149	18
primordium	(e)gad1	10.7912	PMID: 10880989;PMID: 16158323;PMID: 16738232;PMID: 17595538	Neural plate	206090	149	18
(p)neural_crest	(e)tcf4	10.7847	PMID: 10446273;PMID: 11756408;PMID: 19450573;PMID: 23695168;PMID: 32179550	Neural plate	206090	149	18
branchial	(e)runx2	10.6508	PMID: 12878728;PMID: 16751105;PMID: 19144722;PMID: 21385070;PMID: 26136955;PMID: 30424580;PMID: 31571391;PMID: 9636074	Neural plate	206090	149	18
hindbrain	(e)s100b	10.3996	PMID: 12706207;PMID: 15714282;PMID: 19415333;PMID: 30880587;PMID: 31760438	Neural plate	206090	149	18
neuroepithelial	(e)egf	10.3757	PMID: 10022567;PMID: 10462684;PMID: 11320606;PMID: 1432110;PMID: 1711348;PMID: 17217784;PMID: 20371608;PMID: 20724446;PMID: 21732478;PMID: 23831350;PMID: 31736174;PMID: 3265764;PMID: 9205140;PMID: 9742155	Neural plate	206090	149	18
(p)neuroepithelial	(e)egf	10.3757	PMID: 10022567;PMID: 10462684;PMID: 11320606;PMID: 1432110;PMID: 1711348;PMID: 17217784;PMID: 20371608;PMID: 20724446;PMID: 21732478;PMID: 23831350;PMID: 31736174;PMID: 3265764;PMID: 9205140;PMID: 9742155	Neural plate	206090	149	18
crest	(e)olig2	10.2533	PMID: 15731351;PMID: 23788430;PMID: 24235018;PMID: 26287936;PMID: 28001323;PMID: 32088378	Neural plate	206090	149	18
(p)neural_crest	(e)spry2	10.2443	PMID: 18455717;PMID: 30520400	Neural plate	206090	149	18
neuroepithelial	(e)notch2	10.1705	PMID: 23132245;PMID: 24695855	Neural plate	206090	149	18
(p)neuroepithelial	(e)notch2	10.1705	PMID: 23132245;PMID: 24695855	Neural plate	206090	149	18
placode	(e)pomc	10.1583	PMID: 12508315;PMID: 22569169	Neural plate	206090	149	18
neuroepithelial	(e)myc	9.93446	PMID: 2472150;PMID: 28670979;PMID: 29545198	Neural plate	206090	149	18
(p)neuroepithelial	(e)myc	9.93446	PMID: 2472150;PMID: 28670979;PMID: 29545198	Neural plate	206090	149	18
branchial	(e)bmp7	9.86259	PMID: 15020244;PMID: 22201370;PMID: 8645604	Neural plate	206090	149	18
crest	(e)hspg2	9.7845	PMID: 12142349;PMID: 15936329;PMID: 16842937;PMID: 1771598;PMID: 17785960;PMID: 19587446;PMID: 23760952;PMID: 2529793;PMID: 3549332;PMID: 9120435	Neural plate	206090	149	18
branchial	(e)snai2	9.67362	PMID: 26806704;PMID: 31571391	Neural plate	206090	149	18
(p)neural_tube	(e)bmp7	9.49184	PMID: 15996115;PMID: 19159697;PMID: 31452178;PMID: 9006062;PMID: 9847252	Neural plate	206090	149	18
placode	(e)mitf	9.43371	PMID: 15366004;PMID: 30016640	Neural plate	206090	149	18
neuroepithelial	(e)fgf10	9.33609	PMID: 19607785;PMID: 19607792	Neural plate	206090	149	18
(p)neuroepithelial	(e)fgf10	9.33609	PMID: 19607785;PMID: 19607792	Neural plate	206090	149	18
crest	(e)dnmt3b	9.19771	PMID: 22207353;PMID: 23094090;PMID: 24577265;PMID: 24834974;PMID: 25453070;PMID: 28740121;PMID: 29290961;PMID: 30910825	Neural plate	206090	149	18
arches	(e)runx2	9.03403	PMID: 12878728;PMID: 16751105;PMID: 19144722;PMID: 21385070;PMID: 22761277;PMID: 26657540;PMID: 30424580;PMID: 31571391;PMID: 9636074	Neural plate	206090	149	18
(p)neural_crest	(e)egf	9.02689	PMID: 10094815;PMID: 10428823;PMID: 10590481;PMID: 10631174;PMID: 12111551;PMID: 1498092;PMID: 16267010;PMID: 17610375;PMID: 19415484;PMID: 20092695;PMID: 20694160;PMID: 22455478;PMID: 24105823;PMID: 24907656;PMID: 2529221;PMID: 25977377;PMID: 29539615;PMID: 30144579;PMID: 31852510;PMID: 3549332;PMID: 6303515;PMID: 7865751;PMID: 9629363;PMID: 9733102	Neural plate	206090	149	18
branchial	(e)tgfbr2	9.00958	PMID: 17204263;PMID: 30395764;PMID: 8954803	Neural plate	206090	149	18
hindbrain	(e)gja1	8.90166	PMID: 10197766;PMID: 11921342;PMID: 1337483;PMID: 1657468;PMID: 2159604;PMID: 9062798;PMID: 9601103	Neural plate	206090	149	18
(p)neural_tube	(e)ngfr	8.80607	PMID: 17222401;PMID: 17418844;PMID: 2154393;PMID: 25369338;PMID: 29037816;PMID: 31184499	Neural plate	206090	149	18
placode	(e)hspg2	8.72929	PMID: 15532057;PMID: 2480879	Neural plate	206090	149	18
(p)neural_crest	(e)cacna1b	8.70764	PMID: 20489179;PMID: 31467504	Neural plate	206090	149	18
(p)neural_crest	(e)notch3	8.62817	PMID: 18201699;PMID: 21156405;PMID: 30523588;PMID: 32210188	Neural plate	206090	149	18
arches	(e)pmp22	8.41149	PMID: 21965674;PMID: 25616247;PMID: 28538254	Neural plate	206090	149	18
arches	(e)hey1	8.37729	PMID: 26577899;PMID: 31412026	Neural plate	206090	149	18
(p)neural_plate	(e)wnt5a	8.10285	PMID: 25596276;PMID: 9415428	Neural plate	206090	149	18
hindbrain	(e)tal1	7.96191	PMID: 17330263;PMID: 26718003	Neural plate	206090	149	18
gastrula	(e)tyrp1	7.95663	PMID: 14654221;PMID: 15145055	Neural plate	206090	149	18
(p)gastrula	(e)tyrp1	7.95663	PMID: 14654221;PMID: 15145055	Neural plate	206090	149	18
crest	(e)smad3	7.85454	PMID: 10767528;PMID: 12582250;PMID: 15059931;PMID: 16317010;PMID: 16518800;PMID: 20826783;PMID: 21468017;PMID: 21613609;PMID: 22382019;PMID: 23744273;PMID: 23817199;PMID: 25760549;PMID: 25921273;PMID: 32100971;PMID: 32404006	Neural plate	206090	149	18
hindbrain	(e)notch2	7.84846	PMID: 12755331;PMID: 25952972	Neural plate	206090	149	18
cephalic	(e)edn1	7.75998	PMID: 12895026;PMID: 15936338;PMID: 19017795;PMID: 23592430;PMID: 25863042;PMID: 30125741;PMID: 8740609;PMID: 8751489;PMID: 9449664	Neural plate	206090	149	18
cephalic	(e)aldh1a2	7.47478	PMID: 15188435;PMID: 17126317	Neural plate	206090	149	18
crest	(e)myc	7.46706	PMID: 15048812;PMID: 16133151;PMID: 17523175;PMID: 23958437;PMID: 27343897;PMID: 8427698;PMID: 9177412	Neural plate	206090	149	18
crest	(e)smad6	7.36411	PMID: 12653249;PMID: 22219353;PMID: 29571612	Neural plate	206090	149	18
primordium	(e)notch3	7.23164	PMID: 11287207;PMID: 14732396	Neural plate	206090	149	18
gastrula	(e)tcf4	7.19715	PMID: 17013891;PMID: 23824574	Neural plate	206090	149	18
(p)gastrula	(e)tcf4	7.19715	PMID: 17013891;PMID: 23824574	Neural plate	206090	149	18
(p)neural_tube	(e)cacna1b	6.95376	PMID: 21856426;PMID: 31467504	Neural plate	206090	149	18
primordium	(e)foxm1	6.94047	PMID: 10512197;PMID: 11846473;PMID: 21952247	Neural plate	206090	149	18
gastrula	(e)dnmt3b	6.88037	PMID: 24641949;PMID: 29353135	Neural plate	206090	149	18
(p)gastrula	(e)dnmt3b	6.88037	PMID: 24641949;PMID: 29353135	Neural plate	206090	149	18
primordium	(e)bmp7	6.86469	PMID: 10705576;PMID: 17728349	Neural plate	206090	149	18
neuroepithelial	(e)gja1	6.8148	PMID: 10525207;PMID: 10751657;PMID: 16624854;PMID: 24317927;PMID: 32312952	Neural plate	206090	149	18
(p)neuroepithelial	(e)gja1	6.8148	PMID: 10525207;PMID: 10751657;PMID: 16624854;PMID: 24317927;PMID: 32312952	Neural plate	206090	149	18
arches	(e)rbp1	6.60695	PMID: 1667403;PMID: 2170099	Neural plate	206090	149	18
primordium	(e)egf	6.60056	PMID: 10331974;PMID: 11455433;PMID: 12878679;PMID: 14769354;PMID: 2792756;PMID: 8625963;PMID: 8901048;PMID: 9647689	Neural plate	206090	149	18
arches	(e)tcf4	6.38537	PMID: 17478476;PMID: 19303461;PMID: 9136023	Neural plate	206090	149	18
(p)neural_tube	(e)gata2	6.33928	PMID: 10495290;PMID: 17644732;PMID: 23416099	Neural plate	206090	149	18
primordium	(e)tgfbr2	6.27097	PMID: 16368934;PMID: 18684439	Neural plate	206090	149	18
arches	(e)notch2	6.19615	PMID: 10393120;PMID: 25952972	Neural plate	206090	149	18
cephalic	(e)fgfr2	6.15646	PMID: 15389522;PMID: 22395741;PMID: 8337960	Neural plate	206090	149	18
(p)neural_crest	(e)cspg4	6.00527	PMID: 24235018;PMID: 32331483	Neural plate	206090	149	18
(p)neural_tube	(e)ror2	5.9919	PMID: 17671748;PMID: 25190059	Neural plate	206090	149	18
(p)neural_tube	(e)col2a1	5.95812	PMID: 10473125;PMID: 12112473;PMID: 9119111;PMID: 9264261	Neural plate	206090	149	18
primordium	(e)myc	5.90385	PMID: 10499795;PMID: 22168620	Neural plate	206090	149	18
crest	(e)epha2	5.72896	PMID: 10725232;PMID: 22889333;PMID: 26865184;PMID: 9858686	Neural plate	206090	149	18
gastrula	(e)mitf	5.71473	PMID: 14654221;PMID: 21761475	Neural plate	206090	149	18
(p)gastrula	(e)mitf	5.71473	PMID: 14654221;PMID: 21761475	Neural plate	206090	149	18
(p)neural_crest	(e)sfrp2	5.64659	PMID: 23213419;PMID: 25220153	Neural plate	206090	149	18
cephalic	(e)snai2	5.60878	PMID: 29520762;PMID: 7589816	Neural plate	206090	149	18
gastrula	(e)ngfr	5.50844	PMID: 15533829;PMID: 17418844	Neural plate	206090	149	18
(p)gastrula	(e)ngfr	5.50844	PMID: 15533829;PMID: 17418844	Neural plate	206090	149	18
(p)neural_tube	(e)pdgfrb	5.4125	PMID: 12435354;PMID: 15361870;PMID: 18192285;PMID: 29981309;PMID: 7893600;PMID: 9142500	Neural plate	206090	149	18
primordium	(e)pomc	5.32566	PMID: 17082325;PMID: 2088717	Neural plate	206090	149	18
gastrula	(e)hspg2	5.28801	PMID: 17785960;PMID: 26525852	Neural plate	206090	149	18
(p)gastrula	(e)hspg2	5.28801	PMID: 17785960;PMID: 26525852	Neural plate	206090	149	18
(p)neural_crest	(e)foxm1	5.05463	PMID: 10460485;PMID: 10463269;PMID: 28305961;PMID: 8375339;PMID: 8541221	Neural plate	206090	149	18
branchial	(e)pmp22	4.95845	PMID: 21965674;PMID: 25616247	Neural plate	206090	149	18
primordium	(e)mitf	4.94576	PMID: 17728349;PMID: 20298259	Neural plate	206090	149	18
(p)neural_tube	(e)foxp2	4.86635	PMID: 22542185;PMID: 28691208	Neural plate	206090	149	18
arches	(e)epha2	4.79782	PMID: 10725232;PMID: 9858686	Neural plate	206090	149	18
neuroepithelial	(e)cck	4.79051	PMID: 11113533;PMID: 8507007;PMID: 8582596;PMID: 9144624	Neural plate	206090	149	18
(p)neuroepithelial	(e)cck	4.79051	PMID: 11113533;PMID: 8507007;PMID: 8582596;PMID: 9144624	Neural plate	206090	149	18
(p)neural_plate	(e)runx2	4.78477	PMID: 17981687;PMID: 30660360;PMID: 32442326	Neural plate	206090	149	18
crest	(e)tcf4	4.6541	PMID: 10446273;PMID: 11756408;PMID: 19450573;PMID: 23695168;PMID: 32179550	Neural plate	206090	149	18
cephalic	(e)fgf10	4.62174	PMID: 15741321;PMID: 24677486	Neural plate	206090	149	18
primordium	(e)hspg2	4.57646	PMID: 19751719;PMID: 25600875	Neural plate	206090	149	18
(p)neural_tube	(e)s100b	4.53543	PMID: 12121626;PMID: 16143320;PMID: 17391983;PMID: 20036852;PMID: 22821702	Neural plate	206090	149	18
neuroepithelial	(e)tgfbr2	4.43847	PMID: 18462697;PMID: 21876535	Neural plate	206090	149	18
(p)neuroepithelial	(e)tgfbr2	4.43847	PMID: 18462697;PMID: 21876535	Neural plate	206090	149	18
cephalic	(e)pomc	4.43632	PMID: 2439358;PMID: 2950761;PMID: 9446721	Neural plate	206090	149	18
crest	(e)spry2	4.42088	PMID: 18455717;PMID: 30520400	Neural plate	206090	149	18
neuroepithelial	(e)tcf4	4.40856	PMID: 20737506;PMID: 21503155	Neural plate	206090	149	18
(p)neuroepithelial	(e)tcf4	4.40856	PMID: 20737506;PMID: 21503155	Neural plate	206090	149	18
branchial	(e)notch3	4.37015	PMID: 17375188;PMID: 29366875	Neural plate	206090	149	18
crest	(e)egf	4.32643	PMID: 10094815;PMID: 10428823;PMID: 10590481;PMID: 10631174;PMID: 12111551;PMID: 1498092;PMID: 16267010;PMID: 17610375;PMID: 19415484;PMID: 20092695;PMID: 20694160;PMID: 22455478;PMID: 24105823;PMID: 24907656;PMID: 2529221;PMID: 25977377;PMID: 26959739;PMID: 29539615;PMID: 30144579;PMID: 31852510;PMID: 3549332;PMID: 6303515;PMID: 7865751;PMID: 9556923;PMID: 9629363;PMID: 9733102	Neural plate	206090	149	18
(p)neural_tube	(e)tagln	4.32476	PMID: 11990753;PMID: 12791591	Neural plate	206090	149	18
(p)neural_tube	(e)fgfr2	4.18536	PMID: 12112473;PMID: 15830353;PMID: 8432397	Neural plate	206090	149	18
neuroepithelial	(e)wnt5a	4.18531	PMID: 27739438;PMID: 9620855	Neural plate	206090	149	18
(p)neuroepithelial	(e)wnt5a	4.18531	PMID: 27739438;PMID: 9620855	Neural plate	206090	149	18
(p)neural_tube	(e)ets1	4.10315	PMID: 19279707;PMID: 25576927	Neural plate	206090	149	18
branchial	(e)egf	3.98878	PMID: 10094815;PMID: 10590481;PMID: 12034491;PMID: 17210762;PMID: 17258941;PMID: 23636770;PMID: 8266997;PMID: 9733102	Neural plate	206090	149	18
(p)neural_crest	(e)f2rl2	3.96276	PMID: 24173803;PMID: 30016646	Neural plate	206090	149	18
(p)neural_tube	(e)smad3	3.84677	PMID: 16518800;PMID: 17138664;PMID: 24105267;PMID: 24917498;PMID: 25286120;PMID: 27034139	Neural plate	206090	149	18
hindbrain	(e)foxm1	3.79078	PMID: 7720556;PMID: 8287471;PMID: 9032013	Neural plate	206090	149	18
branchial	(e)tcf4	3.76408	PMID: 17478476;PMID: 19303461	Neural plate	206090	149	18
crest	(e)cacna1b	3.75775	PMID: 20489179;PMID: 31467504	Neural plate	206090	149	18
hindbrain	(e)bmp7	3.74939	PMID: 10383634;PMID: 9006062	Neural plate	206090	149	18
crest	(e)notch3	3.72345	PMID: 18201699;PMID: 21156405;PMID: 30523588;PMID: 32210188	Neural plate	206090	149	18
neuroepithelial	(e)smad3	3.5042	PMID: 16884701;PMID: 20011520;PMID: 30779601	Neural plate	206090	149	18
(p)neuroepithelial	(e)smad3	3.5042	PMID: 16884701;PMID: 20011520;PMID: 30779601	Neural plate	206090	149	18
(p)neural_tube	(e)egf	3.4919	PMID: 10572055;PMID: 10597038;PMID: 15375216;PMID: 17258941;PMID: 21490058;PMID: 24364908;PMID: 25280249;PMID: 25706228;PMID: 26651539;PMID: 27321088;PMID: 27756857;PMID: 30295181;PMID: 9053319;PMID: 9205140	Neural plate	206090	149	18
cephalic	(e)dbh	3.46734	PMID: 10835639;PMID: 9414008	Neural plate	206090	149	18
(p)neural_tube	(e)notch2	3.42283	PMID: 12755331;PMID: 8923452	Neural plate	206090	149	18
hindbrain	(e)edn1	3.39203	PMID: 10080296;PMID: 17294360;PMID: 7509966;PMID: 8390505	Neural plate	206090	149	18
neuroepithelial	(e)ngfr	3.37415	PMID: 30201307;PMID: 31184499	Neural plate	206090	149	18
(p)neuroepithelial	(e)ngfr	3.37415	PMID: 30201307;PMID: 31184499	Neural plate	206090	149	18
crest	(e)wnt10b	3.18737	PMID: 17724465;PMID: 21308775	Neural plate	206090	149	18
placode	(e)gja1	3.16385	PMID: 11578879;PMID: 1332989	Neural plate	206090	149	18
crest	(e)slc1a3	3.15507	PMID: 20171210;PMID: 27476799;PMID: 32011099	Neural plate	206090	149	18
(p)neural_tube	(e)fgf10	3.14201	PMID: 12175489;PMID: 21559415	Neural plate	206090	149	18
gastrula	(e)gad1	3.11725	PMID: 24357228;PMID: 2701425	Neural plate	206090	149	18
(p)gastrula	(e)gad1	3.11725	PMID: 24357228;PMID: 2701425	Neural plate	206090	149	18
(p)neural_crest	(e)slc1a3	3.07519	PMID: 20171210;PMID: 32011099	Neural plate	206090	149	18
(p)neural_plate	(e)egf	3.01486	PMID: 15525267;PMID: 17299746;PMID: 27747436;PMID: 9053319	Neural plate	206090	149	18
arches	(e)pdgfrb	3.00379	PMID: 26971580;PMID: 7893600;PMID: 9142500	Neural plate	206090	149	18
arches	(e)foxm1	2.99272	PMID: 15744668;PMID: 28305961;PMID: 31901655	Neural plate	206090	149	18
branchial	(e)ngfr	2.88088	PMID: 14643685;PMID: 2154393	Neural plate	206090	149	18
arches	(e)gja1	2.8609	PMID: 10525207;PMID: 11578879;PMID: 1337483;PMID: 15714286	Neural plate	206090	149	18
mediolateral	(e)hcrt	2.83671	PMID: 19474326;PMID: 22031892	Neural plate	206090	149	18
arches	(e)tgfbr2	2.70403	PMID: 15531369;PMID: 8954803	Neural plate	206090	149	18
(p)neural_tube	(e)epha2	2.65038	PMID: 19247962;PMID: 29312933	Neural plate	206090	149	18
hindbrain	(e)ngfr	2.60379	PMID: 14643685;PMID: 16024296	Neural plate	206090	149	18
crest	(e)cspg4	2.59155	PMID: 24235018;PMID: 32331483	Neural plate	206090	149	18
arches	(e)wnt5a	2.5498	PMID: 14985255;PMID: 21098571	Neural plate	206090	149	18
gastrula	(e)egf	2.54227	PMID: 1985023;PMID: 2788804;PMID: 7705369;PMID: 8563028	Neural plate	206090	149	18
(p)gastrula	(e)egf	2.54227	PMID: 1985023;PMID: 2788804;PMID: 7705369;PMID: 8563028	Neural plate	206090	149	18
placode	(e)egf	2.49436	PMID: 19474150;PMID: 9066907;PMID: 9108329	Neural plate	206090	149	18
(p)neural_tube	(e)slc1a3	2.45579	PMID: 19494478;PMID: 21692030	Neural plate	206090	149	18
crest	(e)sfrp2	2.43676	PMID: 23213419;PMID: 25220153	Neural plate	206090	149	18
branchial	(e)gja1	2.38307	PMID: 11578879;PMID: 1337483;PMID: 15714286	Neural plate	206090	149	18
(p)neural_tube	(e)dbh	2.35721	PMID: 11397006;PMID: 15372500	Neural plate	206090	149	18
crest	(e)foxm1	2.18131	PMID: 10460485;PMID: 10463269;PMID: 28305961;PMID: 8375339;PMID: 8541221	Neural plate	206090	149	18
cephalic	(e)runx2	2.05846	PMID: 11263661;PMID: 11680693;PMID: 17335796;PMID: 20359281	Neural plate	206090	149	18
arches	(e)ngfr	2.05562	PMID: 14643685;PMID: 17595340	Neural plate	206090	149	18
vimentin	(e)vim	5780.02	PMID: 10148955;PMID: 10199467;PMID: 10350135;PMID: 10375689;PMID: 10388603;PMID: 10432004;PMID: 10440262;PMID: 10506213;PMID: 10639335;PMID: 10683271;PMID: 10709874;PMID: 10816608;PMID: 10828982;PMID: 10916082;PMID: 10984437;PMID: 11053294;PMID: 11124834;PMID: 11180164;PMID: 11238446;PMID: 11290402;PMID: 11360298;PMID: 11473642;PMID: 11588525;PMID: 11781516;PMID: 11865027;PMID: 12068166;PMID: 121…	Cadherins	192144	205	3
slug	(e)snai2	5153.29	PMID: 12444107;PMID: 12579345;PMID: 12917416;PMID: 12955764;PMID: 15311212;PMID: 15735690;PMID: 16142376;PMID: 16311016;PMID: 16510505;PMID: 16717446;PMID: 16801545;PMID: 17185046;PMID: 17205110;PMID: 17344479;PMID: 17376812;PMID: 17637818;PMID: 17675578;PMID: 17724139;PMID: 17905753;PMID: 18089802;PMID: 18182996;PMID: 18408755;PMID: 18469221;PMID: 18628477;PMID: 18685621;PMID: 18698484;PMID: 189…	Cadherins	192144	205	3
cadherin	(e)dsg2	3183.43	PMID: 10421061;PMID: 10533469;PMID: 11442746;PMID: 12631242;PMID: 12631243;PMID: 15205458;PMID: 1601426;PMID: 1612610;PMID: 17495963;PMID: 17559062;PMID: 17804817;PMID: 18987342;PMID: 19458482;PMID: 20631906;PMID: 21098030;PMID: 21715983;PMID: 21841821;PMID: 22184201;PMID: 24166502;PMID: 24567334;PMID: 24610950;PMID: 25361553;PMID: 25855637;PMID: 26043694;PMID: 26085008;PMID: 26224314;PMID: 26296…	Cadherins	192144	205	3
cadherin	(e)celsr1	2831.11	PMID: 10716726;PMID: 11807409;PMID: 11850187;PMID: 11891983;PMID: 12782967;PMID: 15955893;PMID: 16487141;PMID: 16865240;PMID: 19357712;PMID: 21743464;PMID: 22632972;PMID: 23867224;PMID: 24649039;PMID: 25024228;PMID: 27301287;PMID: 27395006;PMID: 27756857;PMID: 27854507;PMID: 28716607;PMID: 29257130;PMID: 31113495;PMID: 32070035;PMID: 32108166;PMID: 32376691;PMID: 9339365	Cadherins	192144	205	3
cadherin	(e)cdh7	2639.06	PMID: 10995570;PMID: 16774849;PMID: 20028529;PMID: 20847152;PMID: 21129452;PMID: 22592879;PMID: 22765916;PMID: 23146407;PMID: 24591110;PMID: 24744704;PMID: 26081465;PMID: 26909693;PMID: 28921840;PMID: 29956755	Cadherins	192144	205	3
cadherin	(e)pcdh18	2079.44	PMID: 11549318;PMID: 11716507;PMID: 18468594;PMID: 20028529;PMID: 21173574;PMID: 22102158;PMID: 22998331;PMID: 29775430	Cadherins	192144	205	3
cadherin	(e)pcdhgb4	1102.24	PMID: 17654718;PMID: 18801203;PMID: 19850111;PMID: 9199196	Cadherins	192144	205	3
cadherin	(e)pcdhgc3	727.922	PMID: 15327484;PMID: 26481813;PMID: 9199196	Cadherins	192144	205	3
vimentin	(e)snai2	684.641	PMID: 17675578;PMID: 17916597;PMID: 18056439;PMID: 19087274;PMID: 19226215;PMID: 19462441;PMID: 20006606;PMID: 20622260;PMID: 20651304;PMID: 21088486;PMID: 21304586;PMID: 21321977;PMID: 21490434;PMID: 21503965;PMID: 21647877;PMID: 21940036;PMID: 22151997;PMID: 22157247;PMID: 22201613;PMID: 22229524;PMID: 22488108;PMID: 22727060;PMID: 22904347;PMID: 22981734;PMID: 22993319;PMID: 23055106;PMID: 231…	Cadherins	192144	205	3
vimentin	(e)krt18	308.033	PMID: 10098706;PMID: 10536984;PMID: 11321598;PMID: 11331302;PMID: 12193211;PMID: 12354414;PMID: 1284954;PMID: 12868599;PMID: 1371813;PMID: 15731013;PMID: 16046547;PMID: 16175078;PMID: 1714295;PMID: 19049650;PMID: 20109457;PMID: 21062750;PMID: 21541482;PMID: 22085677;PMID: 22272018;PMID: 23396250;PMID: 2373288;PMID: 24115470;PMID: 24494649;PMID: 24614586;PMID: 25882495;PMID: 26327161;PMID: 2905673…	Cadherins	192144	205	3
slug	(e)vim	304.138	PMID: 19087274;PMID: 22229524;PMID: 22777354;PMID: 25277187;PMID: 25480584;PMID: 26088755;PMID: 26431101;PMID: 27466403;PMID: 28179411;PMID: 28698144;PMID: 30509125	Cadherins	192144	205	3
slug	(e)prr11	263.504	PMID: 25674234;PMID: 32588681	Cadherins	192144	205	3
slug	(e)hlf	235.017	PMID: 11607821;PMID: 25101525	Cadherins	192144	205	3
cadherin	(e)vangl1	229.634	PMID: 16487141;PMID: 16865240;PMID: 18494256;PMID: 26259516	Cadherins	192144	205	3
vimentin	(e)krt19	215.921	PMID: 10408348;PMID: 10430181;PMID: 10452506;PMID: 11321598;PMID: 12193211;PMID: 12530097;PMID: 12613443;PMID: 1284954;PMID: 16445819;PMID: 1692339;PMID: 17786487;PMID: 19087274;PMID: 20959488;PMID: 21062750;PMID: 21541482;PMID: 21704007;PMID: 21781464;PMID: 22045674;PMID: 22993319;PMID: 23396250;PMID: 27468214;PMID: 30125539;PMID: 31602368;PMID: 7687395;PMID: 7689477;PMID: 9152022	Cadherins	192144	205	3
vimentin	(e)nes	211.851	PMID: 15335106;PMID: 19553622;PMID: 20878131;PMID: 22065927;PMID: 31234698;PMID: 31475543;PMID: 31991815	Cadherins	192144	205	3
cadherin	(e)vcl	209.951	PMID: 10993804;PMID: 17785437;PMID: 24413171;PMID: 26493222	Cadherins	192144	205	3
slug	(e)lef1	202.949	PMID: 16179074;PMID: 18799618;PMID: 19360357;PMID: 19542175;PMID: 20128911;PMID: 20718984;PMID: 20799950;PMID: 22436613;PMID: 22933707;PMID: 23677615;PMID: 24269234;PMID: 24712489;PMID: 26205886;PMID: 29928866;PMID: 29998192;PMID: 30411085;PMID: 30563094;PMID: 30800218	Cadherins	192144	205	3
cadherin	(e)pcdh11y	196.829	PMID: 11003707;PMID: 28241900	Cadherins	192144	205	3
cadherin	(e)snai2	191.285	PMID: 17916597;PMID: 20646316;PMID: 21785273;PMID: 24035721;PMID: 25542234;PMID: 26211188;PMID: 26259516;PMID: 28087626;PMID: 28434939;PMID: 29393450;PMID: 30262664;PMID: 31365997;PMID: 32104221	Cadherins	192144	205	3
cadherin	(e)ctnna2	184.544	PMID: 24124408;PMID: 24995881;PMID: 25673211	Cadherins	192144	205	3
slug	(e)lrig3	181.159	PMID: 18287203;PMID: 32107843	Cadherins	192144	205	3
slug	(e)smad3	173.747	PMID: 18056415;PMID: 20440267;PMID: 21071512;PMID: 21081648;PMID: 21177063;PMID: 21307346;PMID: 21378021;PMID: 21850266;PMID: 22852817;PMID: 22905131;PMID: 24378395;PMID: 24382352;PMID: 24632204;PMID: 24798639;PMID: 26764364;PMID: 26986176;PMID: 27274057;PMID: 27599468;PMID: 27826618;PMID: 28434000;PMID: 28903339;PMID: 29039572;PMID: 29269046;PMID: 29526821;PMID: 29974827;PMID: 30043120;PMID: 305…	Cadherins	192144	205	3
cadherin	(e)lef1	168.125	PMID: 10207085;PMID: 10318916;PMID: 10330485;PMID: 10362259;PMID: 10409747;PMID: 10505543;PMID: 10667201;PMID: 10825188;PMID: 10952315;PMID: 12183361;PMID: 16293619;PMID: 17431004;PMID: 18038391;PMID: 19683850;PMID: 20371816;PMID: 22710668;PMID: 28454439;PMID: 29369390;PMID: 8757136;PMID: 9605974;PMID: 9628899;PMID: 9860970	Cadherins	192144	205	3
vimentin	(e)smad3	158.883	PMID: 12445671;PMID: 15153434;PMID: 16126788;PMID: 16403009;PMID: 16709228;PMID: 16912176;PMID: 17270292;PMID: 17724140;PMID: 18322023;PMID: 18327651;PMID: 18455002;PMID: 18495798;PMID: 19375841;PMID: 19406982;PMID: 19648289;PMID: 19750536;PMID: 20395557;PMID: 20651241;PMID: 20833210;PMID: 20890948;PMID: 20958047;PMID: 21056681;PMID: 21071512;PMID: 21159608;PMID: 21177063;PMID: 21704007;PMID: 217…	Cadherins	192144	205	3
vimentin	(e)krt8	149.657	PMID: 10408348;PMID: 12613443;PMID: 18383851;PMID: 19087274;PMID: 24099319;PMID: 25882495;PMID: 25975782;PMID: 29056733	Cadherins	192144	205	3
cadherin	(e)pkp2	136.716	PMID: 10374265;PMID: 20554761;PMID: 22119253;PMID: 31347734;PMID: 32266931	Cadherins	192144	205	3
slug	(e)axl	126.186	PMID: 19252414;PMID: 21057535;PMID: 22516347;PMID: 24233839;PMID: 26292259;PMID: 27703030;PMID: 27923843;PMID: 30939460;PMID: 32051483	Cadherins	192144	205	3
slug	(e)bmp4	121.502	PMID: 10518492;PMID: 11025206;PMID: 12828685;PMID: 14627721;PMID: 15703886;PMID: 16135532;PMID: 16179074;PMID: 16225807;PMID: 16231084;PMID: 16410411;PMID: 17272306;PMID: 19644956;PMID: 19860666;PMID: 20339300;PMID: 21496114;PMID: 21567100;PMID: 21715424;PMID: 22691402;PMID: 23405120;PMID: 24549638;PMID: 26940839;PMID: 28919490;PMID: 29509342;PMID: 30665021;PMID: 31409851;PMID: 9126291;PMID: 9811…	Cadherins	192144	205	3
slug	(e)tcf4	117.437	PMID: 19443654;PMID: 20128911;PMID: 21051859;PMID: 22229524;PMID: 23662112;PMID: 24101726;PMID: 26841870;PMID: 28615299;PMID: 28698144;PMID: 28712972;PMID: 28716029;PMID: 28915612;PMID: 30531836	Cadherins	192144	205	3
cadherin	(e)f2rl2	109.628	PMID: 15182666;PMID: 17057644;PMID: 17606991;PMID: 20047332;PMID: 21414924;PMID: 22398721;PMID: 22496418;PMID: 24112238;PMID: 26455305;PMID: 31606658	Cadherins	192144	205	3
cadherin	(e)ajuba	109.188	PMID: 12417594;PMID: 21900451;PMID: 22105346	Cadherins	192144	205	3
slug	(e)mfap5	103.52	PMID: 31190277;PMID: 31426719	Cadherins	192144	205	3
vimentin	(e)acta2	102.001	PMID: 20368191;PMID: 20395557;PMID: 21214675;PMID: 21269947;PMID: 21557274;PMID: 23031712;PMID: 25137137;PMID: 25417197;PMID: 25482277;PMID: 25828392;PMID: 26968831;PMID: 27123926;PMID: 28159956;PMID: 29360826;PMID: 30016988;PMID: 30744595;PMID: 30896785;PMID: 31461342;PMID: 32656212;PMID: 32777343	Cadherins	192144	205	3
slug	(e)shh	101.609	PMID: 11169917;PMID: 14706069;PMID: 18698484;PMID: 19860666;PMID: 21796625;PMID: 23200667;PMID: 23438940;PMID: 23482671;PMID: 23567619;PMID: 23670255;PMID: 24389175;PMID: 24694877;PMID: 25050737;PMID: 26451606;PMID: 26859575;PMID: 27624879;PMID: 28968696;PMID: 29416661;PMID: 30712329;PMID: 30720134;PMID: 32575925;PMID: 9811576	Cadherins	192144	205	3
cadherin	(e)vim	99.5436	PMID: 17202846;PMID: 20581862;PMID: 26820701;PMID: 27941626;PMID: 28693179;PMID: 30509125;PMID: 31894332	Cadherins	192144	205	3
slug	(e)cdk6	99.2938	PMID: 21909380;PMID: 24389175;PMID: 24694877;PMID: 24936222;PMID: 25050737;PMID: 26036633;PMID: 26590805;PMID: 27449044;PMID: 28670489;PMID: 28968696;PMID: 30712329;PMID: 31474062;PMID: 31661137;PMID: 31922234	Cadherins	192144	205	3
slug	(e)fosl1	99.0956	PMID: 19289495;PMID: 19920183;PMID: 23316005;PMID: 25301070;PMID: 25750173;PMID: 27703030;PMID: 27923843;PMID: 31097690	Cadherins	192144	205	3
cadherin	(e)tcf4	99.0223	PMID: 10362259;PMID: 12176738;PMID: 12949799;PMID: 14613891;PMID: 17052462;PMID: 17122440;PMID: 17413044;PMID: 18703780;PMID: 19584275;PMID: 19924301;PMID: 20804741;PMID: 21125666;PMID: 24191653;PMID: 24752740;PMID: 26477318;PMID: 26711268	Cadherins	192144	205	3
slug	(e)peli1	97.7039	PMID: 28009353;PMID: 32728028	Cadherins	192144	205	3
slug	(e)yap1	92.0864	PMID: 24831012;PMID: 25686823;PMID: 27901498;PMID: 29700328;PMID: 30249278;PMID: 30531836;PMID: 31935369;PMID: 32154166;PMID: 32894152	Cadherins	192144	205	3
cadherin	(e)lima1	91.8535	PMID: 18093941;PMID: 24621569	Cadherins	192144	205	3
slug	(e)foxa1	90.7982	PMID: 22203039;PMID: 24093963;PMID: 24366407;PMID: 26431101;PMID: 26934447;PMID: 27524420;PMID: 28867731	Cadherins	192144	205	3
slug	(e)foxc1	90.4599	PMID: 20713713;PMID: 22991501;PMID: 24074613;PMID: 24472616;PMID: 29202800	Cadherins	192144	205	3
slug	(e)hey1	88.4004	PMID: 19360357;PMID: 20010940;PMID: 27908834;PMID: 28763860;PMID: 29158034	Cadherins	192144	205	3
slug	(e)gas6	86.8991	PMID: 22516347;PMID: 23567973;PMID: 24233839;PMID: 27703030;PMID: 27923843;PMID: 29907679	Cadherins	192144	205	3
vimentin	(e)sparc	86.1703	PMID: 10065942;PMID: 10849333;PMID: 11331670;PMID: 11350610;PMID: 11897100;PMID: 1279269;PMID: 15133175;PMID: 15579645;PMID: 15625461;PMID: 15744752;PMID: 16078243;PMID: 16359063;PMID: 16541320;PMID: 16710172;PMID: 17384275;PMID: 17452111;PMID: 17603561;PMID: 17963954;PMID: 18230378;PMID: 18281472;PMID: 19094484;PMID: 19754807;PMID: 19778183;PMID: 20103682;PMID: 20219716;PMID: 20329800;PMID: 2110…	Cadherins	192144	205	3
vimentin	(e)mcam	85.0246	PMID: 17027224;PMID: 19123925;PMID: 21099310;PMID: 21427905;PMID: 21930125;PMID: 21966340;PMID: 22073147;PMID: 22754372;PMID: 22784439;PMID: 22800705;PMID: 22931482;PMID: 23011890;PMID: 23056608;PMID: 23749325;PMID: 24055090;PMID: 24415393;PMID: 24614984;PMID: 24748292;PMID: 25169041;PMID: 25229614;PMID: 25692823;PMID: 26017974;PMID: 26170011;PMID: 26580800;PMID: 27157930;PMID: 28032398;PMID: 286…	Cadherins	192144	205	3
cadherin	(e)lhx1	82.0297	PMID: 16106040;PMID: 21521736;PMID: 22209845;PMID: 30603527;PMID: 31041846	Cadherins	192144	205	3
vimentin	(e)olig2	79.2733	PMID: 16267213;PMID: 16598485;PMID: 16627686;PMID: 17442061;PMID: 20167281;PMID: 21740235;PMID: 22070126;PMID: 22844109;PMID: 22985410;PMID: 23381922;PMID: 23887161;PMID: 25307966;PMID: 25492889;PMID: 25748242;PMID: 26555748;PMID: 26650259;PMID: 26831167;PMID: 26995968;PMID: 28339768;PMID: 28878627;PMID: 28987163;PMID: 29180963;PMID: 29249301;PMID: 29805974;PMID: 30322923;PMID: 30550736;PMID: 308…	Cadherins	192144	205	3
cadherin	(e)epha2	78.8521	PMID: 18198190;PMID: 19048396;PMID: 20861311;PMID: 24503792;PMID: 26536708;PMID: 29476773;PMID: 30797819;PMID: 31160603;PMID: 31936664	Cadherins	192144	205	3
cadherin	(e)gja1	76.6845	PMID: 10402450;PMID: 10567314;PMID: 10571536;PMID: 10791985;PMID: 14637149;PMID: 15741167;PMID: 16531325;PMID: 16857307;PMID: 17627324;PMID: 17888912;PMID: 18726260;PMID: 18775424;PMID: 20086013;PMID: 20881055;PMID: 22041491;PMID: 22099020;PMID: 22215279;PMID: 22252313;PMID: 23737770;PMID: 24413171;PMID: 24457967;PMID: 25270685;PMID: 25555464;PMID: 25752490;PMID: 26246869;PMID: 26310382;PMID: 268…	Cadherins	192144	205	3
vimentin	(e)slc1a3	75.8889	PMID: 12111850;PMID: 12271492;PMID: 12786777;PMID: 15173638;PMID: 15326612;PMID: 15656373;PMID: 15682427;PMID: 15983812;PMID: 16075222;PMID: 16158418;PMID: 16163266;PMID: 17152062;PMID: 18434192;PMID: 18437242;PMID: 18845185;PMID: 19124008;PMID: 19172391;PMID: 20484951;PMID: 21909402;PMID: 22791629;PMID: 23026192;PMID: 23693027;PMID: 26123132;PMID: 27026184;PMID: 28973338;PMID: 29230807;PMID: 304…	Cadherins	192144	205	3
cadherin	(e)ptprb	74.872	PMID: 24965120;PMID: 28694388;PMID: 29233846	Cadherins	192144	205	3
vimentin	(e)serpinh1	74.4515	PMID: 10412793;PMID: 10416684;PMID: 10916082;PMID: 12081572;PMID: 12197670;PMID: 12937224;PMID: 15131120;PMID: 15591520;PMID: 15870225;PMID: 17429339;PMID: 20810652;PMID: 21332447;PMID: 21909056;PMID: 23332931;PMID: 28427476;PMID: 30836425;PMID: 32645972;PMID: 9645446;PMID: 9716737;PMID: 9741354;PMID: 9872649	Cadherins	192144	205	3
vimentin	(e)ctgf	74.3772	PMID: 10896394;PMID: 10965248;PMID: 11336439;PMID: 12738334;PMID: 14514521;PMID: 15006615;PMID: 15566956;PMID: 15796357;PMID: 15946381;PMID: 16709228;PMID: 16828074;PMID: 16914537;PMID: 17876891;PMID: 18662738;PMID: 18769637;PMID: 19056781;PMID: 19080126;PMID: 19730442;PMID: 19781193;PMID: 19958330;PMID: 20308984;PMID: 20504380;PMID: 20833210;PMID: 21530658;PMID: 21955995;PMID: 21986574;PMID: 225…	Cadherins	192144	205	3
cadherin	(e)wnt7a	73.5439	PMID: 16676402;PMID: 17431004;PMID: 19658195;PMID: 20051668;PMID: 31807193	Cadherins	192144	205	3
vimentin	(e)postn	72.5611	PMID: 16702213;PMID: 19010860;PMID: 19688273;PMID: 20025864;PMID: 21104785;PMID: 22079858;PMID: 22110952;PMID: 23080026;PMID: 24248285;PMID: 24418260;PMID: 25466765;PMID: 25737063;PMID: 26153430;PMID: 26341225;PMID: 26428890;PMID: 26527432;PMID: 27034956;PMID: 27980728;PMID: 28202998;PMID: 28341659;PMID: 28404626;PMID: 28446370;PMID: 28693179;PMID: 29404445;PMID: 29774119;PMID: 29795229;PMID: 300…	Cadherins	192144	205	3
cadherin	(e)lmod1	72.5159	PMID: 17914110;PMID: 29670878	Cadherins	192144	205	3
vimentin	(e)vcl	70.326	PMID: 10993804;PMID: 18028034;PMID: 27414085;PMID: 28476800;PMID: 8006059	Cadherins	192144	205	3
slug	(e)cdkn1a	69.4487	PMID: 21041383;PMID: 22859015;PMID: 23670255;PMID: 23917223;PMID: 24157878;PMID: 24456602;PMID: 25733818;PMID: 26025609;PMID: 26050197;PMID: 26590805;PMID: 27087172;PMID: 27191497;PMID: 27327412;PMID: 27449044;PMID: 28615299;PMID: 28670489;PMID: 28758930;PMID: 30181698;PMID: 30236600;PMID: 31612042;PMID: 31922234;PMID: 32705247	Cadherins	192144	205	3
vimentin	(e)s100a16	63.0065	PMID: 25287362;PMID: 31894756;PMID: 32094322	Cadherins	192144	205	3
cadherin	(e)col5a1	62.8058	PMID: 22044737;PMID: 22264237;PMID: 24963923;PMID: 26130787	Cadherins	192144	205	3
vimentin	(e)s100b	62.5276	PMID: 10326676;PMID: 10805920;PMID: 10974440;PMID: 11106180;PMID: 11169992;PMID: 11780221;PMID: 12111850;PMID: 12645011;PMID: 12898534;PMID: 14708733;PMID: 14757520;PMID: 14965445;PMID: 15571670;PMID: 17708338;PMID: 18059228;PMID: 18437242;PMID: 18756519;PMID: 19216736;PMID: 19409493;PMID: 19415333;PMID: 19593677;PMID: 20002528;PMID: 20036968;PMID: 20567503;PMID: 21270770;PMID: 21647561;PMID: 218…	Cadherins	192144	205	3
cadherin	(e)iqgap1	61.5382	PMID: 10448058;PMID: 10508646;PMID: 10608854;PMID: 11289714;PMID: 15389538;PMID: 16763158;PMID: 19079338;PMID: 20017185;PMID: 20197094;PMID: 21478254;PMID: 24067914	Cadherins	192144	205	3
vimentin	(e)ddr2	59.7625	PMID: 15591520;PMID: 16459190;PMID: 22732799;PMID: 23127413;PMID: 27010547;PMID: 27322034;PMID: 29073604;PMID: 29205098;PMID: 29250189;PMID: 29987445;PMID: 32721222	Cadherins	192144	205	3
cadherin	(e)mcam	59.364	PMID: 10721489;PMID: 11739172;PMID: 12496470;PMID: 17200341;PMID: 17886173;PMID: 22105866;PMID: 23626713;PMID: 29777784;PMID: 30675274;PMID: 32579471	Cadherins	192144	205	3
slug	(e)cldn1	58.5649	PMID: 23160379;PMID: 30509125;PMID: 32754286	Cadherins	192144	205	3
cadherin	(e)itga5	58.2904	PMID: 10702717;PMID: 22044737;PMID: 22276210;PMID: 26130787;PMID: 26853361;PMID: 27842980;PMID: 7921411	Cadherins	192144	205	3
vimentin	(e)hspb1	57.9292	PMID: 10329608;PMID: 10362540;PMID: 10375689;PMID: 11168392;PMID: 11599002;PMID: 11746764;PMID: 12530067;PMID: 12834255;PMID: 15673657;PMID: 15840648;PMID: 16075423;PMID: 16264267;PMID: 16889763;PMID: 17724197;PMID: 18324732;PMID: 18596079;PMID: 19068473;PMID: 19129171;PMID: 19515381;PMID: 19579057;PMID: 20359164;PMID: 20427712;PMID: 20437403;PMID: 20525429;PMID: 20590589;PMID: 20600103;PMID: 218…	Cadherins	192144	205	3
vimentin	(e)heih	57.8221	PMID: 31144384;PMID: 32572917	Cadherins	192144	205	3
slug	(e)krt19	57.4261	PMID: 18941637;PMID: 19087274;PMID: 22045674	Cadherins	192144	205	3
cadherin	(e)lamc2	56.7212	PMID: 16494996;PMID: 21791486;PMID: 30797819	Cadherins	192144	205	3
cadherin	(e)ehd2	56.2368	PMID: 19487694;PMID: 25758127	Cadherins	192144	205	3
cadherin	(e)cdkn2b	53.5069	PMID: 11796486;PMID: 15526363;PMID: 20572039;PMID: 22300088	Cadherins	192144	205	3
vimentin	(e)trim56	53.0036	PMID: 28771721;PMID: 30281912	Cadherins	192144	205	3
vimentin	(e)mir4435-2hg	52.1433	PMID: 31997506;PMID: 32154166;PMID: 32377170	Cadherins	192144	205	3
cadherin	(e)ocln	51.585	PMID: 27120348;PMID: 30603527;PMID: 31606658	Cadherins	192144	205	3
slug	(e)rreb1	51.4535	PMID: 23533257;PMID: 24040120	Cadherins	192144	205	3
vimentin	(e)cldn1	51.4048	PMID: 20505168;PMID: 23160379;PMID: 26553592;PMID: 26566278;PMID: 27819672;PMID: 27974683;PMID: 30233694;PMID: 30509125;PMID: 30650486	Cadherins	192144	205	3
vimentin	(e)itgav	51.1709	PMID: 10395106;PMID: 10520221;PMID: 12482508;PMID: 18522232;PMID: 21427239;PMID: 25380245;PMID: 29213290;PMID: 30632010;PMID: 30899362;PMID: 32697296;PMID: 8566062	Cadherins	192144	205	3
vimentin	(e)cdk6	50.7192	PMID: 19843643;PMID: 20513151;PMID: 21196313;PMID: 22983985;PMID: 23836980;PMID: 24936222;PMID: 25138370;PMID: 25216059;PMID: 26552408;PMID: 26590805;PMID: 27276112;PMID: 27449044;PMID: 28537766;PMID: 28670489;PMID: 28926138;PMID: 30198868;PMID: 30286728;PMID: 30840282;PMID: 30844757;PMID: 30898646;PMID: 30902084;PMID: 30941768;PMID: 31137129;PMID: 31220419;PMID: 31397118;PMID: 31456643;PMID: 314…	Cadherins	192144	205	3
vimentin	(e)tagln	50.0774	PMID: 10192538;PMID: 10641596;PMID: 11093493;PMID: 14597603;PMID: 15184395;PMID: 16344894;PMID: 18179684;PMID: 25075041;PMID: 25376243;PMID: 9415280;PMID: 9452953;PMID: 9654192;PMID: 9888870	Cadherins	192144	205	3
cadherin	(e)postn	49.0564	PMID: 11377819;PMID: 16676402;PMID: 17543882;PMID: 18353304;PMID: 21250830;PMID: 24220297;PMID: 28693179;PMID: 28884516;PMID: 30460338;PMID: 32579471	Cadherins	192144	205	3
vimentin	(e)ndrg4	48.0032	PMID: 22019796;PMID: 22083596;PMID: 23347191;PMID: 25202404	Cadherins	192144	205	3
cadherin	(e)hgf	47.6062	PMID: 10226596;PMID: 10438566;PMID: 10597286;PMID: 10926796;PMID: 11228167;PMID: 11297270;PMID: 11595727;PMID: 12556370;PMID: 15173202;PMID: 15375530;PMID: 16167333;PMID: 17062664;PMID: 17336101;PMID: 18549507;PMID: 21220499;PMID: 21396819;PMID: 21909376;PMID: 25794881;PMID: 29320834;PMID: 32641866;PMID: 8094950;PMID: 8165832;PMID: 8364979;PMID: 8440743;PMID: 8983061;PMID: 9010033	Cadherins	192144	205	3
vimentin	(e)krt17	47.5254	PMID: 10098706;PMID: 10408348;PMID: 10430181;PMID: 12354414;PMID: 22325741;PMID: 31496806;PMID: 9023704	Cadherins	192144	205	3
slug	(e)tpx2	47.5251	PMID: 26025609;PMID: 27314162;PMID: 30257343	Cadherins	192144	205	3
slug	(e)mitf	46.5215	PMID: 12444107;PMID: 12950719;PMID: 16028277;PMID: 16204058;PMID: 19504460;PMID: 21761475;PMID: 22503751;PMID: 23755070	Cadherins	192144	205	3
vimentin	(e)mmp14	45.9608	PMID: 11688960;PMID: 15591520;PMID: 15604530;PMID: 15882863;PMID: 17295133;PMID: 18317806;PMID: 19028702;PMID: 19112015;PMID: 19239691;PMID: 19728765;PMID: 20064087;PMID: 20727350;PMID: 20841377;PMID: 22407449;PMID: 22552741;PMID: 23466707;PMID: 23548172;PMID: 23792687;PMID: 23982184;PMID: 24014025;PMID: 24387004;PMID: 24489925;PMID: 26447543;PMID: 26838095;PMID: 26916665;PMID: 27569891;PMID: 275…	Cadherins	192144	205	3
vimentin	(e)ezr	45.8229	PMID: 20167812;PMID: 22045674;PMID: 26820701	Cadherins	192144	205	3
slug	(e)ngfr	44.8422	PMID: 15246821;PMID: 21751215;PMID: 22704955;PMID: 23661377;PMID: 25468543;PMID: 28683107;PMID: 29208672;PMID: 32157664	Cadherins	192144	205	3
cadherin	(e)dlgap1	44.8066	PMID: 15857683;PMID: 15894489	Cadherins	192144	205	3
slug	(e)pvt1	44.651	PMID: 26990997;PMID: 29845201;PMID: 32729021	Cadherins	192144	205	3
slug	(e)birc5	44.4412	PMID: 20615238;PMID: 20718984;PMID: 21446014;PMID: 23000761;PMID: 23408105;PMID: 23567619;PMID: 23662112;PMID: 24409330;PMID: 25707849;PMID: 25813406;PMID: 25871396;PMID: 26113407;PMID: 26175943;PMID: 26590805;PMID: 27196761;PMID: 27449048;PMID: 28549095;PMID: 28670489;PMID: 29214772;PMID: 31754201;PMID: 32185181	Cadherins	192144	205	3
cadherin	(e)bmp1	44.2655	PMID: 19091770;PMID: 21663658;PMID: 22632972	Cadherins	192144	205	3
slug	(e)ccnd1	44.1085	PMID: 18698484;PMID: 19424592;PMID: 19513567;PMID: 19860666;PMID: 21304988;PMID: 23082799;PMID: 27191497;PMID: 28800315;PMID: 28832500;PMID: 28968424;PMID: 32582655	Cadherins	192144	205	3
vimentin	(e)ppfibp2	43.865	PMID: 31072421;PMID: 32019904	Cadherins	192144	205	3
vimentin	(e)ngfr	43.7331	PMID: 15232130;PMID: 15579654;PMID: 15592781;PMID: 17024414;PMID: 1708927;PMID: 1787174;PMID: 18522232;PMID: 19192059;PMID: 19205730;PMID: 19226215;PMID: 19288188;PMID: 20970420;PMID: 21930125;PMID: 22527122;PMID: 23589051;PMID: 23659741;PMID: 23661377;PMID: 24164558;PMID: 2479946;PMID: 24831840;PMID: 24992230;PMID: 25229614;PMID: 25433448;PMID: 25527128;PMID: 27718014;PMID: 27906583;PMID: 287262…	Cadherins	192144	205	3
slug	(e)runx2	43.2069	PMID: 15480054;PMID: 17250821;PMID: 18698484;PMID: 19513567;PMID: 19756381;PMID: 20128911;PMID: 21645238;PMID: 21743868;PMID: 23028063;PMID: 24478054;PMID: 25036254;PMID: 25043424;PMID: 25636886;PMID: 26232165;PMID: 26305619;PMID: 27479603;PMID: 29358327;PMID: 31614906	Cadherins	192144	205	3
vimentin	(e)itgb4	42.8908	PMID: 14708733;PMID: 21057535;PMID: 21619732;PMID: 25599535;PMID: 29213290;PMID: 29218693	Cadherins	192144	205	3
cadherin	(e)wnt5a	41.906	PMID: 16361544;PMID: 16865240;PMID: 17431004;PMID: 21663658;PMID: 23505429;PMID: 26916252;PMID: 32143829;PMID: 32155439;PMID: 9461004	Cadherins	192144	205	3
vimentin	(e)tcf4	41.4612	PMID: 12750294;PMID: 17607667;PMID: 19443654;PMID: 21125666;PMID: 22229524;PMID: 23873690;PMID: 25469885;PMID: 26526617;PMID: 26545962;PMID: 26947016;PMID: 28615299;PMID: 28698144;PMID: 28712972;PMID: 28716029;PMID: 30345465;PMID: 30602372;PMID: 30791932;PMID: 31471104;PMID: 31729097;PMID: 31843716;PMID: 31867273;PMID: 31933769;PMID: 32566617;PMID: 32801345;PMID: 32887024	Cadherins	192144	205	3
cadherin	(e)tfpi2	41.074	PMID: 15629771;PMID: 21298349;PMID: 27400374	Cadherins	192144	205	3
slug	(e)tead4	40.0721	PMID: 29667772;PMID: 31949557	Cadherins	192144	205	3
vimentin	(e)cldn3	39.4879	PMID: 20505168;PMID: 21152390;PMID: 23805314;PMID: 26566278;PMID: 29511369	Cadherins	192144	205	3
cadherin	(e)hey1	38.6074	PMID: 26289531;PMID: 27908834;PMID: 27916094;PMID: 30681366	Cadherins	192144	205	3
slug	(e)egfr	37.855	PMID: 10505544;PMID: 17532063;PMID: 17575121;PMID: 17805349;PMID: 17909010;PMID: 18435653;PMID: 18685621;PMID: 18716062;PMID: 19001441;PMID: 20012924;PMID: 20427760;PMID: 20610539;PMID: 21037017;PMID: 21104905;PMID: 21822312;PMID: 22271412;PMID: 22299051;PMID: 22419022;PMID: 22479527;PMID: 22569238;PMID: 23071104;PMID: 23272116;PMID: 23542467;PMID: 23975422;PMID: 24001610;PMID: 24070739;PMID: 244…	Cadherins	192144	205	3
slug	(e)sparc	37.8287	PMID: 18089802;PMID: 18281472;PMID: 22911700;PMID: 23741061;PMID: 24132919;PMID: 24349446;PMID: 28718842;PMID: 31031331;PMID: 31182131	Cadherins	192144	205	3
slug	(e)itgb4	37.8071	PMID: 21057535;PMID: 28084395	Cadherins	192144	205	3
vimentin	(e)cdkn1a	37.4641	PMID: 10208257;PMID: 11235905;PMID: 11869524;PMID: 12808123;PMID: 17212821;PMID: 18752129;PMID: 19246164;PMID: 21180766;PMID: 22221675;PMID: 22761708;PMID: 23383739;PMID: 23553645;PMID: 23670255;PMID: 23786849;PMID: 24704462;PMID: 25216059;PMID: 25733818;PMID: 25806680;PMID: 25868784;PMID: 26247532;PMID: 26453055;PMID: 26590805;PMID: 26770358;PMID: 26770362;PMID: 26936485;PMID: 27191497;PMID: 274…	Cadherins	192144	205	3
slug	(e)egf	37.2897	PMID: 16541421;PMID: 17430890;PMID: 17532063;PMID: 17909010;PMID: 18404781;PMID: 18645583;PMID: 18685621;PMID: 20427760;PMID: 20610539;PMID: 20854793;PMID: 21794976;PMID: 21830269;PMID: 22479527;PMID: 22508482;PMID: 22569238;PMID: 23142284;PMID: 23182398;PMID: 23542467;PMID: 23975422;PMID: 25130271;PMID: 25150162;PMID: 25261255;PMID: 26932374;PMID: 27129169;PMID: 27393708;PMID: 29270876;PMID: 295…	Cadherins	192144	205	3
slug	(e)rhoc	37.1824	PMID: 20615238;PMID: 27108649;PMID: 30603114	Cadherins	192144	205	3
slug	(e)tfap2a	36.5758	PMID: 12511599;PMID: 15246821;PMID: 22704955;PMID: 28240680;PMID: 28610956;PMID: 28919490;PMID: 9391091	Cadherins	192144	205	3
slug	(e)sfrp2	35.2788	PMID: 19095296;PMID: 23213419;PMID: 23226515	Cadherins	192144	205	3
cadherin	(e)tjp2	35.222	PMID: 21529785;PMID: 7553918;PMID: 9348294	Cadherins	192144	205	3
vimentin	(e)cldn4	35.163	PMID: 19417139;PMID: 20505168;PMID: 23805314;PMID: 26566278;PMID: 32481659	Cadherins	192144	205	3
vimentin	(e)gja1	35.1079	PMID: 10192774;PMID: 10397684;PMID: 10460969;PMID: 10535302;PMID: 12081783;PMID: 12651152;PMID: 15087273;PMID: 15110706;PMID: 15128397;PMID: 15221420;PMID: 16051216;PMID: 16223448;PMID: 16429274;PMID: 17020899;PMID: 17029293;PMID: 17047050;PMID: 17292535;PMID: 17416410;PMID: 17434983;PMID: 17455119;PMID: 18085635;PMID: 18096421;PMID: 19054608;PMID: 19136074;PMID: 19199359;PMID: 19248839;PMID: 193…	Cadherins	192144	205	3
slug	(e)epha2	34.8872	PMID: 23841026;PMID: 24606764;PMID: 27186278;PMID: 29956803	Cadherins	192144	205	3
[truncated: 1,067 more rows]

## Sheet: D-APvsUM-WntANDNeurMigANDNeuron
Entities	Wnt-Wnt PCP	Neuron migration-pathfinding	Cadherins (adhesion migration)	neural	Interneuron
[truncated: 37 more rows]
