# Supplementary material for: Altered neuronal physiology, development, and function associated with a common chromosome 15 duplication involving CHRNA7
Source: BMC Biol. 2021 Jul 28;19:147. doi: 10.1186/s12915-021-01080-7 (PMC8317352; doi:10.1186/s12915-021-01080-7)
Supplement: Supplementary file 8 — Additional file 8. Ingenuity Pathways Analysis (IPA) of DEGs specific to the AP, by comparison with two or more of the other (UM, UC-M, and/or UC-F) models. (.xlsx). Significantly enriched: (A) Pathway and (B) Disease-related GO terms are shown, with the p-value and the DEGs from which each term was derived. (C-G) All genes with differential expression between the AP and the three other models (gene list in C: comparison to UM, UC-M, UC-F) were compared with genes (D-E) that were significant in a transcription-wide association study (TWAS) of autism or that (F-G) had genome-wide significance for de novo protein-coding variants associated with neurodevelopmental disorders, as described in the results text. n = 4; data values are in Additional file 5. [file 12915_2021_1080_MOESM8_ESM.xlsx]

## Sheet: A_IPA_Pathways
Supplemental Table S4-A-Pathways
Ingenuity Canonical Pathways	-log(p-value)	Ratio	z-score	Molecules
Hepatic Fibrosis / Hepatic Stellate Cell Activation	7.63	0.145	N/A	CTGF,MYH9,FN1,COL4A5,COL4A6,SMAD3,EGF,PGF,COL5A1,HGF,COL18A1,COL27A1,PDGFRB,EGFR,COL6A2,FLT4,COL2A1,BAMBI,IGFBP5,NFKB2,COL20A1,MET,COL1A1,IGF2,IGFBP3,COL11A1,COL3A1
Regulation of Cellular Mechanics by Calpain Protease	6.52	0.222	-0.707	ACTN2,ITGA2,CDK6,ITGA5,EGF,CCND1,CDK1,CNGA3,CCNA2,EZR,VCL,ACTN1,CDK2,EGFR
Osteoarthritis Pathway	6.48	0.128	-1.877	TIMP3,TCF4,H19,FN1,FRZB,SMAD3,ITGA2,DLX5,PTHLH,COL2A1,SMAD6,ITGA5,ANXA2,CEBPB,NFKB2,SDC4,WNT8B,PGF,SLC39A8,S1PR3,FZD8,DDR2,ANXA5,ANKH,SPHK1,LEF1,NOS2
Cell Cycle: G2/M DNA Damage Checkpoint Regulation	6.16	0.245	0.302	CKS2,WEE1,PTPMT1,CDKN1A,TOP2A,CKS1B,RPRM,BORA,PLK1,CDK1,CCNB1,CHEK1
ILK Signaling	5.98	0.127	-2.294	FLNB,MYH9,FN1,DIRAS3,MUC1,CCND1,PGF,MYC,TGFB1I1,FLNA,PPP2R2C,ACTG2,VCL,NOS2,TMSB4Y,ITGB5,ACTN1,RHOC,ACTN2,IRS4,VIM,NFKB2,FLNC,KRT18,LEF1
Caveolar-mediated Endocytosis Signaling	5.85	0.197	N/A	B2M,FLNB,CD55,FLNC,ITGA9,FLNA,HLA-B,ITGA2,EGF,ITGA5,ACTG2,CAVIN1,ITGB5,EGFR
Glioblastoma Multiforme Signaling	5.48	0.129	-3.578	WNT10B,RHOC,ITPR2,DIRAS3,CDK6,EGF,CCND1,WNT8B,MYC,SHC1,FZD8,PLCD3,IGF2,PRKCD,E2F1,ITPR3,CDKN1A,LEF1,CDK2,PDGFRB,EGFR,WNT5A
Regulation of the Epithelial-Mesenchymal Transition Pathway	4.94	0.117	N/A	ETS1,TCF4,WNT10B,NOTCH3,SMAD3,EGR1,FGF14,TWIST1,EGF,NFKB2,WNT8B,FGF13,MET,FZD8,NOTCH2,HGF,ZEB2,LEF1,FGFRL1,CLDN3,PDGFRB,EGFR,WNT5A
Actin Cytoskeleton Signaling	4.74	0.108	-0.688	MYH9,FN1,EGF,MYLK,IQGAP1,FGF13,SHC1,DIAPH2,IQGAP2,FLNA,EZR,ACTG2,VCL,TMSB4Y,ACTN1,IQGAP3,ACTN2,ITGA2,FGF14,ITGA5,GSN,TTN,TIAM2,SSH3,MSN
Axonal Guidance Signaling	4.36	0.0823	N/A	SLIT3,SHH,BMP4,ECEL1,WNT10B,MMP14,UNC5B,EGF,PLXNA2,WNT8B,ABLIM1,NFATC1,ADAMTS2,PGF,SHC1,PLCD3,EPHA8,PRKAR1B,GNG5,ADAMTS12,ADAMTS15,EPHB4,ADAMTS1,ADAM15,ITGA2,ITGA5,EPHA3,NFATC4,ROBO3,PLXND1,EFNA4,MET,FZD8,WIPF1,TUBB6,PRKCD,EPHA5,BMP7,BMP6,EPHA2,WNT5A
Estrogen-mediated S-phase Entry	4.11	0.269	-1.89	MYC,CCNA2,E2F1,CDKN1A,CCND1,CDK2,CDK1
GADD45 Signaling	4.01	0.316	N/A	GADD45B,CDKN1A,CCND1,CDK1,CDK2,CCNB1
Cell Cycle Control of Chromosomal Replication	3.96	0.179	N/A	MCM3,MCM2,CDT1,CDC6,TOP2A,ORC6,CDK6,CDK2,CDK1,ORC1
Human Embryonic Stem Cell Pluripotency	3.84	0.117	N/A	TCF4,WNT10B,BMP4,SMAD3,SMAD6,WNT8B,NOG,S1PR3,FZD8,ZIC3,SPHK1,LEF1,BMP7,FGFRL1,BMP6,PDGFRB,WNT5A
Aryl Hydrocarbon Receptor Signaling	3.45	0.113	-1.732	MGST1,CDK6,NFKB2,CCND1,CYP1B1,CHEK1,AHRR,MYC,CCNA2,RXRG,NFIA,CDKN1A,E2F1,DCT,CDK2,HSPB1
Transcriptional Regulatory Network in Embryonic Stem Cells	3.39	0.167	N/A	LHX5,ZIC3,REST,MEIS1,PAX6,OTX1,EOMES,SIX3,ONECUT1
Mitotic Roles of Polo-Like Kinase	3.36	0.152	-1.414	KIF23,ESPL1,CDC20,WEE1,PRC1,PPP2R2C,PLK1,KIF11,CDK1,CCNB1
Protein Kinase A Signaling	3.34	0.0802	-1.528	FLNB,SHH,TCF4,PTPN14,SMAD3,MYLK,PDE1A,NFATC1,PLCD3,AKAP14,FLNA,DUSP10,PRKAR1B,GNG5,PTPRT,PDE2A,PTPRD,ITPR2,PYGL,NFATC4,PTPN3,NFKB2,TTN,CNGA3,PTPRH,FLNC,PRKCD,PTPRB,ITPR3,KDELR3,LEF1,EYA1
Cyclins and Cell Cycle Regulation	3.22	0.136	-0.905	CCNA2,WEE1,CDKN1A,E2F1,CDK6,PPP2R2C,CCND1,CDKN2B,CDK2,CDK1,CCNB1
Epithelial Adherens Junction Signaling	3.22	0.107	N/A	TCF4,NOTCH3,MYH9,TGFBR3,ACTN2,EGF,IQGAP1,MET,NOTCH2,TUBB6,HGF,LEF1,VCL,ACTG2,ACTN1,EGFR
Glutamate Degradation III (via 4-aminobutyrate)	3.15	0.6	N/A	GAD2,SUCLG2,GAD1
Molecular Mechanisms of Cancer	3.12	0.0787	N/A	SHH,TCF4,BMP4,WNT10B,SMAD3,DIRAS3,CDKN2B,CCND1,WNT8B,CHEK1,MYC,SHC1,FANCD2,PRKAR1B,PMAIP1,RHOC,ITGA2,SMAD6,CDK6,ITGA5,NFKB2,CDK1,FZD8,PRKCD,CDKN1A,E2F1,LEF1,BMP7,BMP6,CDK2,WNT5A
Basal Cell Carcinoma Signaling	3.05	0.139	-1.633	FZD8,SHH,TCF4,BMP4,WNT10B,LEF1,BMP7,BMP6,WNT8B,WNT5A
Wnt/β-catenin Signaling	2.97	0.0988	-1	GJA1,TCF4,WNT10B,FRZB,TGFBR3,KREMEN1,CCND1,WNT8B,MYC,FZD8,SOX21,SOX6,NR5A2,SOX14,LEF1,PPP2R2C,WNT5A
Factors Promoting Cardiogenesis in Vertebrates	2.75	0.12	N/A	FZD8,TCF4,BMP4,PRKCD,TGFBR3,CDC6,LEF1,BMP7,BMP6,CDK2,NOG
Glutamate Dependent Acid Resistance	2.74	1	N/A	GAD2,GAD1
GP6 Signaling Pathway	2.74	0.104	-3.742	COL5A1,LAMB2,COL1A1,COL4A5,COL4A6,COL6A2,PRKCD,LAMA2,COL2A1,COL11A1,COL20A1,COL18A1,COL27A1,COL3A1
Bladder Cancer Signaling	2.68	0.117	0	MYC,THBS1,MMP14,CDKN1A,E2F1,FGF14,EGF,CCND1,EGFR,PGF,FGF13
Sertoli Cell-Sertoli Cell Junction Signaling	2.68	0.0929	N/A	TJP2,ACTN2,TGFBR3,ITGA2,ITGA5,YBX3,F11R,CLDN5,TUBB6,MAP3K20,PRKAR1B,MAP3K8,VCL,ACTG2,NOS2,CLDN3,ACTN1
PTEN Signaling	2.66	0.106	1.941	TGFBR3,ITGA2,FLT4,ITGA5,INPPL1,NFKB2,CNKSR3,CCND1,SYNJ2,SHC1,CDKN1A,PDGFRB,EGFR
Role of Osteoblasts, Osteoclasts and Chondrocytes in Rheumatoid Arthritis	2.59	0.0851	N/A	TCF4,WNT10B,BMP4,FRZB,MMP14,ITGA2,DLX5,SMAD6,ITGA5,NFATC4,GSN,WNT8B,NFATC1,COL1A1,FZD8,LEF1,BMP7,TRAF5,BMP6,WNT5A
Colorectal Cancer Metastasis Signaling	2.52	0.0824	-4.025	TCF4,WNT10B,PTGER3,RHOC,MMP14,SMAD3,DIRAS3,EGF,NFKB2,CCND1,WNT8B,BIRC5,PGF,MYC,FZD8,PRKAR1B,LEF1,GNG5,NOS2,EGFR,WNT5A
p53 Signaling	2.51	0.106	-0.378	PMAIP1,GADD45B,THBS1,CDKN1A,E2F1,PERP,RPRM,CCND1,BIRC5,CDK2,DRAM1,CHEK1
Small Cell Lung Cancer Signaling	2.42	0.115	-1.633	MYC,RXRG,E2F1,CKS1B,CDK6,NFKB2,TRAF5,CCND1,CDKN2B,CDK2
Gαq Signaling	2.42	0.0926	-2.324	RGS2,ITPR2,RHOC,DIRAS3,RGS7,NFATC4,NFKB2,NFATC1,CHRM5,HTR2C,PRKCD,ITPR3,GNG5,ADRA1B,ADRA1A
Apelin Liver Signaling Pathway	2.37	0.192	-2.236	COL1A1,COL2A1,COL18A1,PDGFRB,COL3A1
Adipogenesis pathway	2.33	0.097	N/A	FZD8,RUNX1T1,BMP4,WNT10B,AGPAT2,SMAD3,CEBPD,BMP7,FGFRL1,CEBPB,NFATC4,RBP1,WNT5A
Gαi Signaling	2.24	0.0984	-0.577	S1PR3,CHRM2,SHC1,LPAR1,ADRA2A,NPY1R,PTGER3,OPRK1,RGS7,PRKAR1B,ADRA2C,GNG5
Netrin Signaling	2.22	0.123	N/A	CACNA1I,UNC5B,PRKAR1B,NFATC4,ABLIM1,CACNA2D3,CACNA1A,NFATC1
Pyridoxal 5'-phosphate Salvage Pathway	2.22	0.123	-2.828	PRKCD,CDK6,MAP3K8,PLK1,TTK,NEK2,CDK2,CDK1
Cell Cycle: G1/S Checkpoint Regulation	2.14	0.119	0.707	MYC,SMAD3,E2F1,CDKN1A,CDK6,CCND1,CDKN2B,CDK2
Remodeling of Epithelial Adherens Junctions	2.06	0.116	N/A	MET,TUBB6,ACTN2,HGF,VCL,ACTG2,IQGAP1,ACTN1
G-Protein Coupled Receptor Signaling	2.02	0.0742	N/A	RGS2,PDE2A,PTGER3,NPY1R,RGS7,NFKB2,PDE1A,CHRM5,S1PR3,SHC1,HTR2C,CHRM2,GPER1,LPAR1,ADRA2A,OPRK1,PRKAR1B,MAP3K8,ADRA2C,ADRA1B,ADRA1A
Role of CHK Proteins in Cell Cycle Checkpoint Control	2	0.123	-0.378	E2F1,CDKN1A,PLK1,PPP2R2C,CDK1,CDK2,CHEK1
Virus Entry via Endocytic Pathways	1.93	0.0932	N/A	B2M,FLNB,CD55,FLNA,FLNC,PRKCD,ITGA2,HLA-B,ITGA5,ACTG2,ITGB5
Ovarian Cancer Signaling	1.91	0.0861	-1.342	GJA1,TCF4,WNT10B,EGF,WNT8B,CCND1,PGF,FZD8,E2F1,PRKAR1B,LEF1,WNT5A,EGFR
G Beta Gamma Signaling	1.91	0.0924	-2.111	CACNA1I,SHC1,CAV2,PRKCD,KCNJ5,PRKAR1B,KCNJ6,GNG5,CACNA2D3,CACNA1A,EGFR
Thyroid Cancer Signaling	1.9	0.13	N/A	MYC,RXRG,SHC1,TCF4,LEF1,CCND1
Glioma Signaling	1.83	0.0902	-1.633	SHC1,IGF2,PRKCD,CDKN1A,E2F1,CDK6,EGF,CCND1,CDKN2B,PDGFRB,EGFR
Pancreatic Adenocarcinoma Signaling	1.83	0.0902	-2.121	SMAD3,CDKN1A,E2F1,EGF,NFKB2,CCND1,BIRC5,CDKN2B,CDK2,EGFR,PGF
Citrulline-Nitric Oxide Cycle	1.78	0.4	N/A	ASS1,NOS2
cAMP-mediated signaling	1.77	0.0749	0	RGS2,PDE2A,PTGER3,NPY1R,RGS7,PDE1A,CNGA3,CHRM5,S1PR3,CHRM2,AKAP14,GPER1,LPAR1,ADRA2A,OPRK1,PRKAR1B,ADRA2C
Cell Cycle Regulation by BTG Family Proteins	1.71	0.135	-1	E2F1,BTG2,PPP2R2C,CCND1,CDK2
GABA Receptor Signaling	1.71	0.0947	N/A	GABRQ,CACNA1I,GABRG2,GAD2,GPR37,GAD1,SLC6A1,CACNA2D3,CACNA1A
Leukocyte Extravasation Signaling	1.7	0.0751	-2.496	TIMP3,MMP14,ACTN2,ITGA2,ITGA5,F11R,WIPF1,CLDN5,CYBA,EZR,PRKCD,VCL,ACTG2,ACTN1,CLDN3,MSN
GPCR-Mediated Nutrient Sensing in Enteroendocrine Cells	1.68	0.0893	-1.265	CACNA1I,PLCD3,ITPR2,PRKCD,ITPR3,PRKAR1B,CCK,GNG5,CACNA2D3,CACNA1A
Salvage Pathways of Pyrimidine Ribonucleotides	1.66	0.0928	-3	PRKCD,CDK6,MAP3K8,PLK1,NEK2,TTK,AK7,CDK2,CDK1
BMP signaling pathway	1.64	0.0976	-1.134	BMP4,SMAD6,PRKAR1B,BMP7,NFKB2,PITX2,BMP6,NOG
Cellular Effects of Sildenafil (Viagra)	1.62	0.084	N/A	PLCD3,PDE2A,MYH9,GPR37,ITPR2,ITPR3,PRKAR1B,MYLK,ACTG2,PDE1A,CACNA1A
STAT3 Pathway	1.6	0.0833	-2.333	MYC,TGFBR3,HGF,IL13RA2,MAP3K20,FLT4,CDKN1A,EGF,BMP6,PDGFRB,EGFR
Integrin Signaling	1.57	0.0724	-3.207	RHOC,DIRAS3,ACTN2,ITGA2,ITGA5,MYLK,GSN,TTN,SHC1,WIPF1,ITGA9,VCL,ACTG2,NEDD9,ACTN1,ITGB5
Tight Junction Signaling	1.57	0.0774	N/A	F11R,CLDN5,MYH9,TJP2,PRKAR1B,YBX3,PPP2R2C,MYLK,VCL,ACTG2,NFKB2,CNKSR3,CLDN3
Non-Small Cell Lung Cancer Signaling	1.56	0.0941	-2.449	RXRG,ITPR2,E2F1,ITPR3,CDK6,EGF,CCND1,EGFR
HIPPO signaling	1.56	0.0941	1.134	TJP2,YAP1,AJUBA,WWTR1,SMAD3,TEAD3,PPP2R2C,STK3
Androgen Signaling	1.52	0.0809	-0.333	CACNA1I,SHC1,TGFB1I1,PRKCD,SMAD3,PRKAR1B,NFKB2,GNG5,CCND1,CACNA2D3,CACNA1A
Iron homeostasis signaling pathway	1.5	0.0803	N/A	BMP4,SMAD3,EGF,CYBRD1,ERFE,BMP7,HEPH,BMP6,STEAP3,PDGFRB,EGFR
D-myo-inositol (1,4,5)-trisphosphate Degradation	1.48	0.176	N/A	SYNJ2,IMPA2,INPPL1
HGF Signaling	1.48	0.0826	-1.667	MET,ETS1,PRKCD,HGF,ITGA2,CDKN1A,ITGA5,MAP3K8,CCND1,CDK2
GPCR-Mediated Integration of Enteroendocrine Signaling Exemplified by an L Cell	1.46	0.0959	-1.89	CHRM2,PLCD3,ITPR2,ITPR3,PRKAR1B,SST,CCK
Regulation of Actin-based Motility by Rho	1.45	0.0899	-1.89	WIPF1,RHOC,DIRAS3,ITGA2,ITGA5,MYLK,ACTG2,GSN
Role of Macrophages, Fibroblasts and Endothelial Cells in Rheumatoid Arthritis	1.45	0.065	N/A	TCF4,WNT10B,FN1,FRZB,CEBPD,CEBPB,NFATC4,CCND1,WNT8B,NFATC1,PGF,MYC,ROR2,PLCD3,FZD8,F2RL1,PRKCD,LEF1,TRAF5,NOS2,WNT5A
RhoA Signaling	1.44	0.0813	-1.667	NEDD4,RHPN2,LPAR1,ANLN,EZR,CDC42EP1,MYLK,ACTG2,TTN,MSN
Sonic Hedgehog Signaling	1.43	0.133	N/A	SHH,PRKAR1B,CDK1,CCNB1
3-phosphoinositide Degradation	1.43	0.0759	-1.732	SYNJ2,PTPRH,TNS3,DUSP10,PTPMT1,SGPP2,PPFIBP2,SSH3,PPP1R1C,INPPL1,PAWR,PALD1
Cholecystokinin/Gastrin-mediated Signaling	1.42	0.0841	-1.667	SHC1,ITPR2,RHOC,DIRAS3,PRKCD,ITPR3,SST,CCK,EGFR
Ephrin Receptor Signaling	1.41	0.0734	-2.236	SHC1,EPHB4,WIPF1,EPHA8,ITGA2,EGF,EPHA5,ITGA5,EPHA3,GNG5,EPHA2,EFNA4,PGF
Signaling by Rho Family GTPases	1.39	0.0675	-2	NEDD4,RHOC,DIRAS3,ITGA2,ITGA5,VIM,MYLK,NFKB2,IQGAP1,WIPF1,CDH7,EZR,MAP3K20,CDC42EP1,ACTG2,GNG5,MSN
Corticotropin Releasing Hormone Signaling	1.38	0.0769	-2.121	CACNA1I,SHH,ITPR2,PRKCD,GAD1,ITPR3,CRH,PRKAR1B,NOS2,CACNA2D3,CACNA1A
α-Adrenergic Signaling	1.38	0.087	-1.633	ADRA2A,ITPR2,PRKCD,ITPR3,PRKAR1B,PYGL,GNG5,ADRA1A
PCP pathway	1.35	0.0984	-2.236	CELSR1,FZD8,ROR2,WNT10B,WNT8B,WNT5A
DNA damage-induced 14-3-3σ Signaling	1.35	0.158	N/A	CDK1,CDK2,CCNB1
FAT10 Cancer Signaling Pathway	1.35	0.109	-0.447	MAD2L1,TCF4,SMAD3,TGFBR3,NFKB2
AMPK Signaling	1.33	0.0685	0	RAB27A,CPT1A,ACACB,CCND1,CHRM5,CHRM2,CCNA2,ADRA2A,CDKN1A,PRKAR1B,ADRA2C,PPP2R2C,AK7,ADRA1B,ADRA1A
Wnt/Ca+ pathway	1.33	0.0968	-2.449	FZD8,PLCD3,NFKB2,NFATC4,NFATC1,WNT5A
Glioma Invasiveness Signaling	1.32	0.0897	-1.89	TIMP3,RHOC,DIRAS3,HMMR,PLAUR,PLAU,ITGB5
PI3K/AKT Signaling	1.32	0.0775	-0.632	SYNJ2,SHC1,ITGA2,CDKN1A,ITGA5,MAP3K8,INPPL1,PPP2R2C,NFKB2,CCND1
Cardiomyocyte Differentiation via BMP Receptors	1.29	0.15	N/A	BMP4,SMAD6,BMP7
IL-4 Signaling	1.29	0.0833	N/A	SYNJ2,STAT6,SHC1,HLA-B,INPPL1,NR3C2,NFATC4,NFATC1
ATM Signaling	1.27	0.0825	0.378	GADD45B,FANCD2,CDKN1A,PPP2R2C,CDK2,CDK1,CCNB1,CHEK1
Nitric Oxide Signaling in the Cardiovascular System	1.25	0.0783	-1	PDE2A,ITPR2,PRKCD,ITPR3,FLT4,PRKAR1B,PDE1A,CACNA1A,PGF
GNRH Signaling	1.23	0.0706	-1.667	CACNA1I,ITPR2,PRKCD,EGR1,ITPR3,PRKAR1B,MAP3K8,NFKB2,GNG5,CACNA2D3,CACNA1A,EGFR
Coagulation System	1.22	0.114	-2	PLAUR,PLAU,F3,PLAT
Gap Junction Signaling	1.22	0.0673	N/A	PLCD3,HTR2C,GJA1,TJP2,LPAR1,TUBB6,ITPR2,GAD1,PRKCD,ITPR3,PRKAR1B,EGF,ACTG2,EGFR
Opioid Signaling Pathway	1.22	0.065	-1.5	CACNA1I,PDYN,ITPR2,RGS7,NFKB2,PDE1A,CACNA1A,MYC,KCNJ5,PRKCD,OPRK1,ITPR3,PRKAR1B,KCNJ6,GNG5,CACNA2D3
Polyamine Regulation in Colon Cancer	1.19	0.136	N/A	MYC,TCF4,SAT1
Thrombin Signaling	1.18	0.0664	-2.309	ITPR2,RHOC,DIRAS3,EGF,MYLK,NFKB2,GATA2,SHC1,PLCD3,PRKCD,ITPR3,GNG5,GATA3,EGFR
Superpathway of D-myo-inositol (1,4,5)-trisphosphate Metabolism	1.14	0.13	N/A	SYNJ2,IMPA2,INPPL1
Endocannabinoid Cancer Inhibition Pathway	1.13	0.0696	1.508	MYC,TCF4,CDKN1A,PRKAR1B,TWIST1,VIM,LEF1,TRIB3,NOS2,CCND1,PGF
Superpathway of Inositol Phosphate Compounds	1.09	0.0633	-2.84	PPFIBP2,INPPL1,PAWR,SYNJ2,MET,PLCD3,PTPRH,TNS3,DUSP10,SGPP2,SSH3,PPP1R1C,PALD1,EGFR,PDGFRB
April Mediated Signaling	1.09	0.103	-2	NFATC4,NFKB2,TRAF5,NFATC1
Inhibition of Matrix Metalloproteases	1.09	0.103	N/A	HSPG2,TIMP3,MMP14,TFPI2
Sulfate Activation for Sulfonation	1.08	0.5	N/A	PAPSS2
Cardiolipin Biosynthesis II	1.08	0.5	N/A	PTPMT1
Dopamine-DARPP32 Feedback in cAMP Signaling	1.06	0.0675	-1.89	KCNJ8,PLCD3,ITPR2,PRKCD,KCNJ5,ITPR3,PRKAR1B,PPP2R2C,PAWR,KCNJ6,CACNA1A
B Cell Activating Factor Signaling	1.02	0.0976	-2	NFATC4,NFKB2,TRAF5,NFATC1
nNOS Signaling in Skeletal Muscle Cells	1.02	0.0976	N/A	CACNA1I,SNTB1,CACNA2D3,CACNA1A
Sperm Motility	1.02	0.0703	-2.121	PLA2G16,PLCD3,PDE2A,ITPR2,PRKCD,ITPR3,PRKAR1B,PDE1A,CNGA3
Antiproliferative Role of TOB in T Cell Signaling	1.02	0.115	N/A	CCNA2,SMAD3,CDK2
Synaptic Long Term Depression	1	0.0645	-1.508	PLA2G16,CACNA1I,PLCD3,ITPR2,PRKCD,GAD1,ITPR3,CRH,PPP2R2C,NOS2,CACNA2D3,CACNA1A
VEGF Signaling	1	0.0721	-1.89	SHC1,ACTN2,FLT4,VCL,ACTG2,ACTN1,EIF1AY,PGF
Neuregulin Signaling	1	0.0753	-2.236	MYC,SHC1,PRKCD,ITGA2,ITGA5,EGF,EGFR
Death Receptor Signaling	1	0.0753	-1.89	TIPARP,PARP4,ZC3HAV1,NFKB2,ACTG2,PARP14,HSPB1
IL-7 Signaling Pathway	1	0.0753	-1.89	MYC,MET,SHC1,HGF,CCND1,CDK2,NFATC1
Intrinsic Prothrombin Activation Pathway	0.996	0.0952	-2	COL1A1,COL2A1,COL18A1,COL3A1
Calcium Signaling	0.996	0.0631	-1.667	CACNA1I,MYH9,ITPR2,TNNC1,TRPC5,NFATC4,TPM2,CACNA1A,NFATC1,ITPR3,PRKAR1B,CACNA2D3,RCAN2
Adrenomedullin signaling pathway	0.987	0.0628	-2.53	PLCD3,RXRG,SHC1,TFAP2A,GPR37,ITPR2,GAD1,ITPR3,PRKAR1B,MYLK,CEBPB,NFKB2,TTN
Phosphatidylglycerol Biosynthesis II (Non-plastidic)	0.979	0.111	N/A	LPCAT2,AGPAT2,PTPMT1
Role of Wnt/GSK-3β Signaling in the Pathogenesis of Influenza	0.967	0.0779	-2	FZD8,TCF4,WNT10B,LEF1,WNT8B,WNT5A
IGF-1 Signaling	0.967	0.0708	N/A	SHC1,NEDD4,CTGF,PRKAR1B,IGFBP3,IGFBP5,IGFBP7,CYR61
Hereditary Breast Cancer Signaling	0.947	0.0658	N/A	GADD45B,FANCD2,WEE1,CDKN1A,E2F1,CDK6,CCND1,CDK1,CCNB1,CHEK1
VDR/RXR Activation	0.943	0.0769	0	RXRG,PRKCD,CDKN1A,IGFBP3,IGFBP5,CEBPB
HER-2 Signaling in Breast Cancer	0.943	0.0729	N/A	PRKCD,CDKN1A,CDK6,EGF,CCND1,ITGB5,EGFR
Agranulocyte Adhesion and Diapedesis	0.932	0.0625	N/A	FN1,CLDN5,MYH9,EZR,MMP14,ITGA2,CXCL14,ITGA5,SDC4,ACTG2,CLDN3,MSN
Breast Cancer Regulation by Stathmin1	0.928	0.0613	N/A	ITPR2,TRPC5,CDK1,SHC1,TUBB6,PRKCD,E2F1,ITPR3,CDKN1A,PRKAR1B,PPP2R2C,GNG5,CDK2
Retinoic acid Mediated Apoptosis Signaling	0.914	0.0806	-2	RXRG,TIPARP,PARP4,ZC3HAV1,PARP14
Actin Nucleation by ARP-WASP Complex	0.914	0.0806	-2	WIPF1,RHOC,DIRAS3,ITGA2,ITGA5
Ephrin A Signaling	0.914	0.0806	N/A	EPHA8,EPHA5,EPHA3,EPHA2,EFNA4
S-methyl-5-thio-α-D-ribose 1-phosphate Degradation	0.914	0.333	N/A	MRI1
Tetrahydrobiopterin Biosynthesis I	0.914	0.333	N/A	SPR
Biotin-carboxyl Carrier Protein Assembly	0.914	0.333	N/A	ACACB
Tetrahydrobiopterin Biosynthesis II	0.914	0.333	N/A	SPR
4-aminobutyrate Degradation I	0.914	0.333	N/A	SUCLG2
Aldosterone Signaling in Epithelial Cells	0.91	0.0632	-1.633	PLCD3,NEDD4,CRYAB,ITPR2,PRKCD,ITPR3,HSPB8,NR3C2,HSPB1,HSPA12A,HSPA4L
eNOS Signaling	0.91	0.0632	-1.134	CCNA2,CHRM2,LPAR1,ITPR2,PRKCD,ITPR3,FLT4,PRKAR1B,CNGA3,CHRM5,PGF
Role of Oct4 in Mammalian Embryonic Stem Cell Pluripotency	0.886	0.087	N/A	REST,FOXA1,NR5A2,NR5A1
Superpathway of Citrulline Metabolism	0.883	0.133	N/A	ASS1,NOS2
Telomerase Signaling	0.873	0.0672	-1.633	MYC,ETS1,SHC1,E2F1,CDKN1A,EGF,PPP2R2C,EGFR
Triacylglycerol Biosynthesis	0.86	0.0851	-2	LPCAT2,AGPAT2,PLPP3,LPIN3
Paxillin Signaling	0.845	0.0661	-2.449	ITGA9,ACTN2,ITGA2,ITGA5,VCL,ACTG2,ACTN1,ITGB5
Germ Cell-Sertoli Cell Junction Signaling	0.839	0.0611	N/A	TUBB6,RHOC,DIRAS3,ACTN2,ITGA2,MAP3K8,VCL,ACTG2,IQGAP1,GSN,ACTN1
D-myo-inositol-5-phosphate Metabolism	0.818	0.0617	-1.897	PLCD3,PTPRH,TNS3,DUSP10,SGPP2,PPFIBP2,SSH3,PPP1R1C,PAWR,PALD1
3-phosphoinositide Biosynthesis	0.818	0.0594	-2.309	MET,PTPRH,TNS3,DUSP10,SGPP2,PPFIBP2,SSH3,PPP1R1C,PAWR,PALD1,PDGFRB,EGFR
Phospholipase C Signaling	0.804	0.0574	-2.887	ITPR2,RHOC,DIRAS3,ITGA2,ITGA5,NFATC4,NFKB2,NFATC1,SHC1,PLCD3,AHNAK,PRKCD,ITPR3,GNG5
Retinoate Biosynthesis II	0.799	0.25	N/A	RBP1
Spermine and Spermidine Degradation I	0.799	0.25	N/A	SAT1
Catecholamine Biosynthesis	0.799	0.25	N/A	DDC
D-myo-inositol (1,4,5,6)-Tetrakisphosphate Biosynthesis	0.799	0.0625	-1.667	PTPRH,TNS3,DUSP10,SGPP2,PPFIBP2,SSH3,PPP1R1C,PAWR,PALD1
D-myo-inositol (3,4,5,6)-tetrakisphosphate Biosynthesis	0.799	0.0625	-1.667	PTPRH,TNS3,DUSP10,SGPP2,PPFIBP2,SSH3,PPP1R1C,PAWR,PALD1
Glycerol-3-phosphate Shuttle	0.799	0.25	N/A	GPD2
Acetate Conversion to Acetyl-CoA	0.799	0.25	N/A	ACSS1
FAK Signaling	0.77	0.0654	N/A	HMMR,ITGA2,ITGA5,EGF,VCL,ACTG2,EGFR
Cdc42 Signaling	0.762	0.0599	-1.134	B2M,IQGAP2,WIPF1,ITGA2,HLA-B,ITGA5,MYLK,IQGAP1,HLA-E,IQGAP3
NF-κB Signaling	0.762	0.0588	-2.714	BMP4,CARD10,TGFBR3,FLT4,EGF,TNFAIP3,MAP3K8,NFKB2,TRAF5,PDGFRB,EGFR
1D-myo-inositol Hexakisphosphate Biosynthesis II (Mammalian)	0.754	0.111	N/A	SYNJ2,INPPL1
D-myo-inositol (1,3,4)-trisphosphate Biosynthesis	0.754	0.111	N/A	SYNJ2,INPPL1
EGF Signaling	0.754	0.0714	-2.236	SHC1,ITPR2,ITPR3,EGF,EGFR
Macropinocytosis Signaling	0.752	0.0674	-1	MET,PRKCD,HGF,EGF,ITGA5,ITGB5
Atherosclerosis Signaling	0.75	0.0625	N/A	PLA2G16,COL1A1,COL2A1,NFKB2,COL18A1,F3,COL3A1,TNFRSF12A
PAK Signaling	0.742	0.0642	-0.378	SHC1,ITGA2,ITGA5,MYLK,DSCAM,EPHA3,PDGFRB
IL-17A Signaling in Fibroblasts	0.733	0.0857	N/A	CEBPD,NFKB2,CEBPB
Role of NANOG in Mammalian Embryonic Stem Cell Pluripotency	0.726	0.0615	N/A	SHC1,FZD8,BMP4,WNT10B,BMP7,BMP6,WNT8B,WNT5A
Eumelanin Biosynthesis	0.71	0.2	N/A	DCT
Myo-inositol Biosynthesis	0.71	0.2	N/A	IMPA2
Galactose Degradation I (Leloir Pathway)	0.71	0.2	N/A	GALM
Tyrosine Degradation I	0.71	0.2	N/A	FAH
Role of Tissue Factor in Cancer	0.701	0.0606	N/A	CTGF,F2RL1,EGR1,PLAUR,CYR61,F3,ITGB5,EGFR
Phagosome Formation	0.701	0.0606	N/A	PLCD3,FN1,RHOC,MRC2,PRKCD,DIRAS3,ITGA2,ITGA5
TGF-β Signaling	0.693	0.0645	0	BMP4,SMAD3,SMAD6,BMP7,PITX2,TGIF1
Chronic Myeloid Leukemia Signaling	0.69	0.0619	N/A	MYC,SMAD3,E2F1,CDKN1A,CDK6,NFKB2,CCND1
The Visual Cycle	0.682	0.1	N/A	DHRS3,RBP1
Gustation Pathway	0.682	0.0584	N/A	CACNA1I,PDE2A,ITPR2,ITPR3,PRKAR1B,GNG5,PDE1A,CACNA2D3,CACNA1A
RhoGDI Signaling	0.676	0.0571	1.414	CDH7,RHOC,DIRAS3,EZR,ITGA2,ITGA5,GRIP1,ACTG2,GNG5,MSN
Mouse Embryonic Stem Cell Pluripotency	0.676	0.0614	-1.89	MYC,ID1,FZD8,TCF4,BMP4,LEF1,ID3
Agrin Interactions at Neuromuscular Junction	0.672	0.0667	-2	ITGA2,LAMA2,ITGA5,ACTG2,EGFR
Type II Diabetes Mellitus Signaling	0.672	0.0581	0	CACNA1I,PRKCD,IRS4,ABCC8,NFKB2,CEBPB,MAFA,CACNA2D3,CACNA1A
Unfolded protein response	0.672	0.0714	N/A	ERO1B,CEBPD,CD82,CEBPB
PI3K Signaling in B Lymphocytes	0.666	0.0593	-2.646	PLCD3,ITPR2,CARD10,ITPR3,IRS4,NFATC4,NFKB2,NFATC1
Antigen Presentation Pathway	0.662	0.0789	N/A	B2M,HLA-B,HLA-E
Notch Signaling	0.662	0.0789	N/A	NOTCH2,NOTCH3,HEY1
Arginine Biosynthesis IV	0.64	0.167	N/A	ASS1
Urea Cycle	0.64	0.167	N/A	ASS1
Serotonin and Melatonin Biosynthesis	0.64	0.167	N/A	DDC
Glycerol Degradation I	0.64	0.167	N/A	GPD2
Glycine Cleavage Complex	0.64	0.167	N/A	OCA2
Glycogen Biosynthesis II (from UDP-D-Glucose)	0.64	0.167	N/A	GYG1
Cardiac Hypertrophy Signaling	0.638	0.0537	-2.496	PLCD3,ADRA2A,RHOC,DIRAS3,PRKAR1B,ADRA2C,MAP3K8,NFATC4,GNG5,ADRA1B,ADRA1A,CACNA1A,HSPB1
Granulocyte Adhesion and Diapedesis	0.627	0.0556	N/A	CLDN5,EZR,MMP14,ITGA2,CXCL14,ITGA5,SDC4,CLDN3,HSPB1,MSN
PDGF Signaling	0.625	0.0612	-2.449	SYNJ2,MYC,SHC1,SPHK1,INPPL1,PDGFRB
Apelin Cardiac Fibroblast Signaling Pathway	0.622	0.0909	N/A	CTGF,SPHK1
Oncostatin M Signaling	0.62	0.075	N/A	SHC1,TIMP3,PLAU
Neuroprotective Role of THOP1 in Alzheimer's Disease	0.606	0.0583	1	PDYN,HLA-B,PRKAR1B,SST,MASP1,PRSS33,HLA-E
IL-8 Signaling	0.602	0.0539	-3.317	RHOC,DIRAS3,PRKCD,FLT4,EGF,IQGAP1,GNG5,CCND1,ITGB5,EGFR,PGF
TR/RXR Activation	0.6	0.06	N/A	RXRG,KLF9,UCP2,NRGN,THRB,RCAN2
Role of BRCA1 in DNA Damage Response	0.599	0.0625	-1.342	FANCD2,E2F1,CDKN1A,PLK1,CHEK1
Mechanisms of Viral Exit from Host Cells	0.599	0.0732	N/A	NEDD4,PRKCD,ACTG2
Role of NFAT in Cardiac Hypertrophy	0.595	0.0531	-2.309	CACNA1I,SHC1,PLCD3,ITPR2,PRKCD,ITPR3,PRKAR1B,NFATC4,GNG5,CACNA2D3,RCAN2,CACNA1A
Neuroinflammation Signaling Pathway	0.59	0.0511	-2.496	GABRQ,B2M,TGFBR3,HLA-B,MFGE8,NFATC4,NFKB2,BIRC5,NFATC1,GAD2,GABRG2,GAD1,KCNJ5,SLC6A1,KCNJ6,NOS2
Adenine and Adenosine Salvage III	0.582	0.143	N/A	ADA2
Retinol Biosynthesis	0.58	0.0714	N/A	DHRS3,LIPG,RBP1
Glutathione Redox Reactions I	0.567	0.0833	N/A	MGST1,GPX8
Prostate Cancer Signaling	0.564	0.0583	N/A	E2F1,CDKN1A,LEF1,NFKB2,CCND1,CDK2
Clathrin-mediated Endocytosis Signaling	0.561	0.0526	N/A	MET,FGF14,EGF,DAB2,ITGA5,LDLRAP1,ACTG2,SH3KBP1,ITGB5,PGF,FGF13
Serotonin Receptor Signaling	0.561	0.0698	N/A	HTR2C,DDC,SPR
iCOS-iCOSL Signaling in T Helper Cells	0.551	0.056	-2.236	SHC1,ITPR2,ITPR3,HLA-B,NFKB2,NFATC4,NFATC1
GDNF Family Ligand-Receptor Interactions	0.545	0.0595	N/A	SHC1,DOK6,ITPR2,ITPR3,GFRA2
CDP-diacylglycerol Biosynthesis I	0.542	0.08	N/A	LPCAT2,AGPAT2
Sphingosine and Sphingosine-1-phosphate Metabolism	0.533	0.125	N/A	SGPP2
Purine Ribonucleosides Degradation to Ribose-1-phosphate	0.533	0.125	N/A	ADA2
Sphingomyelin Metabolism	0.533	0.125	N/A	SGMS2
PXR/RXR Activation	0.526	0.0615	N/A	PPARA,CPT1A,PRKAR1B,PAPSS2
Gαs Signaling	0.52	0.0561	-1.342	RGS2,GPER1,PRKAR1B,GNG5,CNGA3,CHRM5
Tec Kinase Signaling	0.52	0.0526	-2.828	STAT6,RHOC,DIRAS3,PRKCD,ITGA2,ITGA5,NFKB2,ACTG2,GNG5
Calcium-induced T Lymphocyte Apoptosis	0.513	0.0606	-2	ITPR2,PRKCD,HLA-B,ITPR3
fMLP Signaling in Neutrophils	0.511	0.0543	-2.646	ITPR2,PRKCD,ITPR3,NFATC4,NFKB2,GNG5,NFATC1
Dermatan Sulfate Biosynthesis (Late Stages)	0.509	0.0652	N/A	HS3ST1,DSEL,CHST15
B Cell Receptor Signaling	0.509	0.0515	-0.632	SYNJ2,ETS1,SHC1,CARD10,EGR1,MAP3K8,INPPL1,NFKB2,NFATC4,NFATC1
Sucrose Degradation V (Mammalian)	0.491	0.111	N/A	GALM
Crosstalk between Dendritic Cells and Natural Killer Cells	0.485	0.0562	N/A	HLA-B,NFKB2,ACTG2,MICA,HLA-E
Type I Diabetes Mellitus Signaling	0.479	0.0541	N/A	GAD2,GAD1,HLA-B,NFKB2,NOS2,HLA-E
OX40 Signaling Pathway	0.475	0.0556	N/A	B2M,HLA-B,NFKB2,TRAF5,HLA-E
ERK5 Signaling	0.474	0.058	-2	MYC,EGF,MAP3K8,EGFR
JAK/Stat Signaling	0.463	0.0549	-1.342	SHC1,STAT6,CDKN1A,NFKB2,CEBPB
Chondroitin Sulfate Biosynthesis (Late Stages)	0.462	0.0612	N/A	CHST9,HS3ST1,CHST15
UVA-Induced MAPK Signaling	0.46	0.0531	N/A	PLCD3,TIPARP,PARP4,ZC3HAV1,EGFR,PARP14
Calcium Transport I	0.453	0.1	N/A	ANXA5
FGF Signaling	0.453	0.0543	0.447	MET,HGF,FGF14,FGFRL1,FGF13
TNFR2 Signaling	0.437	0.0667	N/A	TNFAIP3,NFKB2
CCR5 Signaling in Macrophages	0.433	0.0532	N/A	CACNA1I,PRKCD,GNG5,CACNA2D3,CACNA1A
ERK/MAPK Signaling	0.429	0.0488	-2.53	MYC,ETS1,SHC1,PRKCD,ITGA2,PRKAR1B,ITGA5,PPP2R2C,NFATC1,HSPB1
NF-κB Activation by Viruses	0.423	0.0526	-2.236	PRKCD,ITGA2,ITGA5,NFKB2,ITGB5
Neuropathic Pain Signaling In Dorsal Horn Neurons	0.423	0.0513	-2.449	PLCD3,GPR37,ITPR2,PRKCD,ITPR3,PRKAR1B
Cardiac β-adrenergic Signaling	0.416	0.05	0.447	PDE2A,AKAP14,PRKAR1B,PPP2R2C,GNG5,PDE1A,CACNA1A
Sumoylation Pathway	0.413	0.0521	2	ETS1,RHOC,DIRAS3,NFKB2,ZNF217
PPARα/RXRα Activation	0.407	0.0484	1.414	PPARA,SHC1,PLCD3,GPD2,SMAD3,TGFBR3,PRKAR1B,NFKB2,ITGB5
CD27 Signaling in Lymphocytes	0.407	0.0566	N/A	MAP3K8,NFKB2,TRAF5
Semaphorin Signaling in Neurons	0.407	0.0566	N/A	MET,RHOC,DIRAS3
Phototransduction Pathway	0.407	0.0566	N/A	GUCA1A,PRKAR1B,CNGA3
Cytotoxic T Lymphocyte-mediated Apoptosis of Target Cells	0.402	0.0625	N/A	B2M,HLA-B
Th1 and Th2 Activation Pathway	0.4	0.0481	N/A	STAT6,NOTCH2,NOTCH3,TGFBR3,HLA-B,MAF,NFATC4,GATA3,NFATC1
Pregnenolone Biosynthesis	0.391	0.0833	N/A	MICAL2
Acute Myeloid Leukemia Signaling	0.386	0.0505	-1.342	MYC,TCF4,LEF1,NFKB2,CCND1
Dopamine Receptor Signaling	0.383	0.0519	N/A	DDC,PRKAR1B,PPP2R2C,SPR
PKCθ Signaling in T Lymphocytes	0.382	0.0479	-2.236	CACNA1I,HLA-B,MAP3K8,NFATC4,NFKB2,CACNA2D3,CACNA1A,NFATC1
RAR Activation	0.38	0.0474	N/A	RXRG,DHRS3,PRKCD,SMAD3,SMAD6,PRKAR1B,IGFBP3,NFKB2,RBP1
Inhibition of Angiogenesis by TSP1	0.371	0.0588	N/A	HSPG2,THBS1
Role of JAK2 in Hormone-like Cytokine Signaling	0.371	0.0588	N/A	SHC1,IRS4
Retinoate Biosynthesis I	0.371	0.0588	N/A	DHRS3,RBP1
Rac Signaling	0.366	0.0484	-2.449	IQGAP2,ITGA2,ITGA5,NFKB2,IQGAP1,IQGAP3
Oleate Biosynthesis II (Animals)	0.366	0.0769	N/A	PTPRT
Glycogen Degradation II	0.366	0.0769	N/A	PYGL
Chondroitin Sulfate Biosynthesis	0.359	0.0526	N/A	CHST9,HS3ST1,CHST15
IL-12 Signaling and Production in Macrophages	0.357	0.0473	N/A	STAT6,PRKCD,MAF,MAP3K8,NFKB2,CEBPB,NOS2
TWEAK Signaling	0.356	0.0571	N/A	NFKB2,TNFRSF12A
Sphingosine-1-phosphate Signaling	0.351	0.0476	-2.449	S1PR3,PLCD3,RHOC,DIRAS3,SPHK1,PDGFRB
CREB Signaling in Neurons	0.345	0.0457	-2.449	CACNA1I,SHC1,PLCD3,ITPR2,PRKCD,ITPR3,PRKAR1B,GNG5,CACNA2D3,CACNA1A
Dendritic Cell Maturation	0.344	0.0459	-3	B2M,COL1A1,PLCD3,DDR2,HLA-B,COL2A1,NFKB2,COL18A1,COL3A1
Production of Nitric Oxide and Reactive Oxygen Species in Macrophages	0.344	0.0459	-2.333	PPARA,RHOC,DIRAS3,PRKCD,CYBA,MAP3K8,PPP2R2C,NFKB2,NOS2
RANK Signaling in Osteoclasts	0.344	0.0481	-2.236	MAP3K8,NFKB2,TRAF5,GSN,NFATC1
Dermatan Sulfate Biosynthesis	0.337	0.0508	N/A	HS3ST1,DSEL,CHST15
CDK5 Signaling	0.335	0.0476	0	EGR1,ITGA2,PRKAR1B,PPP2R2C,CACNA1A
Th2 Pathway	0.33	0.0461	0	STAT6,NOTCH2,NOTCH3,TGFBR3,HLA-B,MAF,GATA3
Complement System	0.328	0.0541	N/A	CD55,MASP1
SPINK1 Pancreatic Cancer Pathway	0.327	0.05	N/A	F2RL1,SMAD3,CPA4
Renin-Angiotensin Signaling	0.322	0.0462	-2.449	SHC1,ITPR2,PRKCD,ITPR3,PRKAR1B,NFKB2
Glycogen Degradation III	0.321	0.0667	N/A	PYGL
Histidine Degradation VI	0.321	0.0667	N/A	MICAL2
autophagy	0.317	0.0492	N/A	CTSV,CTSH,CTSC
Growth Hormone Signaling	0.302	0.0465	N/A	IGF2,PRKCD,IGFBP3,ONECUT1
Regulation of IL-2 Expression in Activated and Anergic T Lymphocytes	0.302	0.0465	N/A	SMAD3,NFATC4,NFKB2,NFATC1
Extrinsic Prothrombin Activation Pathway	0.301	0.0625	N/A	F3
Mismatch Repair in Eukaryotes	0.301	0.0625	N/A	EXO1
Adenosine Nucleotides Degradation II	0.301	0.0625	N/A	ADA2
Parkinson's Signaling	0.301	0.0625	N/A	GPR37
Melanoma Signaling	0.298	0.0476	N/A	E2F1,CDKN1A,CCND1
Phospholipases	0.298	0.0476	N/A	PLA2G16,PLCD3,LIPG
CD28 Signaling in T Helper Cells	0.296	0.0448	-2.236	ITPR2,HLA-B,ITPR3,NFKB2,NFATC4,NFATC1
FcγRIIB Signaling in B Lymphocytes	0.294	0.046	N/A	CACNA1I,SHC1,CACNA2D3,CACNA1A
Antiproliferative Role of Somatostatin Receptor 2	0.294	0.046	N/A	GAD1,CDKN1A,SST,GNG5
T Cell Exhaustion Signaling Pathway	0.292	0.044	-2.449	TGFBR3,SMAD3,HLA-B,PPP2R2C,EOMES,NFATC4,HLA-E,NFATC1
SAPK/JNK Signaling	0.285	0.0446	-1.342	SHC1,DUSP10,MAP3K20,GNG5,NFATC1
Dermatan Sulfate Degradation (Metazoa)	0.282	0.0588	N/A	FGFRL1
Mitochondrial L-carnitine Shuttle Pathway	0.282	0.0588	N/A	CPT1A
Role of PKR in Interferon Induction and Antiviral Response	0.281	0.0488	N/A	NFKB2,TRAF5
Th1 Pathway	0.278	0.0438	-2	NOTCH2,NOTCH3,HLA-B,NFATC4,GATA3,NFATC1
MIF Regulation of Innate Immunity	0.27	0.0476	N/A	NFKB2,NOS2
tRNA Splicing	0.27	0.0476	N/A	PDE2A,PDE1A
Relaxin Signaling	0.266	0.0429	-2	PDE2A,GAD1,PRKAR1B,NFKB2,NOS2,GNG5,PDE1A
Ubiquinol-10 Biosynthesis (Eukaryotic)	0.266	0.0556	N/A	MICAL2
Prolactin Signaling	0.265	0.044	N/A	MYC,SHC1,PRKCD,CEBPB
p70S6K Signaling	0.26	0.0429	-1.633	SHC1,PLCD3,F2RL1,PRKCD,PPP2R2C,EGFR
P2Y Purigenic Receptor Signaling Pathway	0.26	0.0429	-2.449	MYC,PLCD3,PRKCD,PRKAR1B,NFKB2,GNG5
Purine Nucleotides Degradation II (Aerobic)	0.251	0.0526	N/A	ADA2
Role of RIG1-like Receptors in Antiviral Innate Immunity	0.249	0.0455	N/A	DHX58,NFKB2
Pyrimidine Ribonucleotides Interconversion	0.249	0.0455	N/A	CTPS2,AK7
iNOS Signaling	0.24	0.0444	N/A	NFKB2,NOS2
Inflammasome pathway	0.237	0.05	N/A	NFKB2
Pyrimidine Ribonucleotides De Novo Biosynthesis	0.231	0.0435	N/A	CTPS2,AK7
Maturity Onset Diabetes of Young (MODY) Signaling	0.223	0.0476	N/A	CACNA1A
Oxidative Ethanol Degradation III	0.223	0.0476	N/A	ACSS1
Methionine Degradation I (to Homocysteine)	0.211	0.0455	N/A	EEF1AKMT3
Pyrimidine Deoxyribonucleotides De Novo Biosynthesis I	0.2	0.0435	N/A	AK7
Putrescine Degradation III	0.2	0.0435	N/A	SAT1
Glucocorticoid Receptor Signaling	0	0.0346	N/A	SHC1,KRT8,SMAD3,ANXA1,CDKN1A,NR3C2,KRT18,NFATC4,PLAU,CEBPB,NOS2,NFATC1
Natural Killer Cell Signaling	0	0.0308	N/A	SYNJ2,SHC1,PRKCD,INPPL1
IL-10 Signaling	0	0.0145	N/A	NFKB2
Circadian Rhythm Signaling	0	0.0303	N/A	ADCYAP1R1
Synaptic Long Term Potentiation	0	0.0397	-2.236	PLCD3,ITPR2,PRKCD,ITPR3,PRKAR1B
Amyotrophic Lateral Sclerosis Signaling	0	0.0265	N/A	PRPH,CACNA1A,PGF
Fc Epsilon RI Signaling	0	0.0236	N/A	SYNJ2,PRKCD,INPPL1
Huntington's Disease Signaling	0	0.0278	-1.633	SHC1,REST,CPLX2,PRKCD,EGF,GNG5,EGFR
NRF2-mediated Oxidative Stress Response	0	0.0297	N/A	MGST1,PRKCD,MAF,HSPB8,ACTG2,CBR1
LPS/IL-1 Mediated Inhibition of RXR Function	0	0.0314	1	PPARA,MGST1,CPT1A,NR5A2,HS3ST1,PAPSS2,CHST15
Acute Phase Response Signaling	0	0.0398	-2.236	SHC1,TCF4,FN1,SERPINF1,NFKB2,CEBPB,RBP1
Hepatic Cholestasis	0	0.0375	N/A	PPARA,TJP2,PRKCD,PRKAR1B,NR5A2,NFKB2
LXR/RXR Activation	0	0.0331	0	RXRG,SERPINF1,NFKB2,NOS2
Mitochondrial Dysfunction	0	0.0175	N/A	UCP2,CPT1A,GPD2
FXR/RXR Activation	0	0.0317	N/A	PPARA,FOXA1,SERPINF1,NR5A2
Ceramide Signaling	0	0.0396	-2	S1PR3,SPHK1,PPP2R2C,NFKB2
Erythropoietin Signaling	0	0.0341	N/A	SHC1,PRKCD,NFKB2
14-3-3-mediated Signaling	0	0.036	-2	PLCD3,YAP1,TUBB6,PRKCD,VIM
Activation of IRF by Cytosolic Pattern Recognition Receptors	0	0.0317	N/A	DHX58,NFKB2
Fcγ Receptor-mediated Phagocytosis in Macrophages and Monocytes	0	0.0326	N/A	PRKCD,EZR,ACTG2
Role of Pattern Recognition Receptors in Recognition of Bacteria and Viruses	0	0.0144	N/A	PRKCD,NFKB2
TREM1 Signaling	0	0.0267	N/A	ITGA5,NFKB2
Role of NFAT in Regulation of the Immune Response	0	0.0415	-2.236	ITPR2,HLA-B,ITPR3,NFATC4,NFKB2,GNG5,RCAN2,NFATC1
LPS-stimulated MAPK Signaling	0	0.0211	N/A	PRKCD,NFKB2
CD40 Signaling	0	0.037	N/A	TNFAIP3,NFKB2,TRAF5
IL-3 Signaling	0	0.0333	N/A	SHC1,STAT6,PRKCD
Lymphotoxin β Receptor Signaling	0	0.029	N/A	NFKB2,TRAF5
IL-17 Signaling	0	0.0215	N/A	CEBPB,NOS2
CXCR4 Signaling	0	0.0407	-1.89	RHOC,ITPR2,PRKCD,DIRAS3,EGR1,ITPR3,GNG5
4-1BB Signaling in T Lymphocytes	0	0.0312	N/A	NFKB2
Thrombopoietin Signaling	0	0.0417	N/A	MYC,SHC1,PRKCD
CTLA4 Signaling in Cytotoxic T Lymphocytes	0	0.0297	N/A	B2M,HLA-B,PPP2R2C
Induction of Apoptosis by HIV1	0	0.0164	N/A	NFKB2
IL-15 Production	0	0.0357	N/A	NFKB2
T Helper Cell Differentiation	0	0.0411	N/A	STAT6,HLA-B,GATA3
IL-9 Signaling	0	0.0213	N/A	NFKB2
CCR3 Signaling in Eosinophils	0	0.0365	N/A	ITPR2,PRKCD,ITPR3,MYLK,GNG5
IL-15 Signaling	0	0.0357	N/A	SHC1,STAT6,NFKB2
Reelin Signaling in Neurons	0	0.0213	N/A	ITGA2,ITGA5
HIF1α Signaling	0	0.0238	N/A	MMP14,NOS2,PGF
Melatonin Signaling	0	0.0417	N/A	PLCD3,PRKCD,PRKAR1B
Angiopoietin Signaling	0	0.0233	N/A	NFKB2,BIRC5
Endothelin-1 Signaling	0	0.0402	-2.828	PLA2G16,MYC,SHC1,PLCD3,ITPR2,PRKCD,ITPR3,NOS2
Docosahexaenoic Acid (DHA) Signaling	0	0.0185	N/A	SERPINF1
Lipid Antigen Presentation by CD1	0	0.0385	N/A	B2M
HMGB1 Signaling	0	0.0284	-2	RHOC,DIRAS3,NFKB2,PLAT
FLT3 Signaling in Hematopoietic Progenitor Cells	0	0.0217	N/A	SHC1,STAT6
Melanocyte Development and Pigmentation Signaling	0	0.0286	N/A	SHC1,PRKAR1B,DCT
Renal Cell Carcinoma Signaling	0	0.0333	N/A	MET,ETS1,HGF
Endometrial Cancer Signaling	0	0.0417	N/A	MYC,LEF1,CCND1
Allograft Rejection Signaling	0	0.0349	N/A	B2M,HLA-B,HLA-E
Autoimmune Thyroid Disease Signaling	0	0.0408	N/A	HLA-B,HLA-E
Graft-versus-Host Disease Signaling	0	0.0417	N/A	HLA-B,HLA-E
Gα12/13 Signaling	0	0.028	-2	CDH7,LPAR1,F2RL1,NFKB2
mTOR Signaling	0	0.0288	-1	RHOC,DIRAS3,PRKCD,PPP2R2C,PRR5L,PGF
Myc Mediated Apoptosis Signaling	0	0.026	N/A	MYC,SHC1
G Protein Signaling Mediated by Tubby	0	0.0323	N/A	GNG5
Communication between Innate and Adaptive Immune Cells	0	0.0312	N/A	B2M,HLA-B,HLA-E
Systemic Lupus Erythematosus Signaling	0	0.0169	N/A	HLA-B,NFATC4,HLA-E,NFATC1
EIF2 Signaling	0	0.0306	-0.447	MYC,SHC1,NKX6-2,TRIB3,ACTG2,CCND1,EIF1AY
Altered T Cell and B Cell Signaling in Rheumatoid Arthritis	0	0.0222	N/A	HLA-B,NFKB2
Regulation of eIF4 and p70S6K Signaling	0	0.0303	-1	SHC1,ITGA2,ITGA5,PPP2R2C,EIF1AY
Estrogen-Dependent Breast Cancer Signaling	0	0.0345	N/A	NFKB2,CCND1,EGFR
Leptin Signaling in Obesity	0	0.0227	N/A	PLCD3,PRKAR1B
B Cell Development	0	0.0278	N/A	HLA-B
IL-1 Signaling	0	0.033	N/A	PRKAR1B,NFKB2,GNG5
Nur77 Signaling in T Lymphocytes	0	0.0339	N/A	HLA-B,NFATC1
TNFR1 Signaling	0	0.04	N/A	TNFAIP3,NFKB2
Role of MAPK Signaling in the Pathogenesis of Influenza	0	0.0127	N/A	PLA2G16
Role of PI3K/AKT Signaling in the Pathogenesis of Influenza	0	0.0125	N/A	NFKB2
MSP-RON Signaling Pathway	0	0.027	N/A	ACTG2,NOS2
MIF-mediated Glucocorticoid Regulation	0	0.0294	N/A	NFKB2
IL-17A Signaling in Airway Cells	0	0.0125	N/A	NFKB2
Role of IL-17A in Arthritis	0	0.0286	N/A	NFKB2,NOS2
IL-17A Signaling in Gastric Cells	0	0.04	N/A	EGFR
Role of IL-17F in Allergic Inflammatory Airway Diseases	0	0.0222	N/A	NFKB2
Role of JAK1, JAK2 and TYK2 in Interferon Signaling	0	0.0417	N/A	NFKB2
Role of JAK1 and JAK3 in γc Cytokine Signaling	0	0.0385	N/A	SHC1,STAT6,IRS4
NGF Signaling	0	0.032	-2	SHC1,PRKCD,MAP3K8,NFKB2
nNOS Signaling in Neurons	0	0.0213	N/A	PRKCD
VEGF Family Ligand-Receptor Interactions	0	0.0417	-2	SHC1,PRKCD,FLT4,PGF
Ephrin B Signaling	0	0.0278	N/A	EPHB4,GNG5
ErbB Signaling	0	0.0377	-2	SHC1,PRKCD,EGF,EGFR
ErbB2-ErbB3 Signaling	0	0.039	N/A	MYC,SHC1,CCND1
ErbB4 Signaling	0	0.0375	N/A	SHC1,YAP1,PRKCD
Heparan Sulfate Biosynthesis	0	0.0241	N/A	HS3ST1,CHST15
Bupropion Degradation	0	0.04	N/A	CYP1B1
Nicotine Degradation III	0	0.0179	N/A	CYP1B1
Heparan Sulfate Biosynthesis (Late Stages)	0	0.0263	N/A	HS3ST1,CHST15
Melatonin Degradation I	0	0.0154	N/A	CYP1B1
Triacylglycerol Degradation	0	0.0185	N/A	LIPG
D-myo-inositol (1,4,5)-Trisphosphate Biosynthesis	0	0.037	N/A	PLCD3
Estrogen Biosynthesis	0	0.0244	N/A	CYP1B1
Tryptophan Degradation X (Mammalian, via Tryptamine)	0	0.04	N/A	DDC
Glutathione-mediated Detoxification	0	0.0312	N/A	MGST1
Nicotine Degradation II	0	0.0154	N/A	CYP1B1
Superpathway of Melatonin Degradation	0	0.0143	N/A	CYP1B1
Acetone Degradation I (to Methylglyoxal)	0	0.0333	N/A	CYP1B1
Ethanol Degradation IV	0	0.04	N/A	ACSS1
Ethanol Degradation II	0	0.0294	N/A	ACSS1
Superpathway of Methionine Degradation	0	0.027	N/A	EEF1AKMT3
Antioxidant Action of Vitamin C	0	0.0275	N/A	PLA2G16,PLCD3,NFKB2
PEDF Signaling	0	0.0316	N/A	TCF4,SERPINF1,NFKB2
Cysteine Biosynthesis III (mammalia)	0	0.0417	N/A	EEF1AKMT3
Role of p14/p19ARF in Tumor Suppression	0	0.0222	N/A	E2F1
UVB-Induced MAPK Signaling	0	0.0294	N/A	PRKCD,EGFR
UVC-Induced MAPK Signaling	0	0.0408	N/A	PRKCD,EGFR
Estrogen Receptor Signaling	0	0.00746	N/A	SHC1
Toll-like Receptor Signaling	0	0.0395	N/A	PPARA,TNFAIP3,NFKB2
Protein Ubiquitination Pathway	0	0.0406	N/A	B2M,NEDD4,CRYAB,CDC20,HLA-B,HSPB8,USP9Y,HSPB1,HSPA12A,UBE2C,HSPA4L
IL-2 Signaling	0	0.0139	N/A	SHC1
Amyloid Processing	0	0.0196	N/A	PRKAR1B
Xenobiotic Metabolism Signaling	0	0.0401	N/A	AHRR,MGST1,PRKCD,MAF,MAP3K8,GRIP1,PPP2R2C,HS3ST1,NFKB2,NOS2,CYP1B1,CHST15
Insulin Receptor Signaling	0	0.034	0.447	SYNJ2,SHC1,PRKAR1B,IRS4,INPPL1
Neurotrophin/TRK Signaling	0	0.0238	N/A	SHC1,SPRY2
PPAR Signaling	0	0.0396	1	PPARA,SHC1,NFKB2,PDGFRB
p38 MAPK Signaling	0	0.0254	N/A	MYC,DUSP10,HSPB1
Glutamate Receptor Signaling	0	0.0351	N/A	GRIP1,GNG5
Apoptosis Signaling	0	0.0208	N/A	NFKB2,CDK1
Hypoxia Signaling in the Cardiovascular System	0	0.0135	N/A	UBE2C
T Cell Receptor Signaling	0	0.0342	N/A	PTPRH,NFATC4,NFKB2,NFATC1
IL-6 Signaling	0	0.0368	-2.236	COL1A1,SHC1,NFKB2,CEBPB,HSPB1
Phagosome Maturation	0	0.0405	N/A	CTSV,B2M,TUBB6,CTSH,HLA-B,CTSC
Sirtuin Signaling Pathway	0	0.0411	1.508	MYC,PPARA,NEDD4,UCP2,CPT1A,GADD45B,NDRG1,ZIC2,E2F1,NFKB2,NOS2,AGTRAP
Th17 Activation Pathway	0	0.033	N/A	NFKB2,NFATC4,NFATC1
NER Pathway	0	0.00971	N/A	TOP2A
SPINK1 General Cancer Pathway	0	0.0122	N/A	EGFR
Endocannabinoid Developing Neuron Pathway	0	0.0312	N/A	PRKAR1B,PAX6,GNG5,CCND1
Apelin Pancreas Signaling Pathway	0	0.0339	N/A	PRKAR1B,NFKB2
Apelin Adipocyte Signaling Pathway	0	0.0375	N/A	MGST1,PRKAR1B,GPX8
Apelin Cardiomyocyte Signaling Pathway	0	0.0261	N/A	PLCD3,PRKCD,MYLK
Apelin Endothelial Signaling Pathway	0	0.0236	N/A	PRKCD,SMAD3,NFKB2
GM-CSF Signaling	0	0.037	N/A	ETS1,SHC1,CCND1
Eicosanoid Signaling	0	0.0294	N/A	PLA2G16,PTGER3

## Sheet: B_IPA_Disease
Supplemental Table S4-B-IPA Disease
Ingenuity Pathways Disease	p-value	Molecules
Cancer	2.02E-50	KIAA1217,CLDN3,NEDD9,SPHK1,SLC38A4,NDE1,BORA,KLF14,RASL11B,SHOX2,CDC6,SST,AGPAT2,TOP2A,SYDE1,PBXIP1,LLGL2,ZC3HAV1,BARHL1,ZNF248,THSD4,TMCC3,PMAIP1,CYR61,SLCO4A1,ADM2,POC1A,DEPDC1,MOV10,BTBD19,DIRAS3,DHRS3,GPX8,OLFM1,NFATC1,MXD3,MASP1,TRIM56,FREM2,SAPCD2,SHTN1,PRDM16,PACSIN3,FZD8,FAM181B,WNT10B,LANCL3,FAM19A5,CYBRD1,SAMD4A,RAI2,RUNX1T1,YAP1,THBS1,CD248,DOCK9,EVC,PRR11,ZIC3,DOK6,DLGAP5,TCIM,ERF,WFD…
Organismal Injury and Abnormalities	2.02E-50	KIAA1217,CLDN3,NEDD9,SPHK1,SLC38A4,NDE1,BORA,KLF14,RASL11B,SHOX2,CDC6,SST,AGPAT2,TOP2A,SYDE1,PBXIP1,LLGL2,ZC3HAV1,BARHL1,ZNF248,THSD4,PMAIP1,TMCC3,CYR61,SLCO4A1,POC1A,ADM2,DEPDC1,MOV10,BTBD19,DHRS3,DIRAS3,GPX8,OLFM1,NFATC1,MXD3,MASP1,TRIM56,FREM2,SAPCD2,SHTN1,PRDM16,PACSIN3,FZD8,FAM181B,WNT10B,LANCL3,FAM19A5,CYBRD1,SAMD4A,RAI2,RUNX1T1,YAP1,THBS1,ADA2,CD248,DOCK9,EVC,PRR11,ZIC3,DOK6,DLGAP5,ERF,TCI…
Gastrointestinal Disease	2.28E-46	KIAA1217,CLDN3,NEDD9,SPHK1,SLC38A4,NDE1,BORA,KLF14,RASL11B,CDC6,SHOX2,SST,AGPAT2,TOP2A,SYDE1,PBXIP1,LLGL2,ZC3HAV1,BARHL1,ZNF248,THSD4,TMCC3,PMAIP1,CYR61,SLCO4A1,ADM2,POC1A,DEPDC1,MOV10,DIRAS3,OLFM1,NFATC1,MXD3,MASP1,TRIM56,FREM2,SAPCD2,SHTN1,PRDM16,PACSIN3,FZD8,WNT10B,LANCL3,FAM19A5,SAMD4A,RAI2,RUNX1T1,YAP1,THBS1,CD248,DOCK9,EVC,PRR11,ZIC3,DOK6,DLGAP5,ERF,TCIM,WFDC1,CDC42EP1,FGD5,NKAIN3,CCND1,SHH…
Endocrine System Disorders	2.45E-38	KIAA1217,CLDN3,SPHK1,SLC38A4,NDE1,BORA,KLF14,RASL11B,CDC6,SHOX2,AGPAT2,SST,TOP2A,SYDE1,PBXIP1,LLGL2,ZC3HAV1,BARHL1,ZNF248,THSD4,CYR61,SLCO4A1,POC1A,ADM2,DEPDC1,MOV10,DHRS3,DIRAS3,GPX8,NFATC1,MXD3,MASP1,TRIM56,FREM2,SAPCD2,SHTN1,PRDM16,PACSIN3,FZD8,FAM181B,WNT10B,LANCL3,CYBRD1,SAMD4A,RAI2,RUNX1T1,YAP1,THBS1,CD248,DOCK9,EVC,ZIC3,DOK6,DLGAP5,ERF,CDC42EP1,FGD5,NKAIN3,CCND1,SHH,CIB1,ZNF185,TEX30,TUBB6…
Reproductive System Disease	1.05E-34	PCDHGC3,MSX1,MAP3K20,KIAA1217,CLDN3,NEDD9,CTGF,NR3C2,SLC38A4,BORA,BTN2A2,KIAA1671,CDC6,AGPAT2,FAM124A,TOP2A,FBN1,PBXIP1,HCN1,PIEZO2,EOMES,LLGL2,GSN,THSD4,PMAIP1,TMCC3,FYCO1,CYR61,AK7,POC1A,DEPDC1,MOV10,RAB3IL1,ESRRG,BTBD19,ORC1,DIRAS3,ZFP28,LCA5L,OLFM1,DSN1,PTPN3,PLAT,EGR1,LRP10,PDE2A,NFATC1,CACNA1A,WSCD2,MASP1,TRIM56,FREM2,SAPCD2,SHTN1,ITPR3,PAX6,PRDM16,ADAMTS12,CEBPB,FAM160A1,FZD8,ABLIM1,FAM181…
Cell Death and Survival	1.6E-33	PCDHGC3,SATB1,CELSR1,TAGLN2,MSX1,NEK2,LPAR1,MAP3K20,CLDN3,NEDD9,PPP1R1C,SLIT3,CTGF,NR3C2,COL1A1,SPHK1,DSG2,TNC,CD9,CDC6,GTSE1,SST,AGPAT2,SH3KBP1,TOP2A,FBN1,DHX58,ADRA1B,TCF4,BIRC5,SYDE1,MAF,PLCD3,EOMES,GSN,BARHL1,UBE2C,HLA-B,TNFRSF12A,BCL11A,HEY1,CYBA,PMAIP1,MICAL2,TMCC3,FLNB,CRH,CYR61,WNT5A,LGALS1,NDRG1,DEPDC1,RHOC,TFPI2,TMEM109,KIF11,B4GALT1,DLX2,PTPRH,DIRAS3,BTG2,CDK6,SERPINH1,TPX2,LAMB2,UCP2,…
Cardiovascular System Development and Function	6.65E-33	DLX5,MSX1,IL13RA2,TNNC1,KLF15,DPP6,SLIT3,CTGF,NR3C2,SPHK1,COL1A1,DSG2,CNN1,MYOF,TNC,CD9,SHOX2,SST,FBN1,TOP2A,ADRA1B,TCF4,SYDE1,BIRC5,CHRM2,PLCD3,GSN,CDKN2B,TNFRSF12A,HEY1,CYBA,FLNB,CYR61,WNT5A,LGALS1,ADM2,NDRG1,EPHA3,ESRRG,B4GALT1,DLX2,DHRS3,CLDN5,BCAM,SERPINH1,CDK6,TGFBR3,LMO2,WWTR1,EGR1,PLAT,PDE2A,NFATC1,IGF2,FREM2,CTSH,PAX6,PRDM16,ADAMTS12,FZD8,SDC4,ADRA2A,MMP14,PLPP3,GPC3,IQGAP1,GATA2,PLAU,TR…
Embryonic Development	2.01E-32	CELSR1,DLX5,SATB1,MSX1,LPAR1,TNNC1,KLF15,MAP3K20,SLIT3,CTGF,NR3C2,SPHK1,COL1A1,DSG2,SP8,ROBO3,NDE1,MYOF,TNC,CD9,SHOX2,GPR143,SST,AGPAT2,FBN1,RSPO2,ADRA1B,TCF4,BIRC5,SYDE1,MAF,PLCD3,HCN1,FOXP2,EOMES,GSN,BARHL1,CDKN2B,TNFRSF12A,HEY1,FYCO1,FLNB,CHST6,CRH,CYR61,GAD1,WDR62,WNT5A,LGALS1,AK7,NDRG1,EPHA3,ESRRG,B4GALT1,DLX2,DHRS3,DIRAS3,BTG2,CLDN5,GRIP1,NES,RTN4RL2,CDK6,SERPINH1,LAMB2,TMEM108,BCL11B,TGFBR…
Organismal Development	2.01E-32	MSX1,KLF15,MAP3K20,CTGF,NR3C2,SPHK1,NDE1,SHOX2,SST,AGPAT2,FBN1,TOP2A,SYDE1,PLCD3,HCN1,EOMES,GSN,LLGL2,ZC3HAV1,BARHL1,FYCO1,CYR61,WDR62,AK7,POC1A,ADM2,ESRRG,DIRAS3,DHRS3,EGR1,LRP10,PLAT,PDE2A,NFATC1,CACNA1A,MXD3,GUCA1A,FREM2,PAX6,ITPR3,PRDM16,CEBPB,ADAMTS12,FZD8,SELENBP1,WNT10B,IQGAP1,CYBRD1,SIX4,YAP1,THBS1,SULF1,RREB1,HEG1,GPER1,RSPH1,CYB5R4,EVC,ZIC3,ADAM15,PAWR,ERF,PLXND1,COL11A1,CCND1,CD55,SHH,…
Cellular Movement	2.84E-28	SATB1,TAGLN2,CELSR1,IL13RA2,LPAR1,MAP3K20,CLDN3,NEDD9,SLIT3,CTGF,NR3C2,SPHK1,COL1A1,DSG2,ROBO3,NDE1,CNN1,TNC,TAGLN,CD9,GTSE1,SST,FBN1,SH3KBP1,TCF4,BIRC5,ACTN1,RIPOR2,EOMES,GSN,BARHL1,TNFRSF12A,HEY1,ZNF217,FLNB,CRH,CYR61,EFS,GAD1,WNT5A,LGALS1,NDRG1,EPHA3,RHOC,TFPI2,RAB3IL1,B4GALT1,DLX2,DIRAS3,PTPRH,BTG2,ADAMTS15,BCAM,NES,CDK6,SERPINH1,UCP2,BCL11B,TGFBR3,DTL,CCK,WWTR1,PLAT,EGR1,PDE2A,NFATC1,IGF2,PH…
Tissue Morphology	6.09E-27	PCDHGC3,CELSR1,SATB1,DLX5,IL13RA2,LPAR1,MSX1,MAP3K20,NEDD9,NR3C2,CTGF,COL1A1,SPHK1,SP8,NDE1,DGKK,CNN1,MYOF,BTN2A2,TNC,CD9,SHOX2,SST,AGPAT2,SH3KBP1,FBN1,ADRA1B,TCF4,BIRC5,SYDE1,MAF,EOMES,GSN,CDKN2B,BCL11A,HEY1,PMAIP1,CRH,GAD1,WNT5A,LGALS1,ADM2,EPHA3,B4GALT1,ESRRG,DLX2,GRIP1,BCAM,CDK6,SERPINH1,TPX2,LAMB2,UCP2,BCL11B,TGFBR3,LMO2,CCK,RSPO1,PLAT,EGR1,NFATC1,CACNA1A,IGF2,LIPG,PAX6,PRDM16,CEBPB,ADAMTS12…
Dermatological Diseases and Conditions	1.79E-25	KIAA1217,CLDN3,PPP1R1C,NR3C2,CTGF,SLC38A4,KLF14,ANKRD33B,SHOX2,SST,FBN1,TOP2A,SYDE1,HCN1,PIEZO2,EOMES,LLGL2,ZNF248,NXPH3,THSD4,TMCC3,WDR62,AK7,DDC,RAB3IL1,ESRRG,ORC1,LCA5L,ZFP28,PARM1,DSN1,PTPN3,LRP10,PLAT,EGR1,PDE2A,CACNA1A,NFATC1,WSCD2,LIPG,GUCA1A,GALNT12,MASP1,TRIM56,FREM2,ITPR3,ADAMTS12,FAM160A1,DPY19L1,CEBPB,FZD8,FAM181B,SELENBP1,WNT10B,CYBRD1,RAI2,RUNX1T1,SIX4,THBS1,SULF1,RREB1,HEG1,RSPH1,C…
Organismal Survival	3.76E-25	PCDHGC3,CELSR1,DLX5,SATB1,MSX1,LPAR1,DPP6,CTGF,NR3C2,COL1A1,SPHK1,DSG2,ROBO3,TNC,SHOX2,AGPAT2,RSPO2,TOP2A,FBN1,DHX58,ADRA1B,TCF4,BIRC5,MAF,PLCD3,EOMES,GSN,BARHL1,CDKN2B,UBE2C,BCL11A,HEY1,CPLX1,FLNB,KIF20A,CYR61,GAD1,WNT5A,LGALS1,NDRG1,EPHA3,B4GALT1,ESRRG,DLX2,DHRS3,REC8,CLDN5,GRIP1,NES,CDK6,SERPINH1,LAMB2,UCP2,BCL11B,LMO2,TGFBR3,DTL,RSPO1,PLAT,NFATC1,CACNA1A,IGF2,LIPG,ITPR3,CEBPB,TGIF1,SDC4,SELEN…
Cellular Function and Maintenance	1.3E-24	SATB1,DLX5,CELSR1,IL13RA2,LPAR1,NEK2,KLF15,MAP3K20,NEDD9,DPP6,GTF2IRD2/GTF2IRD2B,SLIT3,NR3C2,CTGF,SPHK1,COL1A1,ROBO3,BORA,NDE1,DGKK,MYOF,BTN2A2,TNC,CD9,SHOX2,GTSE1,SST,AGPAT2,SH3KBP1,ADRA1B,CSMD1,TCF4,BIRC5,SYDE1,ACTN1,MAF,CHRM2,HCN1,PIEZO2,EOMES,RIPOR2,GSN,TNFRSF12A,BCL11A,HEY1,CYBA,PMAIP1,MICAL2,FLNB,CRH,CYR61,WDR62,LGALS1,WNT5A,NDRG1,POC1A,EPHA3,RHOC,KIF11,RAB3IL1,DLX2,BTG2,GRIP1,CDK6,SERPINH1…
Cellular Assembly and Organization	1.3E-24	PCDHGC3,DLX5,CELSR1,NEK2,LPAR1,MAP3K20,CLDN3,PCDHB6,NEDD9,SLIT3,CTGF,SPHK1,DSG2,ROBO3,NRXN3,NDE1,BORA,DGKK,MYOF,TNC,CD9,SHOX2,CDC6,GTSE1,SST,SH3KBP1,FBN1,TOP2A,ADRA1B,BIRC5,SYDE1,ACTN1,RIPOR2,GSN,TNFRSF12A,THSD4,MICAL2,FLNB,KIF20A,CRH,CYR61,WDR62,WNT5A,LGALS1,ZWINT,NDRG1,POC1A,EPHA3,RHOC,KIF11,RAB3IL1,ESRRG,DLX2,DIRAS3,BTG2,CLDN5,BCAM,GRIP1,CDK6,SERPINH1,LAMB2,TPX2,CGNL1,OLFM1,UCP2,TMEM108,DSN1,B…
Cell Cycle	1.98E-24	NEK2,MSX1,MAP3K20,NEDD9,NR3C2,CTGF,SPHK1,COL1A1,BORA,NDE1,BTN2A2,TNC,TAGLN,CDC6,GTSE1,SST,TOP2A,FBN1,ADRA1B,TCF4,BIRC5,PBXIP1,FOXP2,LLGL2,CDKN2B,UBE2C,TNFRSF12A,HEY1,KIF20A,CRH,CYR61,LGALS1,ZWINT,NDRG1,KIF11,CEP55,B4GALT1,ESRRG,ORC1,DLX2,DIRAS3,BTG2,NES,CDK6,TPX2,DSN1,DTL,CCK,PTPN3,EGR1,NFATC1,IGF2,MXD3,CDCA5,PHLDA1,PAX6,PRDM16,CEBPB,TGIF1,FZD8,AURKB,WNT10B,MMP14,STK26,GATA2,IQGAP1,PLAU,YBX3,ZEB2…
Hematological Disease	4.64E-24	CELSR1,SATB1,LPAR1,IL13RA2,NEK2,KIAA1217,NEDD9,PCDHB6,SLIT3,COL1A1,SPHK1,NRXN3,CTPS2,MYOF,KLF14,TNC,SHOX2,PPFIBP2,PCDHA6,TOP2A,FBN1,SH3KBP1,LRRC1,ADRA1B,CSMD1,TCF4,BIRC5,MAF,CHRM2,GSN,CDKN2B,UBE2C,HLA-B,HERC2P3,BCL11A,OCA2,HEY1,FYCO1,ZNF217,FLNB,CYR61,ZNF835,WDR62,LGALS1,DDC,EPHA3,KIF11,BTG2,ADAMTS15,CLDN5,GRIP1,CDK6,SERPINH1,SLC6A1,LAMB2,TPX2,BCL11B,LMO2,EGR1,LRP10,NFATC1,CACNA1A,IGF2,LIPG,CTSH,…
Immunological Disease	1.03E-22	CELSR1,SATB1,LPAR1,IL13RA2,NEDD9,PCDHB6,SLIT3,COL1A1,SPHK1,NRXN3,MYOF,KLF14,TNC,SHOX2,TOP2A,FBN1,LRRC1,ADRA1B,CSMD1,BIRC5,MAF,CHRM2,GSN,CDKN2B,HLA-B,BCL11A,CYR61,ZNF835,LGALS1,DDC,EPHA3,KIF11,BTG2,ADAMTS15,GRIP1,CDK6,SERPINH1,LAMB2,TPX2,BCL11B,LMO2,EGR1,LRP10,NFATC1,CACNA1A,IGF2,LIPG,CTSH,CEBPB,SELENBP1,AURKB,PLPP3,IQGAP1,ITPR2,RUNX1T1,ZEB2,MUC1,THBS1,GPER1,ANXA11,VWDE,EGFR,CDH7,DOK6,COL6A2,HSPB1…
Organ Development	2.85E-22	CELSR1,DLX5,MSX1,LPAR1,TNNC1,KLF15,SLIT3,NR3C2,CTGF,SPHK1,COL1A1,DSG2,ROBO3,NDE1,MYOF,TNC,CD9,SHOX2,GPR143,SST,AGPAT2,FBN1,RSPO2,ADRA1B,TCF4,BIRC5,MAF,HCN1,FOXP2,EOMES,GSN,BARHL1,CDKN2B,TNFRSF12A,HEY1,CYBA,FYCO1,FLNB,CHST6,CRH,CYR61,WDR62,WNT5A,AK7,EPHA3,TFPI2,ESRRG,B4GALT1,DLX2,ORC1,DHRS3,DIRAS3,BTG2,GRIP1,NES,RTN4RL2,CDK6,LAMB2,TMEM108,TGFBR3,RSPO1,WWTR1,LRP10,EGR1,PLAT,PDE2A,NFATC1,CACNA1A,IGF…
Tissue Development	2.85E-22	MSX1,KLF15,CLDN3,CTGF,NR3C2,SPHK1,NDE1,SHOX2,CDC6,SST,AGPAT2,FBN1,PLCD3,HCN1,EOMES,GSN,BARHL1,THSD4,FYCO1,CYR61,WDR62,AK7,RAB3IL1,ESRRG,ORC1,DIRAS3,DHRS3,LRP10,EGR1,PLAT,PDE2A,NFATC1,CACNA1A,MXD3,GUCA1A,FREM2,SHTN1,PAX6,PRDM16,CEBPB,ADAMTS12,FZD8,SELENBP1,WNT10B,IQGAP1,SIX4,RUNX1T1,YAP1,THBS1,SULF1,RREB1,HEG1,GPER1,EVC,ZIC3,DOK6,ADAM15,PAWR,COL6A2,DLGAP5,ERF,WFDC1,PLXND1,TPBG,COL11A1,CCND1,SHH,CI…
Connective Tissue Development and Function	4.07E-21	DLX5,MSX1,LPAR1,IL13RA2,CTGF,NR3C2,SPHK1,COL1A1,DSG2,SP8,TNC,CD9,SHOX2,CDC6,AGPAT2,FBN1,RSPO2,SH3KBP1,ADRA1B,THNSL2,TCF4,BIRC5,MAF,PLCD3,GSN,CDKN2B,UBE2C,TNFRSF12A,HEY1,FLNB,CYR61,WNT5A,LGALS1,NDRG1,B4GALT1,DLX2,SPON1,BTG2,CDK6,SERPINH1,UCP2,BCL11B,TGFBR3,WWTR1,EGR1,PLAT,NFATC1,IGF2,CDCA5,PAX6,PRDM16,CEBPB,ADAMTS12,TGIF1,FZD8,SDC4,SELENBP1,ADRA2A,AURKB,CHST15,MMP14,WNT10B,CRTAP,GPC3,GATA2,PLAU,RU…
Cellular Development	4.07E-21	MSX1,KLF15,NEDD9,CTGF,NR3C2,SPHK1,NDE1,BTN2A2,SHOX2,CDC6,SST,FBN1,PBXIP1,PLCD3,HCN1,EOMES,GSN,PMAIP1,CYR61,WDR62,DEPDC1,RAB3IL1,ESRRG,ORC1,DIRAS3,PTPN3,EGR1,PLAT,PDE2A,NFATC1,CACNA1A,MXD3,MASP1,SHTN1,PAX6,PRDM16,CEBPB,ADAMTS12,FZD8,ABLIM1,SELENBP1,WNT10B,IQGAP1,SIX4,RUNX1T1,YAP1,THBS1,SULF1,HEG1,GPER1,CD248,PVT1,ZIC3,DOK6,ADAM15,DLGAP5,PAWR,ERF,PLXND1,TPBG,COL11A1,CCND1,CD55,SHH,CIB1,CALD1,F2RL1,…
Respiratory Disease	7.16E-21	DLX5,MSX1,LPAR1,CLDN3,NEDD9,DPP6,SLIT3,CTGF,SPHK1,NRXN3,DGKK,CTPS2,TNC,CD9,CDC6,PPFIBP2,TMEM63A,TOP2A,FBN1,RSPO2,ADRA1B,CSMD1,BIRC5,ACTN1,HCN1,TYW3,FOXP2,LLGL2,GSN,CDKN2B,UBE2C,HLA-B,HERC2P3,BCL11A,THSD4,CYBA,ZNF217,KIF20A,CRH,CYR61,ZNF835,SLCO4A1,LGALS1,WNT5A,ADM2,NDRG1,EPHA3,RHOC,TFPI2,TMEM109,KIF11,B4GALT1,ORC1,PTPRH,CDK6,SCN11A,TPX2,LAMB2,CGNL1,DSN1,CCK,PLAT,PDE2A,CACNA1A,IGF2,CDCA5,PHLDA1,IT…
Hepatic System Disease	1.16E-20	KIAA1217,NR3C2,SPHK1,SLC38A4,KLF14,SOX14,KIAA1671,CDC6,SHOX2,SST,TOP2A,FBN1,SYDE1,HCN1,EOMES,LLGL2,ZC3HAV1,GSN,HERC2P3,PMAIP1,TMCC3,CYR61,SLCO4A1,WDR62,DDC,DEPDC1,ESRRG,DIRAS3,LCA5L,OLFM1,DSN1,PTPN3,EGR1,PDE2A,NFATC1,CACNA1A,MXD3,MASP1,FREM2,SHTN1,ITPR3,PRDM16,DPY19L1,CEBPB,FZD8,ABLIM1,WNT10B,LANCL3,IQGAP1,SAMD4A,RAI2,RUNX1T1,SIX4,YAP1,THBS1,SULF1,RREB1,HEG1,GPER1,RSPH1,CYB5R4,IMPG2,DOCK9,ZIC3,PR…
Cellular Growth and Proliferation	2.93E-20	MSX1,NEDD9,CTGF,SPHK1,NDE1,BTN2A2,SHOX2,CDC6,SST,PLCD3,PBXIP1,HCN1,EOMES,GSN,PMAIP1,CYR61,WDR62,DEPDC1,RAB3IL1,ESRRG,ORC1,DIRAS3,PTPN3,EGR1,PLAT,PDE2A,NFATC1,CACNA1A,MXD3,MASP1,SHTN1,PAX6,PRDM16,CEBPB,FZD8,ABLIM1,WNT10B,IQGAP1,SIX4,RUNX1T1,YAP1,THBS1,SULF1,HEG1,GPER1,CD248,PVT1,DOK6,ADAM15,DLGAP5,PAWR,ERF,WFDC1,PLXND1,TPBG,COL11A1,CCND1,CD55,SHH,CIB1,CALD1,F2RL1,NPY1R,CDCA8,CDCA2,TAL1,TWIST1,PMP2…
Cardiovascular Disease	2.22E-19	DLX5,CTSV,LPAR1,MSX1,TNNC1,VCL,KLF15,DPP6,PKP2,PPARA,FOXM1,NR3C2,CTGF,COL1A1,SPHK1,DSG2,LHX6,NRXN3,BMP4,RGS2,ENPP1,SHOX2,FBN1,TOP2A,DCBLD2,ADRA1B,KCNA5,BIRC5,SYDE1,CHRM2,TFAP2A,PRRX1,PCSK9,PRKCD,GSN,LLGL2,STAT6,MYLK,CTSC,ACACB,HSPG2,CPNE4,HLA-B,LRIG3,HEY1,ITGA5,MICA,DDC,GPR37,S1PR3,EPHA3,FBN2,E2F1,FGFRL1,VIM,DLX2,DHRS3,FN1,ANKRD1,IER3,GRIP1,IGFBP3,BCAM,CDK6,BMP7,ACTG2,PDGFRB,STK3,EYA1,PYGL,ID1,CO…
Nervous System Development and Function	3.14E-19	PCDHGC3,CELSR1,DLX5,MSX1,LPAR1,PCDHB6,SLIT3,COL1A1,SPHK1,ROBO3,NDE1,DGKK,TNC,CD9,SHOX2,GPR143,SST,RSPO2,TCF4,MAF,POU6F2,HCN1,FOXP2,EOMES,GSN,BARHL1,TNFRSF12A,HEY1,FYCO1,CHST6,CRH,CYR61,WDR62,GAD1,WNT5A,LGALS1,AK7,EPHA3,RAB3IL1,B4GALT1,DLX2,BTG2,GRIP1,RTN4RL2,NES,CDK6,LAMB2,UCP2,TMEM108,BCL11B,CCK,EGR1,PLAT,CACNA1A,IGF2,GUCA1A,FREM2,SHTN1,PAX6,PRDM16,CEBPB,TGIF1,EMX1,FZD8,SELENBP1,NKX6-2,SIX3,GATA…
Gene Expression	1.56E-18	DLX5,SATB1,TAGLN2,MSX1,LPAR1,KLF15,SLIT3,NR3C2,CTGF,COL1A1,KLF14,TNC,TAGLN,CD9,SHOX2,SST,TOP2A,SH3KBP1,FBN1,DHX58,TCF4,BIRC5,POU6F2,MAF,CHRM2,PBXIP1,FOXP2,EOMES,ZC3HAV1,GSN,BARHL1,CDKN2B,BCL11A,HEY1,ZNF217,CRH,CYR61,LGALS1,WNT5A,ADM2,DEPDC1,RHOC,MOV10,ESRRG,DLX2,DIRAS3,BTG2,GRIP1,CDK6,BCL11B,LMO2,TGFBR3,RSPO1,WWTR1,EGR1,PDE2A,NFATC1,MXD3,IGF2,CTSH,PAX6,PRDM16,CEBPB,TGIF1,FZD8,ABLIM1,AURKB,BCL2L12…
Digestive System Development and Function	3.32E-18	DLX5,KRT8,MSX1,IL13RA2,CTSV,PPARA,FOXM1,COL1A1,LHX6,NR5A2,TIPARP,BMP4,SHOX2,AGPAT2,SST,TCF4,MNX1,TFAP2A,PRRX1,NFKB2,PCSK9,PRKCD,STAT6,HSPG2,SYTL1,ITGA5,EFS,GAD1,WNT5A,PLA2G16,E2F1,WIPF1,NOTCH2,MSTN,B4GALT1,DLX2,VIM,FAH,DHRS3,FN1,NKX6-1,GCNT1,CLDN5,BCAM,IGFBP3,NES,BMP7,STK3,EYA1,SYTL2,GLIS3,BCL11B,H19,TGFBR3,COL3A1,CCK,CFC1/CFC1B,EGR1,B2M,IGF2,PAX6,PRDM16,CEBPB,NAAA,SELENBP1,SGPP2,MMP14,NKX6-2,WNT…
Skeletal and Muscular System Development and Function	8.6E-18	DLX5,FBXW4,KRT8,MSX1,CTSV,LPAR1,TNNC1,VCL,MAP3K20,SLIT3,PKP2,FOXM1,PPARA,CTGF,COL1A1,SPHK1,SP8,NOG,TIPARP,MYOF,BMP4,RGS2,TNC,ENPP1,SHOX2,CYP1B1,RSPO2,FBN1,TCF4,BIRC5,MNX1,TFAP2A,EGFL7,PRRX1,NFKB2,PRKCD,GSN,MYLK,HSPG2,TNFRSF12A,ETS1,LRIG3,HEY1,ITGA5,CYBA,FLNB,KCNK2,CYR61,WNT5A,EMX2,S1PR3,E2F1,FBN2,TFPI2,EPHA2,MSTN,NOTCH2,ESRRG,FGFRL1,VIM,DLX2,SPON1,ORC1,ANKRD1,FN1,BMP6,IGFBP3,CDK6,LAMB2,BMP7,PDGFR…
Renal and Urological Disease	1.14E-17	KIAA1217,PCDHB6,PPP1R1C,DPP6,SLIT3,NR3C2,CTGF,SPHK1,SP8,PSD4,TNC,TAGLN,CD9,CDC6,TOP2A,CCDC102A,CSMD1,BIRC5,ACTN1,POU6F2,CHRM2,FAM110B,GSN,HRC,CDKN2B,UBE2C,HLA-B,CPLX1,MICAL2,FYCO1,CYR61,WDR62,WNT5A,ADM2,DDC,EPHA3,TFPI2,KIF11,ESRRG,DIRAS3,BTG2,GRIP1,BCAM,NES,LAMB2,OLFM1,TMEM108,PTPN3,WWTR1,PLAT,PDE2A,CACNA1A,WSCD2,IGF2,PHLDA1,FREM2,ITPR3,PRDM16,DPY19L1,CEBPB,TGIF1,PHYHIP,SDC4,SELENBP1,ADRA2A,AURKB…
Developmental Disorder	1.23E-17	CELSR1,DLX5,SATB1,MSX1,LPAR1,MAP3K20,NEDD9,SLIT3,NR3C2,CTGF,SPHK1,COL1A1,SP8,NDE1,TAGLN,CDC6,SHOX2,RSPO2,FBN1,DHX58,ADRA1B,TCF4,SYDE1,ACTN1,CHRM2,EOMES,GSN,BCL11A,HEY1,FLNB,GAD1,WNT5A,POC1A,EPHA3,B4GALT1,ORC1,DLX2,DHRS3,REC8,GRIP1,CDK6,SERPINH1,LAMB2,OLFM1,BCL11B,TGFBR3,LMO2,RSPO1,WWTR1,PLAT,EGR1,NFATC1,CACNA1A,IGF2,PAX6,ITPR3,CEBPB,TGIF1,EMX1,ADRA2A,MMP14,CRTAP,PLPP3,GPC3,SIX3,GATA2,ITPR2,PLAU,Y…
Cell-To-Cell Signaling and Interaction	5.21E-17	PCDHGC3,SATB1,CLDN3,PCDHB6,NEDD9,SLIT3,CTGF,COL1A1,SPHK1,DSG2,NRXN3,DGKK,MYOF,TNC,CD9,SST,FBN1,TOP2A,TCF4,ACTN1,MAF,HCN1,GSN,UBE2C,TNFRSF12A,CHST6,CRH,CYR61,WNT5A,LGALS1,NDRG1,EPHA3,TFPI2,RHOC,B4GALT1,CLDN5,BCAM,LAMB2,UCP2,BCL11B,TGFBR3,CCK,WWTR1,EGR1,PLAT,CACNA1A,IGF2,PHLDA1,CTSH,ITPR3,CEBPB,SDC4,MMP14,PLPP3,GPC3,IQGAP1,GATA2,ITPR2,PLAU,ZEB2,SIX4,SPRY2,YAP1,THBS1,MUC1,MYH9,CD248,ACTN2,KIRREL3,EG…
Neurological Disease	1.67E-16	CELSR1,DLX5,IL13RA2,LPAR1,TNNC1,DPP6,SLIT3,COL1A1,SPHK1,NDE1,PSD4,TNC,TAGLN,GPR143,TOP2A,ADRA1B,TCF4,BIRC5,ACTN1,MAF,CHRM2,ZNF880,FOXP2,GSN,BARHL1,CDKN2B,UBE2C,HLA-B,HERC2P3,BCL11A,HEY1,CYR61,GAD1,WNT5A,LGALS1,AK7,EPHA3,TFPI2,KIF11,B4GALT1,SPON1,DLX2,BTG2,CLDN5,NES,CDK6,SCN11A,LAMB2,UCP2,WWTR1,PLAT,CACNA1A,FAM111A,IGF2,PHLDA1,TRIM56,SHTN1,PAX6,ADAMTS12,CEBPB,TGIF1,FZD8,EMX1,ADRA2A,BCL2L12,MMP14,I…
Renal and Urological System Development and Function	2.63E-15	GPC3,SLIT3,NR3C2,SPRY2,MAFB,FOXD1,THBS1,SULF1,NOG,MYH9,TIPARP,GATA3,NID1,CNN1,GEM,BMP4,SMAD3,WFS1,PCSK2,SST,AGPAT2,FBN1,EGFR,EZR,ANXA2,NFIA,FSTL1,TFAP2A,CHRM2,ADAMTS1,EGF,MYC,PCSK9,STAT6,MYLK,CD55,SHH,CXCL14,HGF,LHX1,GJA1,WNT5A,EMX2,ITGA2,PGF,HSPA4L,WIPF1,LMOD1,MSTN,NOTCH2,B4GALT1,ESRRG,FGFRL1,ZFP36L2,FAH,GCNT1,DACT1,CDKN1A,BMP6,MET,GRIP1,BCAM,EHD4,LAMB2,BMP7,ACTG2,PDGFRB,EYA1,FLT4,GLIS3,WWTR1,CO…
Organ Morphology	2.78E-15	CELSR1,DLX5,MSX1,TNNC1,KLF15,DPP6,SLIT3,NR3C2,CTGF,DSG2,CNN1,SHOX2,SST,AGPAT2,TOP2A,RSPO2,ADRA1B,BIRC5,CHRM2,GSN,CDKN2B,HEY1,CRH,CYR61,WNT5A,EPHA3,B4GALT1,ESRRG,DLX2,DHRS3,GRIP1,BCAM,CDK6,LAMB2,TGFBR3,LMO2,CCK,PLAT,EGR1,NFATC1,IGF2,PAX6,ITPR3,PRDM16,CEBPB,SDC4,ADRA2A,MMP14,GPC3,GATA2,ITPR2,PLAU,SIX4,SPRY2,YAP1,THBS1,SLC2A12,HEG1,MYH9,GPER1,CYB5R4,ACTN2,EGFR,ZIC3,ADAM15,FSTL1,COL5A1,PDPN,PLXND1,MY…
Connective Tissue Disorders	4.29E-15	DLX5,MSX1,CTSV,VCL,CAVIN1,CTGF,MAFB,COL1A1,INPPL1,SP8,NOG,NDE1,CNN1,BMP4,ENPP1,TAGLN,CDT1,CDC6,AGPAT2,FBN1,RSPO2,ADRA1B,TFAP2A,PRRX1,NFKB2,PIEZO2,EOMES,GSN,MYLK,CTSC,HSPG2,ADGRG6,ETS1,LRIG3,FLNB,GAD1,WDR62,WNT5A,POC1A,EMX2,FBN2,ORC6,E2F1,KIF11,NOTCH2,MSTN,FGFRL1,ORC1,DLX2,SPON1,FN1,BMP6,SERPINH1,CDK6,BMP7,PDGFRB,EYA1,H19,COL3A1,TGFBR3,COL4A5,EGR1,NFATC1,FAM111A,IGF2,CKAP2L,MASP1,PAX6,SIX5,CEBPB,T…
Hereditary Disorder	4.29E-15	MSX1,TNNC1,VCL,CAVIN1,DPP6,PPARA,PKP2,NR3C2,CTGF,MAFB,COL1A1,INPPL1,DSG2,NDE1,NOG,CNN1,BMP4,ENPP1,TAGLN,CDT1,CDC6,AGPAT2,FBN1,ADRA1B,KCNA5,CHRM2,TFAP2A,NFKB2,PIEZO2,PCSK9,CAV2,EOMES,GSN,MYLK,CTSC,HSPG2,ADGRG6,ETS1,FLNB,WDR62,DDC,POC1A,FBN2,ORC6,KIF11,NOTCH2,VIM,ORC1,DHRS3,ANKRD1,FN1,SERPINH1,CDK6,BMP7,PDGFRB,PYGL,TGFBR3,COL3A1,CFC1/CFC1B,COL4A5,PLAT,FAM111A,IGF2,CKAP2L,MASP1,NEDD4,PRDM16,SIX5,TGI…
Skeletal and Muscular Disorders	2.68E-14	DLX5,MSX1,TNNC1,MAP3K20,DPP6,CTGF,NR3C2,COL1A1,SPHK1,DSG2,SP8,MYOF,TNC,FBN1,RSPO2,TOP2A,ADRA1B,MAF,CHRM2,GSN,UBE2C,CYBA,FLNB,CYR61,GAD1,WNT5A,LGALS1,POC1A,NDRG1,ESRRG,SPON1,DLX2,GRIP1,SERPINH1,OLFM1,TGFBR3,PLAT,EGR1,NFATC1,IGF2,PAX6,PRDM16,CEBPB,TGIF1,ABLIM1,SDC4,ADRA2A,AURKB,CRTAP,MMP14,GPC3,SIX3,IQGAP1,SPRY2,YAP1,THBS1,SULF1,RREB1,ZIC2,GPER1,ACTN2,EVC,EGFR,ZIC3,PRC1,COL6A2,ERF,FSTL1,MGST1,COL5A…
Visual System Development and Function	3.16E-14	SIX3,PLAU,SERPINF1,CTGF,FOXD1,COL1A1,THBS1,ONECUT1,NID1,MERTK,LHX5,BMP4,FGF13,CYP1B1,GPR143,EGFR,RGS7,CRYAB,LEF1,RBP1,ADAM15,MAF,TFAP2A,COL5A1,ADAMTS1,AGTRAP,HCN1,EGF,EOMES,CCND1,STAT6,MEIS2,CSPG4,HSPG2,SHH,TNFRSF12A,HGF,CXCL14,PTGER3,FYCO1,VAX1,THRB,LHX1,NOTCH3,CHST6,OTX1,CYR61,F2RL1,LGALS1,PITX2,S1PR3,EMX2,PGF,E2F1,EPHA2,CD82,NOTCH2,DLX2,DSCAM,CDKN1A,BMP6,MET,IGFBP3,DLX1,LAMB2,BMP7,PLXNA2,ID1,F…
Tumor Morphology	8.88E-14	IL13RA2,CTSV,CLDN3,NEDD9,FOXM1,CTGF,SPHK1,COL1A1,BMP4,TNC,SST,TOP2A,EZR,BIRC5,ADAMTS1,PRKCD,CDKN2B,UBE2C,HSPG2,ETS1,CKS1B,ITGA5,CYR61,WNT5A,LGALS1,NDRG1,EMX2,EPHA2,CD82,NOTCH2,POU3F2,VIM,BTG2,FN1,IGFBP3,NES,CDK6,BMP7,PDGFRB,ID1,PLAUR,S100A6,PTPN3,PLAT,EGR1,NFATC1,IGF2,MYBL2,DDR2,MMP14,GPC3,PLAU,SERPINF1,YAP1,THBS1,MUC1,SPINT1,GATA3,MERTK,SMAD3,HMMR,EGFR,FLNA,CRYAB,IGFBP5,ANXA2,ADAM15,MTUS1,ANXA1,…
Cell Morphology	1.58E-13	DLX5,CELSR1,LPAR1,VCL,NEDD9,FOXM1,PKP2,SLIT3,CTGF,SPHK1,INPPL1,AJUBA,ROBO3,KLF9,PHLDB2,DGKK,TNC,CD9,SHOX2,FBN1,SH3KBP1,BIRC5,EZR,MNX1,NFIA,POU4F1,SLITRK6,RIPOR2,TGFB1I1,GSN,HSPG2,ADGRG6,TNFRSF12A,ETS1,ITGA5,FLNB,KIF20A,EXO1,CRH,CYR61,KIF23,LGALS1,WNT5A,POC1A,S1PR3,EPHA3,ORC6,RHOC,WIPF1,EPHA2,KIF11,CD82,RAB3IL1,MSTN,VIM,POU3F2,DLX2,BTG2,FN1,DSCAM,BMP6,TPX2,LAMB2,BMP7,TMEM108,PDGFRB,ID1,BCL11B,CCK,…
Respiratory System Development and Function	5.47E-13	GPC3,DLX5,MSX1,LPAR1,PLAU,SIX4,SLIT3,FOXM1,CTGF,SPRY2,THBS1,ADAMTS2,HEG1,NOG,GATA3,XRCC2,BMP4,FLNC,CD9,FBN1,RSPO2,EGFR,ZIC3,LEF1,RBP1,MNX1,ROR2,IGFBP5,FSTL1,PDPN,TFAP2A,PRRX1,CAV2,FOXA1,CCND1,STAT6,HSPG2,SHH,NOTCH3,GJA1,CRH,WNT5A,PITX2,LGALS1,EMX2,EPHA3,NPY1R,B4GALT1,FGFRL1,ZFPM2,TNS3,CDKN1A,MET,BMP7,STK3,EYA1,ID1,FLT4,COL3A1,ECEL1,CFC1/CFC1B,SPARC,IGF2,CTSH,NOS2,NPAS3,TIMP3,TGIF1,COL2A1,TTN,PTHL…
Metabolic Disease	6.75E-13	KRT8,CTSV,KLF15,CAVIN1,PPARA,NR3C2,COL1A1,SPHK1,BMP4,TNC,ENPP1,WFS1,KIAA1671,AGPAT2,ADRA1B,BTN3A2,KCNA5,POU6F2,CHRM2,C1QL3,CPLX2,HCN1,PIEZO2,PCSK9,PRKCD,STAT6,ACACB,CDKN2B,CPNE4,HLA-B,CYBA,MICA,CRH,PLA2G16,ADM2,E2F1,MAFA,KIF11,MSTN,NOTCH2,FAH,BTG2,FN1,NKX6-1,CACNA2D3,IGFBP3,PARP14,BMP7,UCP2,PDGFRB,ITGB5,ID1,GLIS3,COL3A1,S100A6,CCK,COL4A5,B2M,EGR1,PDE2A,CACNA1A,NFATC1,IGF2,CTSH,PAX6,ITPR3,CEBPB,AD…
DNA Replication, Recombination, and Repair	1.07E-12	KIF20A,NEK2,EXO1,TTK,ZWINT,ESPL1,FOXM1,KIF11,NCAPH,NDE1,NCAPG,CDCA2,CDKN1A,NUF2,CDT1,NDC80,CDC6,TPX2,GTSE1,SPAG5,TOP2A,DSN1,HMMR,BIRC5,DLGAP5,HJURP,MAD2L1,EGF,KIF2C,CENPF,BUB1,KIFC1,CCNA2,ECT2,AURKB,NEK6,PLK1,CDK1,CCNB1
Auditory and Vestibular System Development and Function	1.27E-12	CELSR1,DLX5,GATA2,OTX1,MSX1,WNT5A,SIX4,MAFB,SPRY2,NOG,GATA3,BMP4,ESRRB,TWIST1,SOX21,HLA-E,EYA1,CEBPD,ROR2,LRP10,MAF,TFAP2A,PRRX1,FREM2,MYC,SLITRK6,IGFBP7,COL11A1,DLX6,COL2A1,SHH,LRIG3,FRZB,HEY1,CXCL14,THRB
Organismal Functions	1.76E-11	CELSR1,PLAU,WNT5A,PGF,PPARA,NR3C2,COL1A1,THBS1,AJUBA,B4GALT1,NOG,NOTCH2,VIM,FN1,ANKRD1,SMAD3,MET,DCBLD2,EGFR,COL3A1,PLAT,EGR1,ADAM15,EPPK1,COL5A1,SPARC,HSPB1,EGF,MYC,NOS2,GSN,SDC4,HGF,DDR2,GJA1
Hair and Skin Development and Function	5.63E-11	STK26,CYR61,WNT5A,ITGA2,FBN2,E2F1,FOXM1,YAP1,DIRAS3,SMAD3,CDKN1A,UNC5B,MET,IQGAP2,ANLN,CDK6,NR5A1,BMP7,ADRA1A,LDLRAP1,ADRA1B,EGFR,TGFBR3,PLAUR,CDK2,BIRC5,SAT1,MFGE8,EGR1,DLGAP5,EGF,MYC,CEBPB,CCND1,DAB2,HGF,ITGA5,PTGER3,PTHLH,PLK1,DDR2,MMP14
Reproductive System Development and Function	3.68E-10	KRT8,MSX1,PPARA,CTGF,DSG2,NR5A2,LRGUK,NOG,TIPARP,CNN1,BMP4,NXPH1,CD9,RSPO2,ADRA1B,DHX58,SYDE1,ADAMTS1,PLCD3,NFKB2,FANCD2,LLGL2,TGFB1I1,GSN,STAT6,CDKN2B,ACACB,OCA2,EXO1,WNT5A,PLA2G16,POC1A,AK7,GPR37,EMX2,E2F1,LHX9,NOTCH2,B4GALT1,MSTN,FGFRL1,DIRAS3,REC8,FN1,BMP6,ESRRB,CDK6,NR5A1,BMP7,STK3,ID1,H19,RSPO1,EGR1,IGF2,MMEL1,CEBPB,SIX5,TGIF1,ADRA2C,HTR2C,ADRA2A,WNT10B,MMP14,GPC3,GATA2,YBX3,GFRA2,SIX4,YAP1…
Hematological System Development and Function	4.35E-10	CTSV,PLAU,PTPRB,SERPINF1,NEDD9,FOXM1,PPARA,SLIT3,NR3C2,CTGF,COL1A1,SPHK1,THBS1,NOG,MYH9,GATA3,TNR,SMAD3,MAP3K8,UNC5B,CD9,DIAPH2,SST,EGFR,SPON2,FLNA,CRYAB,EZR,ANXA2,ADAM15,PDPN,EGFL7,ANXA1,HSPB1,NFKB2,PLXND1,EGF,MYC,PRKCD,RIPOR2,GSN,CCND1,STAT6,MYLK,CD55,ETS1,CXCL14,HGF,ITGA5,PTGER3,NOTCH3,GJA1,KCNK2,CRH,F11R,CYR61,EFS,F2RL1,WNT5A,LGALS1,NDRG1,S1PR3,ITGA2,PGF,WIPF1,EPHA2,MSTN,B4GALT1,FN1,GCNT1,CDK…
Immune Cell Trafficking	4.35E-10	CTSV,PTPRB,NEDD9,FOXM1,PPARA,SLIT3,NR3C2,CTGF,COL1A1,SPHK1,NOG,TNC,CD9,CYP1B1,SST,EZR,EGFL7,NFKB2,PRKCD,RIPOR2,GSN,STAT6,MYLK,CTSC,ADGRG6,ETS1,ITGA5,KCNK2,CRH,CYR61,EFS,WNT5A,LGALS1,NDRG1,S1PR3,WIPF1,EPHA2,MSTN,B4GALT1,FN1,GCNT1,IGFBP3,UCP2,BCL11B,PLAUR,PLAT,EGR1,NFATC1,IGF2,NAAA,RAB27A,SDC4,SGPP2,DDR2,MMP14,GPC3,PLAU,SERPINF1,THBS1,MYH9,GATA3,TNR,MERTK,SMAD3,MAP3K8,UNC5B,DIAPH2,EGFR,SPON2,FLNA,C…
Endocrine System Development and Function	1.88E-9	CRH,E2F1,MAFB,ONECUT1,NOTCH2,FAH,GHRH,NKX6-1,CYB5R4,WFS1,CDK6,NR5A1,PCSK2,GLIS3,MNX1,ARX,TFAP2A,IGF2,ANXA1,EGF,FOXA1,PAX6,SHH,VAX1,THRB
Psychological Disorders	2.95E-9	ITPR2,TNNC1,CYR61,DPP6,CPT1A,COL1A1,LMOD1,ZFP36L2,VIM,CDKN1A,CHRM5,NXPH1,ANXA11,SCN11A,ADRA1A,VAMP1,ADRA1B,KCNA5,GABRG2,COL3A1,ANXA5,EZR,S100A6,WWTR1,PAWR,CHRM2,ADAMTS1,SPARC,ANXA1,NFKB2,NOS2,GSN,GAD2,MCAM,HTR2C,ADRA2C,ADRA2A,PRPH

## Sheet: C_Blue in Fig S4A Venn (1052)
Blue in Fig S4 Venn (AP vs UM and UC-F and/or UC-M; DEGs in 2 of three comparisons)	vs de novo	vs TWAS
BCL11A	1	0
BCL11B	1	0
CACNA1A	1	0
COL2A1	1	0
DSCAM	1	0
ERF	1	0
FBN1	1	0
FOXP2	1	0
GATA3	1	0
KCNJ6	1	0
KCNS3	1	0
KIF11	1	0
MEIS2	1	0
NFIA	1	0
PRKAR1B	1	0
SATB1	1	0
SLC6A1	1	0
SPRY2	1	0
TBR1	1	0
TCF4	1	0
TMEM42	1	0
TRPM3	1	0
ZEB2	1	0
ANXA1	0	1
COL5A1	0	0
FAM19A5	0	0
DPP6	0	0
ZNF300	0	0
PITX2	0	0
GJA1	0	0
SPARCL1	0	0
SDC4	0	0
CTGF	0	0
CYR61	0	0
FOXB1	0	0
IGFBP3	0	0
OLFM1	0	0
AJUBA	0	0
ZNF229	0	0
ZNF835	0	0
BX322639.1	0	0
COL1A1	0	0
EPHA2	0	0
ZNF667	0	0
ZNF471	0	0
GAS7	0	0
ADGRG6	0	0
ZFP28	0	0
NID1	0	0
ZNF667-AS1	0	0
PCSK9	0	0
KRT8	0	0
NKX6-1	0	0
TTC34	0	0
ZNF248	0	0
TNC	0	0
MYBL2	0	0
TPBG	0	0
NOTCH2	0	0
LRIG3	0	0
COL4A5	0	0
MMP14	0	0
THNSL2	0	0
CA10	0	0
LINC00847	0	0
PHLDB2	0	0
ZNF790-AS1	0	0
GPX8	0	0
MICA	0	0
CEP55	0	0
NBPF19	0	0
CSPG4	0	0
RBM47	0	0
GPC3	0	0
FOXA1	0	0
ANXA11	0	0
NR3C2	0	0
ADAMTS12	0	0
FAM84B	0	0
MCM10	0	0
SPC24	0	0
ITGA5	0	0
KRT18	0	0
TIMP3	0	0
ITGB5	0	0
BIRC5	0	0
NOG	0	0
PTPRT	0	0
DEPDC1	0	0
CDC42EP1	0	0
PARP14	0	0
KIF2C	0	0
STK26	0	0
PDGFRB	0	0
CDC6	0	0
CDK1	0	0
AHNAK	0	0
YBX3	0	0
SPINT1	0	0
EPHB4	0	0
LTBP1	0	0
ANKRD33B	0	0
PACSIN3	0	0
MFGE8	0	0
LIX1	0	0
KIF20A	0	0
KIAA1217	0	0
FGFRL1	0	0
ZC3HAV1	0	0
UBE2C	0	0
LGALS1	0	0
CARD10	0	0
CDC20	0	0
TTC6	0	0
CALD1	0	0
HJURP	0	0
FAM111A	0	0
ACSS1	0	0
CDCA5	0	0
KIFC1	0	0
NUF2	0	0
WWTR1	0	0
UNC93B1	0	0
HSPG2	0	0
GTSE1	0	0
LAMB2	0	0
KCNJ8	0	0
EZR	0	0
EGFR	0	0
MCUB	0	0
FAM198B	0	0
YAP1	0	0
SEZ6L	0	0
TOP2A	0	0
IQGAP2	0	0
CCDC102A	0	0
BAMBI	0	0
MICAL2	0	0
FAM83G	0	0
TAGLN2	0	0
DMRTA2	0	0
NEK2	0	0
HLA-B	0	0
TNFRSF19	0	0
KIF23	0	0
CDKN1A	0	0
COL18A1	0	0
FLNC	0	0
GLIS3	0	0
DLGAP5	0	0
TNS3	0	0
SELENBP1	0	0
SMAD3	0	0
CCDC80	0	0
FOXM1	0	0
SYN2	0	0
SIX5	0	0
TPX2	0	0
PIMREG	0	0
PIEZO1	0	0
SLC2A10	0	0
FSTL1	0	0
FAM129A	0	0
EMP1	0	0
HLA-E	0	0
MMEL1	0	0
SLC7A2	0	0
DSG2	0	0
LINC00982	0	0
TTK	0	0
DTL	0	0
CDK6	0	0
CD55	0	0
GPRC5C	0	0
LMOD1	0	0
CCDC125	0	0
NCEH1	0	0
GALM	0	0
SPR	0	0
ACSF2	0	0
BUB1	0	0
SNTB1	0	0
SNHG18	0	0
CRISPLD2	0	0
OTX1	0	0
IQCJ-SCHIP1	0	0
NEDD9	0	0
WNT5A	0	0
PLPP3	0	0
SERPINF1	0	0
FKBP10	0	0
NDC80	0	0
ARHGAP42	0	0
AL365277.1	0	0
PLAT	0	0
ARHGAP11A	0	0
ZCCHC24	0	0
CCND1	0	0
WNT10B	0	0
DHRS3	0	0
SERPINH1	0	0
ADAMTS1	0	0
TRIM56	0	0
ZBTB42	0	0
MELK	0	0
PLXND1	0	0
ZNF829	0	0
GADD45B	0	0
CPT1A	0	0
MYH9	0	0
GRAMD1C	0	0
MRC2	0	0
PAPSS2	0	0
TGIF1	0	0
ABCC8	0	0
PLSCR1	0	0
EMP3	0	0
GFRA2	0	0
CCNA2	0	0
C8orf4	0	0
CDCA8	0	0
BCL2L12	0	0
E2F1	0	0
APOBEC3C	0	0
ZFP36L2	0	0
MOV10	0	0
LLGL2	0	0
FREM2	0	0
PALD1	0	0
CELSR1	0	0
UAP1L1	0	0
FAM114A1	0	0
VWDE	0	0
HMMR	0	0
TROAP	0	0
CCNB1	0	0
SLC25A43	0	0
ANLN	0	0
NBPF26	0	0
LEF1	0	0
RHOC	0	0
INPPL1	0	0
BCAM	0	0
GEM	0	0
PRC1	0	0
MGST1	0	0
PKN3	0	0
AGPAT2	0	0
MCAM	0	0
CEBPD	0	0
CD248	0	0
NOTCH3	0	0
SIX4	0	0
TGFBR3	0	0
SLC2A12	0	0
CMTM7	0	0
DDR2	0	0
C1orf115	0	0
PMAIP1	0	0
RREB1	0	0
GABRG2	0	0
EXO1	0	0
NCAPG	0	0
REST	0	0
COL6A2	0	0
ABHD15	0	0
ID1	0	0
TOM1L1	0	0
PRKCD	0	0
CNN1	0	0
ASS1	0	0
SPON1	0	0
FANCD2	0	0
EPPK1	0	0
ZNF680	0	0
FN1	0	0
APOL2	0	0
SOX21	0	0
SYT9	0	0
SULF1	0	0
CENPM	0	0
PERP	0	0
MAD2L1	0	0
EFNA4	0	0
TJP2	0	0
PRSS33	0	0
GPD2	0	0
VIM	0	0
EMP2	0	0
SLC12A4	0	0
PLA2G16	0	0
RAB11FIP1	0	0
PLP2	0	0
EFHD1	0	0
STK17B	0	0
HSP90AB2P	0	0
UCP2	0	0
ADRA1B	0	0
LIPG	0	0
RIOX2	0	0
CACNA1I	0	0
STOM	0	0
EHD2	0	0
CHST15	0	0
S100A6	0	0
KDELC2	0	0
CD82	0	0
PLK1	0	0
KANK2	0	0
ADAMTS2	0	0
CNGA3	0	0
ID3	0	0
BTBD19	0	0
COL27A1	0	0
LMO2	0	0
COL20A1	0	0
TGIF2	0	0
GNG5	0	0
STAT6	0	0
WDR62	0	0
NFKB2	0	0
SYTL1	0	0
PKP2	0	0
MAGT1	0	0
C1orf216	0	0
FCGRT	0	0
LOXL4	0	0
FAH	0	0
ENPP1	0	0
NDE1	0	0
RASEF	0	0
ATAD2	0	0
CHST6	0	0
PCDHGC3	0	0
LRP10	0	0
AL513318.2	0	0
SSH3	0	0
PLCD3	0	0
DGKK	0	0
EHD4	0	0
ITPR2	0	0
IQGAP1	0	0
ECT2	0	0
BTN3A2	0	0
AC099521.3	0	0
CIB1	0	0
NUAK2	0	0
GALNT12	0	0
AC087783.2	0	0
SLC1A5	0	0
PLIN3	0	0
PIEZO2	0	0
HEIH	0	0
REEP4	0	0
KDELR3	0	0
FAM89A	0	0
PGF	0	0
RHBDF1	0	0
SCPEP1	0	0
RILPL2	0	0
THSD4	0	0
MRI1	0	0
PHYHIP	0	0
DSN1	0	0
CEBPB	0	0
AC026366.1	0	0
HSPB1	0	0
SUCLG2	0	0
TLCD1	0	0
ANO5	0	0
AC092053.3	0	0
AL139246.5	0	0
CYBA	0	0
AGTRAP	0	0
CDK2	0	0
CTSH	0	0
ZBTB7B	0	0
OSGIN1	0	0
KIAA1671	0	0
FYCO1	0	0
CSRNP1	0	0
ADRA2C	0	0
B4GALT1	0	0
PDYN	0	0
FER1L4	0	0
WIPF1	0	0
RAB3IL1	0	0
2019-03-02	0	0
TLCD2	0	0
C20orf166-AS1	0	0
PTPN3	0	0
GULP1	0	0
VAMP1	0	0
ITPR3	0	0
SAPCD2	0	0
AK7	0	0
ANKRD65	0	0
SSPO	0	0
C17orf53	0	0
PCDHGB4	0	0
BORA	0	0
KLF15	0	0
MCM3	0	0
ORC6	0	0
MCM2	0	0
ZNF185	0	0
IAH1	0	0
MXD3	0	0
LCA5L	0	0
PIR	0	0
CDT1	0	0
CKS2	0	0
EEF1AKMT3	0	0
UNC5B	0	0
SHC1	0	0
PARP4	0	0
CBR1	0	0
GSN	0	0
PON2	0	0
MUC1	0	0
STK3	0	0
DHX58	0	0
PREX1	0	0
TEX30	0	0
RHPN2	0	0
AC242376.2	0	0
JAKMIP3	0	0
SEC24D	0	0
TNFAIP2	0	0
WFS1	0	0
PPARA	0	0
ACACB	0	0
ADM2	0	0
CHEK1	0	0
NES	0	0
MVP	0	0
DUSP10	0	0
C1QL3	0	0
KCNJ5	0	0
PTER	0	0
DIRAS3	0	0
EOMES	0	0
ZNF736	0	0
ANKRD1	0	0
MYRIP	0	0
HERC2P3	0	0
F11R	0	0
CFC1	0	0
COL3A1	0	0
SERTM1	0	0
TRIM58	0	0
SYNDIG1L	0	0
MBNL3	0	0
NR5A1	0	0
RPRM	0	0
TRIP13	0	0
COL4A6	0	0
TNR	0	0
TMEM144	0	0
STK32B	0	0
NCAPH	0	0
CCDC68	0	0
TWIST1	0	0
DRAM1	0	0
WSCD2	0	0
BUB1B	0	0
ZWINT	0	0
XRCC2	0	0
AC117402.1	0	0
PPP2R2C	0	0
TSTD1	0	0
LINC02495	0	0
AC020928.1	0	0
IL13RA2	0	0
AL021392.1	0	0
SNORD116-18	0	0
LINC02315	0	0
CMTM8	0	0
TACC3	0	0
POC1A	0	0
ORC1	0	0
CRH	0	0
CPA4	0	0
UHRF1	0	0
NELL1	0	0
PCDHGB7	0	0
AC141928.1	0	0
SHH	0	0
KIF4A	0	0
ACTN2	0	0
VWA7	0	0
RSPH1	0	0
L3MBTL4	0	0
CENPN	0	0
TEX15	0	0
AL512625.2	0	0
SOX21-AS1	0	0
C1QTNF1	0	0
UNC13C	0	0
LANCL3	0	0
LPAR1	0	0
FUT1	0	0
NT5DC3	0	0
DHRS4L2	0	0
FLT4	0	0
FANCI	0	0
NEDD4	0	0
NBPF8	0	0
CTSC	0	0
ITGA2	0	0
SLCO4A1	0	0
S1PR3	0	0
ADAMTS15	0	0
GPER1	0	0
EGFL7	0	0
CKS1B	0	0
LINC01876	0	0
PBXIP1	0	0
PCSK2	0	0
PHF19	0	0
CNNM1	0	0
GLIPR2	0	0
PHYHD1	0	0
LCN12	0	0
PLEKHG4B	0	0
C6orf118	0	0
ADAM15	0	0
AC136475.1	0	0
WFDC1	0	0
LENG9	0	0
GABRQ	0	0
PEG3	0	0
MSTN	0	0
PCDHB18P	0	0
CXCL14	0	0
IER3	0	0
ETS1	0	0
LGALS3	0	0
TYW3	0	0
CRYZ	0	0
LMX1A	0	0
BMP4	0	0
FAR2P1	0	0
H19	0	0
POTEF	0	0
CAVIN1	0	0
WNT8B	0	0
LDLRAP1	0	0
ARSJ	0	0
PRRX1	0	0
PLAU	0	0
HSPB8	0	0
ANXA2	0	0
IQGAP3	0	0
IGFBP7	0	0
ACTG2	0	0
CD9	0	0
THBS1	0	0
KLF9	0	0
C1QL2	0	0
CTSV	0	0
TAGLN	0	0
MYOF	0	0
TNNC1	0	0
DBX1	0	0
SMAD6	0	0
COLEC12	0	0
SBK2	0	0
NKX6-2	0	0
CRYAB	0	0
NBPF14	0	0
F3	0	0
LINC00327	0	0
AURKB	0	0
OAF	0	0
MIR34AHG	0	0
ROR2	0	0
PMP22	0	0
GCNT1	0	0
RSPO2	0	0
EMX1	0	0
C11orf63	0	0
CYBRD1	0	0
SYNJ2	0	0
SGMS2	0	0
DAB2	0	0
ALS2CL	0	0
P3H2	0	0
ESPL1	0	0
BARHL1	0	0
FBN2	0	0
ASF1B	0	0
FAM111B	0	0
TNFRSF12A	0	0
GPR157	0	0
CAV2	0	0
PIF1	0	0
COBLL1	0	0
TPM2	0	0
SPARC	0	0
TUBB6	0	0
PRDM16	0	0
AMBN	0	0
IMPA2	0	0
LPIN3	0	0
PARM1	0	0
FAM160A1	0	0
PDLIM3	0	0
CYP1B1	0	0
SPHK1	0	0
PRR5L	0	0
FAM181B	0	0
COL11A1	0	0
EMILIN2	0	0
CKAP2L	0	0
VASN	0	0
CDCA2	0	0
BMP6	0	0
DSCC1	0	0
FAM43A	0	0
ACTN1	0	0
BTN3A3	0	0
FIRRE	0	0
PDPN	0	0
CENPF	0	0
RSPO1	0	0
PTGER3	0	0
FAM83D	0	0
PPFIBP2	0	0
HAPLN3	0	0
CGNL1	0	0
MET	0	0
CDKN2B	0	0
AC109326.1	0	0
CLDN3	0	0
PROSER2	0	0
ADRA2A	0	0
AHRR	0	0
IGFBP5	0	0
PLAUR	0	0
PLEKHF1	0	0
BMP7	0	0
FAM19A4	0	0
OTX2-AS1	0	0
SYDE1	0	0
FLNB	0	0
SAMD4A	0	0
TRAF5	0	0
MIR4435-2HG	0	0
FGD5	0	0
TMEM63A	0	0
PVT1	0	0
EXPH5	0	0
EMX2	0	0
ITPRIPL2	0	0
LRRC1	0	0
TFPI2	0	0
PTPN14	0	0
PYGL	0	0
THRB	0	0
EMX2OS	0	0
AC026401.3	0	0
PRR11	0	0
TTF2	0	0
EGF	0	0
MERTK	0	0
ANXA5	0	0
NAAA	0	0
RAB32	0	0
DPY19L1	0	0
FLNA	0	0
ADCYAP1R1	0	0
RBMS1	0	0
HEY1	0	0
CNKSR3	0	0
CDC42BPG	0	0
EMILIN3	0	0
DCT	0	0
ITGA9	0	0
TRAM2	0	0
RAB27A	0	0
MAP3K8	0	0
TEAD3	0	0
BRINP2	0	0
MAP3K20	0	0
PCDH18	0	0
GPR37	0	0
ERFE	0	0
NFATC4	0	0
XKR5	0	0
NKD1	0	0
DENND2C	0	0
NEK6	0	0
MTMR11	0	0
HEG1	0	0
PSD4	0	0
KCNIP3	0	0
PAWR	0	0
SPAG5	0	0
STEAP3	0	0
DOCK9	0	0
LRRC10B	0	0
WEE1	0	0
CRTAP	0	0
VCL	0	0
NOS2	0	0
F2RL1	0	0
EVC	0	0
LHX9	0	0
NET1	0	0
NXPH3	0	0
PRTG	0	0
MYLK	0	0
NFATC1	0	0
OCA2	0	0
MYC	0	0
GYG1	0	0
SWAP70	0	0
TNFAIP3	0	0
EPHA8	0	0
SAT1	0	0
GPR143	0	0
TMEM109	0	0
IGSF21	0	0
LPCAT2	0	0
RGS7	0	0
SYPL1	0	0
TGFB1I1	0	0
CTPS2	0	0
TRIM59	0	0
AP003071.5	0	0
CLDN5	0	0
BTG2	0	0
MDFIC	0	0
SLITRK6	0	0
BTN2A2	0	0
ABLIM1	0	0
AC112487.1	0	0
DIAPH2	0	0
SLC39A8	0	0
B3GNT9	0	0
TIPARP	0	0
TES	0	0
SYAP1	0	0
GRID2IP	0	0
FBXW4	0	0
KREMEN1	0	0
KCNG1	0	0
FKBP14	0	0
FKBP9	0	0
NDRG1	0	0
HSPA4L	0	0
LAMA2	0	0
ZNF217	0	0
B2M	0	0
SPINK5	0	0
TRIB3	0	0
NEMP1	0	0
PDE2A	0	0
FRZB	0	0
RXRG	0	0
SGPP2	0	0
PTPRB	0	0
AL035425.3	0	0
TRANK1	0	0
IRS4	0	0
HTR2C	0	0
AL035425.1	0	0
PCDHB5	0	0
HCN1	0	0
FAM66A	0	0
RTP1	0	0
FZD8	0	0
IGF2	0	0
GUCA1A	0	0
TSSC2	0	0
RCN1P2	0	0
HGF	0	0
PCDH11Y	0	0
ADA2	0	0
REC8	0	0
MAP10	0	0
ZNF826P	0	0
PTPRH	0	0
CNTN2	0	0
MSX1	0	0
ALPK1	0	0
NETO2	0	0
TMEM132B	0	0
PCDHB6	0	0
ERO1B	0	0
PWRN2	0	0
RIPOR2	0	0
HAR1A	0	0
KCTD12	0	0
TMEM131L	0	0
AL512380.1	0	0
EPHA5	0	0
AC104083.1	0	0
METAP1D	0	0
FAM110B	0	0
ST6GAL2	0	0
LINC01456	0	0
LINC00403	0	0
PLXNA2	0	0
NRXN3	0	0
MTUS1	0	0
NRGN	0	0
TMCC3	0	0
KCNK2	0	0
C11orf96	0	0
DOK6	0	0
SYTL2	0	0
PTPRD-AS1	0	0
DACT1	0	0
GRIP1	0	0
ZFPM2	0	0
CDH7	0	0
CNTN5	0	0
ZNF503-AS2	0	0
MEIS1	0	0
MASP1	0	0
ZNF804A	0	0
LINC00404	0	0
RCAN2	0	0
TRPC5	0	0
C1orf61	0	0
MAF	0	0
ADARB2	0	0
RPP25	0	0
AC006372.3	0	0
ST8SIA5	0	0
AC087521.1	0	0
ANKH	0	0
SIX3-AS1	0	0
SLC38A4	0	0
DLGAP1	0	0
ZNF880	0	0
CPNE4	0	0
SLIT3	0	0
THSD4-AS1	0	0
NXPH1	0	0
LINC02488	0	0
PCDHB8	0	0
CORT	0	0
DLX6-AS1	0	0
PHLDA1	0	0
DCBLD2	0	0
DLX6	0	0
ONECUT1	0	0
SHTN1	0	0
CPNE6	0	0
AC022893.2	0	0
RAI2	0	0
AC092376.2	0	0
AC010332.1	0	0
AC006115.3	0	0
AC004158.1	0	0
LINC01597	0	0
AC016044.1	0	0
ZIM2-AS1	0	0
ZNF503	0	0
DLX5	0	0
PCDHA6	0	0
PDE1A	0	0
CACNA2D3	0	0
CCK	0	0
DRP2	0	0
FAM66B	0	0
C2orf71	0	0
FAM26E	0	0
CA8	0	0
AC128689.1	0	0
AC135782.1	0	0
GATA2	0	0
ADRA1A	0	0
SYTL5	0	0
MCHR1	0	0
AC009014.1	0	0
OPRK1	0	0
PTHLH	0	0
LINC02554	0	0
OTP	0	0
SOX14	0	0
GSG1	0	0
CHRM2	0	0
POU6F2	0	0
SST	0	0
LINC01170	0	0
ESRRG	0	0
KCNMB2	0	0
SATB1-AS1	0	0
HEPH	0	0
AC138207.8	0	0
VAX1	0	0
AC060834.2	0	0
SP8	0	0
GHRH	0	0
LINC02506	0	0
AC090774.4	0	0
AC097652.1	0	0
EIF1AY	0	0
GPM6A	0	0
ZNF562	0	0
RUNX1T1	0	0
RASL11B	0	0
LHX5	0	0
C17orf51	0	0
MAFA	0	0
NECAB1	0	0
KLF12	0	0
FAM124A	0	0
MAFB	0	0
NPAS3	0	0
AL365204.1	0	0
ST8SIA4	0	0
PRCD	0	0
TIAM2	0	0
C21orf91	0	0
SCRT2	0	0
RGS2	0	0
CSMD1	0	0
GUSBP9	0	0
PCDHGB6	0	0
ASIC4	0	0
AC009318.1	0	0
LHX5-AS1	0	0
PRPH	0	0
NKAIN3	0	0
SPON2	0	0
ROBO3	0	0
KCNB2	0	0
EFS	0	0
KIZ	0	0
HSPA12A	0	0
CHRM5	0	0
GYPC	0	0
KCNA5	0	0
AC022639.1	0	0
NPY1R	0	0
AC009951.1	0	0
A2M-AS1	0	0
AC110716.1	0	0
GATA3-AS1	0	0
UG0898H09	0	0
AC051619.5	0	0
PRIMA1	0	0
LRMP	0	0
BX284668.2	0	0
GATA2-AS1	0	0
TBX10	0	0
LINC00237	0	0
PAX6	0	0
TTN	0	0
POU4F1	0	0
DMBX1	0	0
TAL1	0	0
PRDM8	0	0
SHOX2	0	0
LAMP5	0	0
AL589843.2	0	0
TTN-AS1	0	0
CLVS1	0	0
DNASE2B	0	0
AC010680.1	0	0
ATP8B3	0	0
IGDCC3	0	0
EYA1	0	0
RTN4RL2	0	0
OLIG2	0	0
POU3F2	0	0
AC024940.1	0	0
ZIC3	0	0
NHLH1	0	0
MSN	0	0
HRC	0	0
ZIC2	0	0
CYB5R4	0	0
CPLX2	0	0
CLSTN2	0	0
PTPMT1	0	0
FAR2	0	0
ECEL1	0	0
DPP10	0	0
PTPRD	0	0
FGF13	0	0
EGR1	0	0
AC131392.1	0	0
SOX6	0	0
AC007405.1	0	0
SIX3	0	0
AC107952.2	0	0
NUP93	0	0
DOC2B	0	0
SH3KBP1	0	0
CPLX1	0	0
C17orf97	0	0
HMX1	0	0
IMPG2	0	0
GAD1	0	0
TMEM108	0	0
PCDHA12	0	0
AKAP14	0	0
CAMK2N1	0	0
NKAIN2	0	0
SCN11A	0	0
CHST9	0	0
GAD2	0	0
SYT6	0	0
AC098829.1	0	0
PPP1R1C	0	0
LRGUK	0	0
PCDHA1	0	0
ARL4D	0	0
FGF14	0	0
AL445649.1	0	0
HS3ST1	0	0
DLX1	0	0
ESRRB	0	0
KIRREL3	0	0
DSEL	0	0
EPHA3	0	0
DDC	0	0
LHX6	0	0
LINC02106	0	0
WDR72	0	0
SIAH3	0	0
CEP170P1	0	0
NR5A2	0	0
AC007405.2	0	0
GTF2IRD2	0	0
AC012368.1	0	0
MNX1	0	0
DLX2	0	0
AL359955.1	0	0
ARX	0	0
AC007277.1	0	0
LINC01971	0	0
BRS3	0	0
TFAP2A	0	0
AC243773.2	0	0
RBP1	0	0
LHX1	0	0
PDCD6IPP2	0	0
FOXD1	0	0
RFPL2	0	0
CCDC144NL	0	0
KLF14	0	0
USP9Y	0	0
NLGN4Y	0	0
ANOS2P	0	0
TMSB4Y	0	0

## Sheet: D_Pain_et_al_2019_TWAS_sig_gene
AADAT
ALS2CR12
ANXA1
AP3B1
ARHGAP27
ARL17B
ARL3
ATG10
CASP8
CISD2
CRHR1
CRHR1-IT1
CTD-2037K23.2
CTSB
DND1P1
GPR126
HIST1H4C
HMGN1
KANSL1
KANSL1-AS1
KIAA1267
LRRC37A
LRRC37A2
LRRC37A4P
MAPT
MDH1
MFHAS1
MLF1
MSRA
MTMR9
MUTYH
PDIA6
PINX1
PKP4
PLEKHM1
PTGDR
RN7SL199P
RN7SL656P
RN7SL739P
RP11-10A14.3
RP11-156P1.2
RP11-259G18.1
RP11-259G18.2
RP11-707O23.5
RP11-798G7.4
RP11-798G7.7
RP11-995C19.2
RPS26P8
RSRC1
SERPINA1
SOX7
TM2D2
TMCO3
TMEM110
TMEM161B-AS1
TNPO3
UGP2
WDPCP
WDR82
WNT3
XKR6
XRN2
XRN2

## Sheet: E_TWAS comparison
TWAS table
Comparison	Comparison Label	Number of differentially expressed genes	Differentially expressed genes found in the TWAS significant list (n = 63)	Proportion of TWAS genes in the differentially expressed gene lists	Genes
Affected Proband (has duplication) vs. Unaffected Control Female (no duplication)	AP_vs_UC-F	2343	5	0.21	AADAT, ALS2CR12, ATG10, TMEM161B-AS1, WNT3
Affected Proband (has duplication) vs. Unaffected Control Male (no duplication)	AP_vs_UC-M	1387	4	0.29	ANXA1, ATG10, KANSL1-AS1, LRRC37A4P
Affected Proband (has duplication) vs. Unaffected Mother (has duplication)	AP_vs_UM	1718	1	0.06	ANXA1
Unaffected Control Male (no duplication) vs. Unaffected Control Fenale (no duplication)	UC-M_vs_UC-F	1103	3	0.27	HIST1H4C, KANSL1-AS1, WNT3
Unaffected Mother (has duplication) vs. Unaffected Control Female (no duplication)	UM_vs_UC-F	2137	6	0.28	AADAT, ANXA1, ATG10, CASP8, TMEM161B-AS1, WNT3
Unaffected Mother (has duplication) vs. Unaffected Control Male (no duplication)	UM_vs_UC-M	1189	5	0.42	ANXA1, ATG10, CASP8, KANSL1-AS1, LRRC37A4P

## Sheet: F_Coe_Kaplanis_Sig_Gene
CREBBP
EP300
FOXP1
TAF1
PURA
KMT2A
BCL11A
CTCF
EBF3
GATAD2B
HIVEP2
NFIX
RAI1
SATB2
TCF20
MYT1L
NSD1
CHD4
KAT6A
SMARCA4
ADNP
AHDC1
ARID1B
CHD2
CHD7
KDM6A
SETBP1
SMARCA2
SON
SRCAP
CTNNB1
CHAMP1
TCF4
FOXP2
MECP2
MEF2C
MEIS2
NR4A2
SIN3A
SMAD4
TCF7L2
DEAF1
KDM5B
NR2F1
PBX1
POU3F3
QRICH1
SOX5
ZNF292
FOXG1
ZBTB18
ASXL1
CDK13
DDX3X
HNRNPD
HNRNPU
KAT6B
SPEN
DNMT3A
KMT2C
NSD2
ARID2
CHD3
CHD8
H1-4
HUWE1
KDM6B
MSL3
POGZ
PUF60
SET
TBL1XR1
ZMYND11
AGO1
ASXL3
BRPF1
PHF21A
CBL
HDAC8
TRIP12
EHMT1
FBXO11
KMT5B
SETD2
ANKRD11
AUTS2
CASK
CDKL5
CERT1
CSNK2A1
DNM1
DYRK1A
EEF1A2
EFTUD2
GNAI1
HECW2
IRF2BPL
KANSL1
MBD5
MED13L
NAA10
PHIP
PPP1CB
PPP2R5D
PTEN
PTPN11
RAC1
SETD5
SMC1A
SPAST
SRRM2
STXBP1
SYNGAP1
TRRAP
U2AF2
WAC
WDR26
WDR45
BRAF
CACNA1E
CLTC
CNKSR2
CNOT3
DLG4
DYNC1H1
GABRB2
GABRB3
GNAO1
GRIN2B
IQSEC2
ITPR1
KCND3
KCNH1
KCNQ2
KCNQ3
KIF11
KIF1A
KIF5C
MAP2K1
NAA15
NEXMIF
ODC1
PACS1
PACS2
PDHA1
PIK3CA
PPM1D
PPP2R1A
PRR12
SCN2A
SCN8A
SHANK3
SLC6A1
SYT1
TAB2
TAOK1
TLK2
TRAF7
TRIO
USP9X
VAMP2
ZC4H2
ASH1L
TCF12
FOSL2
HIVEP3
NFE2L3
RFX8
VEZF1
ZBTB7A
DLX3
FAM200A
FAM200B
TBR1
PHF12
ABI2
CASZ1
HMGXB3
MTF2
NONO
H2AC6
CAPN15
SNAPC5
RRP8
SETD1B
AGAP2
AGO3
AGO4
ANP32A
C2orf42
DSCAM
EGLN2
FAM104A
KCNC1
LEO1
MAPK3
PAPOLG
PDK2
PHF3
PRPF18
PSMG4
RPL26
RYR2
SF3B1
SMARCD1
SMC3
SRSF11
SYNCRIP
TMEM178A
TNPO2
TRA2B
UPF3B
WDFY4
YTHDF3
ACHE
ACTC1
ADAP1
ANK2
AQP10
BTF3
CABP7
CAPRIN1
CDC42BPB
CLASP1
CUL3
DVL3
ENO3
GLRA2
KCNJ6
KCNS3
LARP4B
MYO1E
PLAC8L1
PLK5
PRKCA
PRKD1
PTCHD1
RAB11A
SEPTIN10
SHISA6
SKIDA1
SNX5
SPRY2
STARD9
STC1
SUSD4
TMEM42
TNPO3
TNRC6B
UNC80
WDFY3
WDR87
YWHAG
MYCN
YY1
ZBTB20
ZEB2
RERE
ARID1A
HDAC4
MED12
SMARCB1
MTOR
KMT2D
SKI
KMT2E
NACC1
STAG2
GATA3
NFIA
SOX10
KMT2B
ARHGAP35
BCL11B
ERF
HNRNPK
NOTCH1
PHF6
SATB1
TFE3
ZNF148
CAMTA1
KLF7
SOX11
BCOR
ABL1
AFF3
ATRX
DPF2
H3-3A
KDM5C
UBTF
UPF1
ZFHX4
CTBP1
LZTR1
SETD1A
CSNK2B
PIK3R1
PSMC5
USP7
AMER1
ATP6V1A
CDK8
COL2A1
DDX23
FBXW7
FGF12
GNAS
KIDINS220
MAP3K7
MIB1
MN1
MORC2
OGT
PRPF8
RPS6KA3
SCN1A
SHOC2
UBE3A
ADCY5
ALG13
AP2S1
ARF1
ATP1A3
ATP6V0A1
CACNA1A
CACNA1C
CACNA1G
CAMK2B
CAMK2G
CLCN4
COG4
COL4A1
COL6A1
DHDDS
DNM1L
DSP
FBN1
FGFR2
FGFR3
GABRA1
GIGYF1
GNB1
GNB2
GRIA2
GRIN1
GRIN2A
HK1
HRAS
KCNA2
KCNB1
KCNK3
KCNT1
KRAS
MAGEL2
MAST1
MFN2
MMGT1
MSL2
PCDH19
PIK3R2
PPP2CA
PRKAR1B
PTCH1
RAB14
RHOBTB2
RIT1
SAMD9
SLC2A1
SLC35A2
SNAP25
SPTAN1
TMEM106B
TRPM3
WDR37

## Sheet: G_de novo comparison
de novo table
Comparison	Comparison Label	Number of differentially expressed genes	Differentially expressed genes found in the de novo significant list (n = 376)	Proportion of de novo genes in the differentially expressed gene lists	Genes
Affected Proband (has duplication) vs. Unaffected Control Female (no duplication)	AP_vs_UC-F	2343	42	1.79	ACTC1, BCL11A, BCL11B, CABP7, CACNA1A CACNA1C COL2A1, COL6A1, DSCAM, ENO3, ERF, FBN1 , FGFR3, FOXP2, GABRB2, GLRA2, GRIN2B, KCND3, KCNH1, KCNJ6, KCNQ3, KCNS3, KIF11, MEF2C, MEIS2, MYT1L, NEXMIF, NFIA, NOTCH1, PRKD1, RYR2, SCN2A, SHISA6, SLC2A1, SLC6A1, SNAP25, SPRY2, TBR1, TCF4, TCF7L2, TMEM42, TRPM3
Affected Proband (has duplication) vs. Unaffected Control Male (no duplication)	AP_vs_UC-M	1387	19	1.37	BCL11A, BCL11B, COL2A1, DSP, ENO3, FGFR3, GATA3, GLRA2, GRIN2B, KCNT1, KIF11, MEIS2, PBX1, PRKAR1B, SATB1, SLC6A1, TCF4, TMEM42, ZEB2
Affected Proband (has duplication) vs. Unaffected Mother (has duplication)	AP_vs_UM	1718	33	1.92	ASXL3, BCL11A, BCL11B, CACNA1A COL2A1, COL4A1, DSCAM, ERF, FBN1, FGFR2, FOSL2, FOXP2, GATA3, KCNJ6, KCNS3, KIF11, MAGEL2, MEIS2, MYO1E, NFIA, NR4A2, PRKAR1B, RERE, SATB1, SATB2, SCN1A, SLC6A1, SPRY2, TBR1, TCF4, TMEM42, TRPM3, ZEB2
Unaffected Control Male (no duplication) vs. Unaffected Control Fenale (no duplication)	UC-M_vs_UC-F	1103	29	2.63	ACTC1, BCL11A, CABP7, CACNA1A EBF3, FBN1, FOXP2, GABRB2, GATA3, GRIN2B, KCNA2, KCND3, KCNH1, KCNJ6, KCNQ3, KCNS3, MAGEL2, MEF2C, MYT1L, NFIA, PIK3R1, PRKCA, PRKD1, PTCHD1, SHISA6, SLC6A1, SOX5, TCF7L2, TRPM3
Unaffected Mother (has duplication) vs. Unaffected Control Female (no duplication)	UM_vs_UC-F	2137	43	2.01	ACTC1, BCL11A, BCL11B, CABP7, CACNA1C CACNA1G CAMK2B, CHD7, COL4A1, COL6A1, DSP, EBF3, ENO3, FGFR2, FGFR3, FOSL2, FOXG1, GABRB2, GATA3, GRIA2, GRIN2B, KCND3, KCNH1, KCNQ3, MAGEL2, MEF2C, MYT1L, NFE2L3, NFIA, NR4A2, PRKD1, SATB1, SATB2, SCN1A, SCN2A, SHISA6, SKIDA1, SLC2A1, SLC6A1, STC1, TCF12, TCF7L2, ZEB2
Unaffected Mother (has duplication) vs. Unaffected Control Male (no duplication)	UM_vs_UC-M	1189	14	1.18	BCL11B, CACNA1A, COL4A1, FBN1, FGFR3, FOSL2, FOXP2, KCNJ6, KCNQ3, KCNT1, NFIA, SATB1, TMEM42, TRPM3

## Sheet: references
TWAS	https://www.sciencedirect.com/science/article/pii/S0006322319313344
Coe	https://www.nature.com/articles/s41588-018-0288-4?WT.feed_name=subjects_genetics
Kaplanis	https://www.biorxiv.org/content/10.1101/797787v1
