# Supplementary material for: Altered neuronal physiology, development, and function associated with a common chromosome 15 duplication involving CHRNA7
Source: BMC Biol. 2021 Jul 28;19:147. doi: 10.1186/s12915-021-01080-7 (PMC8317352; doi:10.1186/s12915-021-01080-7)
Supplement: Supplementary file 13 — Additional file 13. Comparison of electrophysiological properties of neurons derived in vitro from the UC-M, AP, and UM iPSC models. (.xlsx). Data is shown for (A) all cells (cExNs and cINs), (B) cExNs, and (C) cINs. (A) Data columns for cells of each genotype show the median, first, and third quartiles, and count (# of cells) for each parameter for all cells recorded, by combining data from cExNs and cINs for each genotype. Columns to the right show neuronal cell type-specific data, by combining cExN data or cIN data for all three genotypes. Light red shading denotes Significant Difference by 2-WAY ANOVA on ranks with post hoc comparison by Student-Newman-Keuls method (p < 0.05) with genotype (UC-M : AP : UM) and neuronal cell type (cExN : cIN) as the two factors. (B-C) Values for (B) cExNs or (C) cINs of each genotype are shown. Tan shading denotes Significant Difference by 1-WAY ANOVA on ranks with post hoc comparison by Student-Newman-Keuls method (p < 0.05), with darker tan indicating that one of the genotypes was different from the other two and lighter tan indicating that two of the three genotypes were different from each other. Capacitance and input resistance were determined from 10 mV voltage steps from -80 mV. First spike threshold, amplitude and half-width were determined for the first action potential recorded at threshold. Maximum first frequency and maximum average firing frequency were determined for 800 msec depolarizing steps that elicited the maximum number of spikes under current clamp. Peak inward sodium current, steady-state outward potassium currents and currents evoked by ACh and choline were recorded under whole-cell voltage clamp. Values are provided. [file 12915_2021_1080_MOESM13_ESM.xlsx]

## Sheet: Summary of electrophysiology
Supplemental Table S6
A. ALL CELLS	units	UC-M	0.25	0.75	count		AP	0.25	0.75	count		UM	0.25	0.75	count		Significantly Different by 2-WAY ANOVA on ranks (UC-M:AP:UM vs cExN:cIN)		All cExN	0.25	0.75	count	Significantly Different by 2-WAY ANOVA on ranks (UC-M:AP:UM vs cExN:cIN)	ALL cIN	0.25	0.75	count
Resting Potential	mV	-61.61	-64.318	-59.936	33		-61.1	-64.557	-58.743	32		-62.82	-64.007	-60.827	33		n.s.		-61.61	-64.343	-59.624	50	n.s.	-62.22	-63.834	-60.39	48
Cell Capacitance	pF	19.93	15.65	24.7	40		23.44	18.278	27.378	43		45.43	33.745	63.5	52		UM		26.58	21.375	45.388	71	n.s.	27.36	19.16	43.61	64
Input Resistance	Gohms	0.72	0.576	1.15	40		0.9	0.717	1.475	43		0.59	0.402	0.792	52		ALL 3		0.7	0.505	0.974	71	cExN < cIN	0.81	0.59	1.2	64
Rheobase	pA	30	10	55	32		10	10	20	31		15	10	42.5	33		AP		20	10	30	48	n.s.	10	10	35	48
1st Spike Threshold	mV	-33.17	-37.894	-30.212	32		-38.17	-40.962	-34.679	31		-38.39	-40.661	-35.745	33		UC-M		-36.16	-39.798	-33.039	48	n.s.	-37.22	-40.497	-33.361	48
1st Spike Amplitude	mV	21.39	12.555	29.753	32		25.29	15.689	33.001	31		34.11	22.112	41.924	33		UM		28.23	18.695	37.671	48	n.s.	22.9	13.425	34.031	48
1st Spike Half-Width	msec	4.1	3.4	5.15	32		4.6	3.525	6.45	31		3.1	2.6	3.75	33		UM		3.65	3.05	4.8	48	n.s.	3.9	3.2	5.4	48
Maximum # of Spikes	spikes	4	1	9	32		4	3	6	31		7	4	9.25	33		UM		5.5	2	10	48	n.s.	4.5	3	7	48
Maximum 1st Frequency	Hz	18.99	15.221	22.676	22		16.5	12.322	19.493	25		13.62	11.571	19.16	31		UC-M v UM		16.96	14.535	21.186	38	n.s.	15.77	11.264	19.687	40
Maximum Instantaneous Freq	Hz	15.36	13.294	16.551	17		14.12	9.947	16.193	24		11.8	9.938	15.678	30		n.s.		14.15	11.346	16.337	34	n.s.	13.77	9.69	16.176	37
Vm for peak I Na	mV	-16	-28	-16	37		-28	-28	-16	40		-28	-28	-16	48		n.s.		-28	-28	-16	66	n.s.	-28	-28	-16	59
I Na Peak	pA	-1093	-1837.77	-776.06	37		-1470	-2065.97	-760.5	40		-2155	-3060.22	-1132.74	48		UM		-1602	-2446.14	-824.89	66	n.s.	-1443	-2132.57	-854.691	59
I Na Peak / Capacitance	pA/pF	-59.43	-93.535	-39.37	37		-56	-83.717	-34.83	40		-40.65	-69.55	-21.24	48		n.s.		-54.7	-92.193	-32.017	66	n.s.	-45.83	-77.385	-27.65	59
I Na at 0 mV	pA	-668	-1058.69	-438.45	33		-907	-1210.94	-514.07	40		-1381	-2556.99	-969.66	45		UM		-1019	-1589.62	-567.6	63	n.s.	-1045	-1463.05	-630.2	55
I K at 0 mV	pA	237.56	152.947	299.12	33		165.58	123.425	220.52	40		367.41	242.576	506.09	45		ALL 3		259.41	158.27	357.5	63	n.s.	218.77	155.05	422.1	55
I Na 0 / Capacitance	pA/pF	-40.81	-53.003	-22.24	33		-36.14	-53.565	-20.76	40		-30.86	-49.782	-20.13	45		n.s.		-32.25	-54.23	-19.4	63	n.s.	-35.38	-49.87	-21.8	55
I K 0 / Capacitance	pA/pF	10.31	7.79	14.37	33		6.82	4.281	10.93	40		7.28	5.487	9.57	45		UC-M		7.47	5.3	12	63	n.s.	7.93	6.03	10.9	55
ACh integrated current density	pA*msec/pF	-1809	-6379.3	-257.1	30		-414.5	-618.1	-215.2	40		-590.3	-900.6	-274	33		UC-M v AP		-583.3	-1135.1	-292.5	58	n.s.	-430.4	-961.8	-140	45
Choline integrated current density	pA*msec/pF	-280.9	-659.9	-127.7	15		-295.9	-640.4	-175.2	16		-289.5	-415.5	-190.3	21		n.s.		-312.7	-511.2	-185.7	28	n.s.	-260.6	-507.1	-119.6	24
ACh response / Choline response		4.08	1.227	26.36	15		1.25	0.843	2.65	16		1.83	1.373	2.53	19		UC-M		2.1	1.197	4.262	27	n.s.	1.51	1.092	3.27	23
B. Excitatory neurons (cExNs)	units	UC-M	0.25	0.75	count		AP	0.25	0.75	count		UM	0.25	0.75	count		Significantly Different by 1-WAY ANOVA on ranks (UC-M:AP:UM)
Resting Potential	mV	-61.5	-64.437	-59.426	17		-60.93	-66.019	-58.437	17		-62.82	-63.844	-61.01	16		n.s.
Cell Capacitance	pF	21.83	16.693	25.89	21		23.44	20.718	26.733	25		48.87	35.26	70.198	25		UM
Input Resistance	Gohms	0.71	0.513	0.867	21		0.83	0.678	1.425	25		0.58	0.279	0.679	25		AP v UM
Rheobase	pA	30	20	45	16		10	10	20	16		20	10	55	16		AP
1st Spike Threshold	mV	-31.63	-36.957	-29.842	16		-35.78	-40.438	-33.85	16		-39.48	-40.146	-36.277	16		UC-M
1st Spike Amplitude	mV	23.04	15.308	32.545	16		25.54	7.464	33.295	16		36.73	31.131	42.055	16		UM
1st Spike Half-Width	msec	4.1	3.25	4.75	16		4.6	3.35	7.55	16		3.05	2.55	3.55	16		UM
Maximum # of Spikes	spikes	3	1.5	9.5	16		4.5	2	9.5	16		7	5	10	16		n.s.
Maximum 1st Frequency	1st freq	18.16	14.985	22.212	12		16.5	14.995	19.399	12		16.95	13.072	21.413	14		n.s.
Maximum Instantaneous Freq	freq Hz	14.73	11.47	18.055	8		15.39	11.874	16.493	12		11.8	10.455	15.678	14		n.s.
Vm for peak I Na	mV	-16	-28	-16	20		-28	-28	-16	23		-28	-28	-28	23		n.s.
I Na Peak	pA	-1046	-1916.81	-710.34	20		-1537	-2313.23	-778.01	23		-2368	-3096.66	-1448.14	23		UM
I Na Peak / Capacitance	pA/pF	-59.51	-92.364	-38.49	20		-55.29	-94.556	-33.63	23		-41.01	-70.274	-25.82	23		n.s.
I Na at 0 mV	pA	-657.1	-1057.43	-441.35	18		-910	-1232.53	-495.76	23		-1504	-2836.91	-910.34	22		UM
I K at 0 mV	pA	247.88	125.412	315.51	18		188.87	146.596	286.33	23		332.58	259.409	538.95	22		UM
I Na 0 / Capacitance	pA/pF	-32.46	-52.328	-19.46	18		-38.15	-56.818	-20.04	23		-29.72	-50.096	-18.02	22		n.s.
I K 0 / Capacitance	pA/pF	10.37	6.751	13.38	18		7.47	4.746	14.25	23		6.51	4.604	8.5	22		n.s.
ACh integrated current density	pA*msec/pF	-1102.6	-2801	-279	17		-452.7	-622.8	-306.2	23		-777	-1193.1	-560.4	18		n.s.
Choline integrated current density	pA*msec/pF	-197.8	-548.5	-125.2	7		-402.6	-796.5	-230.7	9		-381.2	-486.3	-209	12		n.s.
ACh response / Choline response		4.08	2.707	8.16	7		1.82	0.932	3.55	9		1.99	1.389	2.53	11		UC-M
C. Inhibitory neurons (cINs)	units	UC-M	0.25	0.75	count		AP	0.25	0.75	count		UM	0.25	0.75	count		Significantly Different by 1-WAY ANOVA on ranks (UC-M:AP:UM)
Resting Potential	mV	-62.18	-64.108	-60.555	16		-61.62	-63.658	-58.813	15		-63.15	-64.022	-60.827	17		n.s.
Cell Capacitance	pF	19.32	14.073	22.235	19		21.88	17.75	31.6	18		44.17	32.718	60.123	27		UM
Input Resistance	Gohms	0.83	0.681	1.35	19		1.1	0.822	1.6	18		0.61	0.473	0.824	27		AP v UM
Rheobase	pA	20	10	60	16		10	5	20	15		15	10	40	17		n.s.
1st Spike Threshold	mV	-36.8	-38.545	-31.202	16		-39.01	-40.962	-36.312	15		-37.27	-42.27	-33.702	17		n.s.
1st Spike Amplitude	mV	17.78	7.996	27.683	16		22.68	17.629	33.001	15		25.85	16.692	42.372	17		n.s.
1st Spike Half-Width	msec	4	3.55	5.4	16		4.6	3.525	6.175	15		3.3	2.825	5.025	17		n.s.
Maximum # of Spikes	spikes	4.5	1	8	16		3	3	5	15		6	4	9	17		n.s.
Maximum 1st Frequency	1st freq	19.68	15.699	22.676	10		15.85	11.564	19.743	13		11.88	9.836	18.101	17		n.s.
Maximum Instantaneous Freq	freq Hz	15.56	14.406	16.506	9		11.27	9.716	15.54	12		12.06	8.913	15.602	16		n.s.
Vm for peak I Na	mV	-16	-28	-16	17		-28	-28	-16	17		-28	-28	-16	25		n.s.
I Na Peak	pA	-1139	-1781.35	-792.87	17		-1301	-1911.09	-652.21	17		-1974	-3024.97	-1062.09	25		n.s.
I Na Peak / Capacitance	pA/pF	-59.43	-93.535	-39.37	17		-56.72	-71.033	-38.94	17		-39.43	-69.227	-19.64	25		n.s.
I Na at 0 mV	pA	-749	-1159.93	-433.66	15		-905	-1113.13	-535.79	17		-1268	-2421.64	-994.83	23		UM
I K at 0 mV	pA	215.05	157.086	262.64	15		144.27	111.936	192.95	17		427.69	237.615	501.02	23		UM
I Na 0 / Capacitance	pA/pF	-43.07	-55.79	-23.63	15		-35.38	-47.182	-25.52	17		-31.83	-45.544	-20.76	23		n.s.
I K 0 / Capacitance	pA/pF	9.42	7.907	19.2	15		6.08	3.951	8.31	17		8.37	6.582	10.8	23		UC-M v AP
ACh integrated current density	pA*msec/pF	-2508.4	-20928.3	-157.3	13		-318.1	-661	-54.9	17		-430.4	-694.3	-165.6	15		UC-M v AP
Choline integrated current density	pA*msec/pF	-546.6	-1450.4	-170.5	8		-220.4	-450	-121.6	7		-249.6	-289.9	-111.8	9		n.s.
ACh response / Choline response		8.84	1.146	34.06	8		1.17	0.792	1.79	7		1.67	1.335	2.74	8		UC-M
